# Supplementary material for: Estrogen-related genes influence immune cell infiltration and immunotherapy response in Hepatocellular Carcinoma
Source: Front Immunol. 2023 Feb 6;14:1114717. doi: 10.3389/fimmu.2023.1114717 (PMC9939443; doi:10.3389/fimmu.2023.1114717)
Supplement: Supplementary file 1 [file DataSheet_1.zip]

Archive with 10 entries (9 files):
- Data Sheet/
- Data Sheet/365HCC_clinical.csv
- Data Sheet/all_code.R
- Data Sheet/estrogen_gene.csv
- Data Sheet/MSI.xlsx
- Data Sheet/qRT-PCR_Patient1-6.xls
- Data Sheet/qRT-PCR_Patient7-12.xls
- Data Sheet/tcga_clinical.csv
- Data Sheet/TCR.xlsx
- Data Sheet/Wilcox_DEG.R
