# Supplementary material for: Estrogen-related genes influence immune cell infiltration and immunotherapy response in Hepatocellular Carcinoma
Source: Front Immunol. 2023 Feb 6;14:1114717. doi: 10.3389/fimmu.2023.1114717 (PMC9939443; doi:10.3389/fimmu.2023.1114717)
Supplement: Supplementary file 1 [file DataSheet_1.zip › Data Sheet/365HCC_clinical.csv]

sample	Status	Os	Age	G	M	N	T
TCGA-2Y-A9GS-01A	1	724	58	G2	MX	NX	T2
TCGA-2Y-A9GT-01A	1	1624	51	G2	MX	NX	T1
TCGA-2Y-A9GU-01A	0	1939	55	G2	MX	NX	T1
TCGA-2Y-A9GV-01A	1	2532	54	G1	MX	NX	T1
TCGA-2Y-A9GW-01A	1	1271	64	G2	MX	N0	T1
TCGA-2Y-A9GX-01A	0	2442	68	G2	MX	NX	T1
TCGA-2Y-A9GY-01A	1	757	64	G3	MX	NX	T2
TCGA-2Y-A9GZ-01A	1	848	82	G2	MX	NX	T2
TCGA-2Y-A9H0-01A	0	3675	49	G1	M0	N0	T3
TCGA-2Y-A9H1-01A	1	1229	58	G2	MX	NX	T1
TCGA-2Y-A9H2-01A	0	1731	64	G3	MX	N0	T1
TCGA-2Y-A9H3-01A	0	1516	45	G1	MX	NX	T2
TCGA-2Y-A9H4-01A	0	1452	68	G2	MX	N0	T1
TCGA-2Y-A9H5-01A	1	555	59	G3	MX	N0	T1
TCGA-2Y-A9H6-01A	0	357	68	G2	MX	NX	T1
TCGA-2Y-A9H7-01A	0	1168	81	G2	MX	N0	T1
TCGA-2Y-A9H8-01A	1	633	85	G2	MX	NX	T1
TCGA-2Y-A9H9-01A	0	697	70	G2	MX	N0	T1
TCGA-2Y-A9HA-01A	1	36	70	G2	MX	NX	T2
TCGA-2Y-A9HB-01A	0	260	66	G2	MX	NX	T1
TCGA-3K-AAZ8-01A	0	396	65	G1	MX	NX	T3
TCGA-4R-AA8I-01A	1	262	66	G2	MX	NX	T2
TCGA-5C-A9VG-01A	0	328	58	G2	M0	N0	T2
TCGA-5C-A9VH-01A	0	322	70	G2	M0	N0	T1
TCGA-5C-AAPD-01A	0	20	61	G1	M0	N0	T2
TCGA-5R-AA1C-01A	0	520	57	G2	M0	N0	T2
TCGA-5R-AA1D-01A	0	449	17	G3	M0	N0	T3
TCGA-5R-AAAM-01A	1	46	65	G2	M0	N0	T2
TCGA-BC-4072-01B	1	1490	74	G3	M0	N0	T3
TCGA-BC-4073-01B	0	849	73	G3	MX	N0	T3
TCGA-BC-A10Q-01A	1	1135	72	G1	MX	NX	T2
TCGA-BC-A10R-01A	1	308	66	G2	MX	NX	T3
TCGA-BC-A10S-01A	1	1423	81	G1	MX	NX	T3
TCGA-BC-A10T-01A	1	837	76	G1	MX	NX	T4
TCGA-BC-A10U-01A	1	837	69	G2	MX	NX	T2
TCGA-BC-A10W-01A	1	91	50	G3	MX	NX	T4
TCGA-BC-A10X-01A	1	770	52	G2	MX	N0	T3
TCGA-BC-A10Y-01A	1	711	76	G3	MX	NX	T4
TCGA-BC-A10Z-01A	1	34	62	G2	MX	N0	T1
TCGA-BC-A110-01A	1	2116	51	G1	MX	NX	T1
TCGA-BC-A112-01A	1	153	80	G2	MX	NX	T3
TCGA-BC-A216-01A	0	1351	62	G2	M0	NX	T3
TCGA-BC-A217-01A	1	1397	75	G3	M0	NX	T2
TCGA-BC-A3KF-01A	0	8	66	G2	M0	NX	T1
TCGA-BC-A3KG-01A	0	680	68	G3	M0	N0	T2
TCGA-BC-A5W4-01A	1	547	69	G3	M0	NX	T3
TCGA-BC-A69H-01A	0	444	64	G3	M0	NX	T2
TCGA-BC-A69I-01A	0	387	69	G1	M0	N0	T1
TCGA-BC-A8YO-01A	0	562	66	G3	M0	N0	T4
TCGA-BD-A2L6-01A	0	1363	69	G2	MX	NX	T2
TCGA-BD-A3EP-01A	0	409	75	G2	M0	N0	T1
TCGA-BD-A3ER-01A	0	1115	62	G2	MX	NX	T2
TCGA-BW-A5NO-01A	0	20	50	G2	MX	NX	T3
TCGA-CC-5258-01A	1	129	48	G2	M0	N0	T2
TCGA-CC-5259-01A	0	250	60	G2	M0	N0	T4
TCGA-CC-5260-01A	1	87	61	G1	M0	N0	T4
TCGA-CC-5261-01A	1	97	44	G2	M0	N0	T2
TCGA-CC-5262-01A	1	103	67	G1	M0	N0	T4
TCGA-CC-5263-01A	1	129	35	G1	M0	N0	T3
TCGA-CC-5264-01A	1	102	71	G2	M0	N0	T3
TCGA-CC-A123-01A	0	219	24	G1	M0	N0	T3
TCGA-CC-A1HT-01A	1	101	50	G3	M0	N0	T3
TCGA-CC-A3M9-01A	1	300	45	G3	M0	N0	T3
TCGA-CC-A3MA-01A	1	303	61	G2	M0	N0	T3
TCGA-CC-A3MB-01A	1	315	36	G1	M0	N0	T3
TCGA-CC-A3MC-01A	0	363	54	G2	M0	N0	T3
TCGA-CC-A5UC-01A	1	347	63	G3	M0	N0	T3
TCGA-CC-A5UD-01A	1	304	45	G2	M0	N0	T3
TCGA-CC-A5UE-01A	1	272	48	G2	M0	N0	T4
TCGA-CC-A7IE-01A	1	217	57	G2	M0	N0	T3
TCGA-CC-A7IF-01A	1	649	59	G1	M0	N0	T3
TCGA-CC-A7IG-01A	1	299	47	G2	M0	N0	T2
TCGA-CC-A7IH-01A	0	365	58	G1	M0	N0	T3
TCGA-CC-A7II-01A	0	399	54	G3	M0	N0	T3
TCGA-CC-A7IJ-01A	0	382	56	G3	M0	N0	T2
TCGA-CC-A7IK-01A	1	262	59	G3	M0	N0	T3
TCGA-CC-A7IL-01A	1	278	61	G1	M0	N0	T3
TCGA-CC-A8HS-01A	1	300	18	G1	M0	N1	T3
TCGA-CC-A8HT-01A	1	140	74	G2	M0	N0	T3
TCGA-CC-A8HU-01A	1	344	39	G3	M0	N0	T3
TCGA-CC-A8HV-01A	1	279	51	G2	M0	N0	T2
TCGA-CC-A9FS-01A	0	211	55	G2	M0	N0	T2
TCGA-CC-A9FW-01A	0	248	68	G2	M0	N0	T3
TCGA-DD-A113-01A	0	2425	55	G3	M0	N0	T2
TCGA-DD-A114-01A	1	1149	42	G3	M0	N1	T2
TCGA-DD-A115-01A	1	2542	53	G2	M0	N0	T3
TCGA-DD-A116-01A	1	1622	68	G3	M0	N0	T3
TCGA-DD-A118-01A	0	3437	77	G2	M0	N0	T2
TCGA-DD-A119-01A	1	223	40	G3	M0	N0	T3
TCGA-DD-A11A-01A	1	79	67	G3	M0	N0	T1
TCGA-DD-A11B-01A	1	14	73	G2	M0	N0	T1
TCGA-DD-A11C-01A	0	662	69	G3	M0	N0	T1
TCGA-DD-A11D-01A	1	1560	57	G2	M0	N0	T1
TCGA-DD-A1EA-01A	0	2415	68	G2	M0	N0	T2
TCGA-DD-A1EB-01A	0	2017	72	G2	M0	N0	T1
TCGA-DD-A1EC-01A	0	602	20	G3	M0	N0	T1
TCGA-DD-A1ED-01A	0	2301	68	G1	M0	N0	T1
TCGA-DD-A1EE-01A	1	349	73	G3	M0	N0	T3
TCGA-DD-A1EF-01A	1	394	57	G3	M0	N0	T1
TCGA-DD-A1EG-01A	1	1372	76	G3	M0	N0	T1
TCGA-DD-A1EH-01A	0	1495	23	G3	M0	N0	T3
TCGA-DD-A1EI-01A	0	183	46	G2	M0	N0	T1
TCGA-DD-A1EJ-01A	1	1005	71	G2	M0	N1	T1
TCGA-DD-A1EK-01A	1	558	64	G2	M0	N0	T4
TCGA-DD-A1EL-01A	1	415	23	G3	M0	N0	T2
TCGA-DD-A39V-01A	1	643	77	G3	M0	NX	T2
TCGA-DD-A39W-01A	1	827	29	G2	M0	N0	T3
TCGA-DD-A39X-01A	1	1694	78	G2	M0	NX	T1
TCGA-DD-A39Y-01A	1	171	67	G3	M0	NX	T1
TCGA-DD-A39Z-01A	1	601	43	G2	M0	NX	T2
TCGA-DD-A3A1-01A	1	233	65	G2	M0	N0	T3
TCGA-DD-A3A2-01A	1	2131	76	G1	M0	N0	T1
TCGA-DD-A3A3-01A	1	535	45	G2	M0	N0	T1
TCGA-DD-A3A4-01A	1	612	37	G3	M0	N0	T3
TCGA-DD-A3A5-01A	1	3125	66	G2	M0	N0	T3
TCGA-DD-A3A6-01A	1	3258	72	G2	M0	N0	T2
TCGA-DD-A3A7-01A	1	419	67	G3	M0	N0	T3
TCGA-DD-A3A8-01A	1	11	75	G2	M0	N0	T2
TCGA-DD-A3A9-01A	1	931	64	G2	M0	N0	T4
TCGA-DD-A4NA-01A	0	1008	67	G3	M0	N1	T2
TCGA-DD-A4NB-01A	0	989	25	G2	M0	N0	T1
TCGA-DD-A4ND-01A	0	2746	56	G3	M0	N0	T1
TCGA-DD-A4NE-01A	1	660	75	G3	M0	N0	T3
TCGA-DD-A4NF-01A	0	942	72	G2	M0	N0	T1
TCGA-DD-A4NG-01A	1	802	77	G2	M0	NX	T3
TCGA-DD-A4NH-01A	0	917	65	G3	M0	N0	T3
TCGA-DD-A4NI-01A	0	816	67	G2	M0	NX	T2
TCGA-DD-A4NJ-01A	0	928	54	G2	M0	N0	T2
TCGA-DD-A4NK-01A	1	1210	80	G2	M0	N0	T3
TCGA-DD-A4NL-01A	0	1711	46	G1	M0	N0	T1
TCGA-DD-A4NN-01A	1	899	56	G3	M0	N0	T1
TCGA-DD-A4NO-01A	0	2245	65	G1	M0	N0	T1
TCGA-DD-A4NP-01A	0	3308	32	G3	M0	N0	T1
TCGA-DD-A4NQ-01A	1	373	60	G3	M0	N0	T2
TCGA-DD-A4NR-01A	1	9	85	G3	M0	N0	T1
TCGA-DD-A4NS-01A	1	2456	61	G2	M0	N0	T1
TCGA-DD-A4NV-01A	0	2398	61	G1	M0	N0	T3
TCGA-DD-A73A-01A	0	728	71	G2	M0	N0	T1
TCGA-DD-A73B-01A	1	283	72	G2	M0	N0	T1
TCGA-DD-A73C-01A	0	701	65	G1	M0	N0	T3
TCGA-DD-A73D-01A	0	693	68	G1	MX	NX	T2
TCGA-DD-A73E-01A	0	44	66	G1	M0	N0	T1
TCGA-DD-A73F-01A	0	1085	77	G1	M0	N0	T1
TCGA-DD-A73G-01A	0	3478	73	G3	M0	N0	T1
TCGA-DD-AA3A-01A	1	410	81	G4	MX	N0	T1
TCGA-DD-AAC8-01A	1	16	72	G3	M0	N0	T1
TCGA-DD-AAC9-01A	0	347	51	G2	M0	N0	T1
TCGA-DD-AACA-01A	0	2301	65	G3	M0	N0	T1
TCGA-DD-AACB-01A	0	2324	74	G3	M0	N0	T1
TCGA-DD-AACC-01A	1	1685	61	G2	M0	N0	T1
TCGA-DD-AACD-01A	1	381	48	G4	M0	N0	T1
TCGA-DD-AACE-01A	0	2184	62	G3	M0	N0	T1
TCGA-DD-AACF-01A	1	365	68	G3	M0	N0	T1
TCGA-DD-AACG-01A	1	469	52	G4	M0	N0	T2
TCGA-DD-AACH-01A	1	195	69	G3	M0	N0	T2
TCGA-DD-AACI-01A	0	1618	69	G3	M0	N0	T2
TCGA-DD-AACJ-01A	0	2102	75	G2	M0	N0	T2
TCGA-DD-AACK-01A	0	9	70	G2	M0	N0	T1
TCGA-DD-AACL-01A	1	107	66	G3	M0	N0	T1
TCGA-DD-AACN-01A	0	1302	32	G3	M0	N0	T1
TCGA-DD-AACO-01A	0	1876	40	G3	M0	N0	T1
TCGA-DD-AACP-01A	0	415	64	G3	M0	N0	T1
TCGA-DD-AACQ-01A	1	432	50	G3	M0	N0	T2
TCGA-DD-AACS-01A	0	1804	39	G3	M0	N0	T1
TCGA-DD-AACT-01A	0	1562	69	G2	M0	N0	T1
TCGA-DD-AACU-01A	0	1567	59	G3	M0	N0	T1
TCGA-DD-AACV-01A	0	1531	53	G3	M0	N0	T1
TCGA-DD-AACW-01A	0	1424	43	G3	M0	N0	T1
TCGA-DD-AACX-01A	0	170	66	G3	M0	N0	T2
TCGA-DD-AACY-01A	0	1450	61	G3	M0	N0	T1
TCGA-DD-AACZ-01A	1	171	63	G4	M0	N0	T1
TCGA-DD-AAD0-01A	0	137	73	G2	M0	N0	T1
TCGA-DD-AAD1-01A	0	564	51	G4	M0	N0	T1
TCGA-DD-AAD2-01A	0	658	66	G2	M0	N0	T1
TCGA-DD-AAD3-01A	0	1295	43	G2	M0	N0	T1
TCGA-DD-AAD5-01A	0	1345	54	G3	M0	N0	T1
TCGA-DD-AAD6-01A	0	672	66	G3	M0	N0	T3
TCGA-DD-AAD8-01A	0	1219	73	G2	M0	N0	T1
TCGA-DD-AADA-01A	0	1233	66	G3	M0	N0	T1
TCGA-DD-AADB-01A	0	1242	51	G4	M0	N0	T1
TCGA-DD-AADC-01A	1	425	53	G3	M0	N0	T1
TCGA-DD-AADD-01A	0	1231	51	G4	M0	N0	T1
TCGA-DD-AADF-01A	1	115	64	G4	M0	N0	T1
TCGA-DD-AADG-01A	0	1145	70	G3	M0	N0	T3
TCGA-DD-AADI-01A	0	1085	43	G3	M0	N0	T1
TCGA-DD-AADJ-01A	0	1066	70	G3	M0	N0	T1
TCGA-DD-AADK-01A	0	1049	68	G3	M0	N0	T2
TCGA-DD-AADL-01A	0	636	58	G4	M0	N0	T1
TCGA-DD-AADM-01A	1	12	58	G3	M0	N0	T2
TCGA-DD-AADN-01A	0	898	59	G4	MX	NX	T1
TCGA-DD-AADO-01A	0	453	55	G3	M0	N0	T1
TCGA-DD-AADP-01A	0	458	45	G3	M0	N0	T1
TCGA-DD-AADQ-01A	0	436	59	G3	M0	N0	T2
TCGA-DD-AADR-01A	0	2028	58	G3	M0	N0	T1
TCGA-DD-AADS-01A	0	474	63	G2	M0	N0	T1
TCGA-DD-AADU-01A	0	554	60	G3	M0	N0	T2
TCGA-DD-AADV-01A	0	574	50	G3	M0	N0	T1
TCGA-DD-AADW-01A	0	587	48	G3	M0	N0	T1
TCGA-DD-AADY-01A	0	555	55	G2	M0	N0	T1
TCGA-DD-AAE0-01A	0	555	45	G4	M0	N0	T3
TCGA-DD-AAE1-01A	0	552	52	G3	M0	N0	T1
TCGA-DD-AAE2-01A	0	638	51	G3	M0	N0	T1
TCGA-DD-AAE3-01A	0	566	50	G2	M0	N0	T1
TCGA-DD-AAE4-01A	0	608	49	G1	M0	N0	T1
TCGA-DD-AAE6-01A	0	141	59	G2	M0	N0	T1
TCGA-DD-AAE7-01A	0	644	72	G2	M0	N0	T1
TCGA-DD-AAE9-01A	0	722	69	G3	M0	N0	T1
TCGA-DD-AAEA-01A	0	575	65	G3	M0	N0	T1
TCGA-DD-AAEB-01A	0	478	60	G2	M0	N0	T1
TCGA-DD-AAED-01A	0	763	51	G3	M0	N0	T1
TCGA-DD-AAEE-01A	0	810	55	G4	M0	N0	T1
TCGA-DD-AAEG-01A	0	719	59	G3	M0	N0	T1
TCGA-DD-AAEH-01A	0	784	73	G2	M0	N0	T1
TCGA-DD-AAEI-01A	0	1531	72	G2	M0	N0	T1
TCGA-DD-AAEK-01A	0	1067	51	G3	M0	N0	T2
TCGA-DD-AAVP-01A	0	2752	48	G1	M0	N0	T1
TCGA-DD-AAVQ-01A	0	2728	38	G2	M0	N0	T1
TCGA-DD-AAVR-01A	0	2513	44	G2	M0	N0	T1
TCGA-DD-AAVS-01A	0	1823	56	G2	M0	N0	T1
TCGA-DD-AAVU-01A	0	2202	46	G2	M0	N0	T2
TCGA-DD-AAVV-01A	0	2455	56	G3	M0	N0	T2
TCGA-DD-AAVW-01A	0	2317	35	G2	M0	N0	T1
TCGA-DD-AAVX-01A	0	1718	38	G2	M0	N0	T2
TCGA-DD-AAVY-01A	0	1970	56	G2	M0	N0	T3
TCGA-DD-AAVZ-01A	0	1900	38	G2	M0	N0	T1
TCGA-DD-AAW0-01A	0	2015	54	G2	M0	N0	T1
TCGA-DD-AAW1-01A	0	1989	55	G2	M0	N0	T3
TCGA-DD-AAW2-01A	0	1855	69	G2	M0	N0	T1
TCGA-DD-AAW3-01A	0	1633	69	G2	M0	N0	T1
TCGA-ED-A459-01A	0	910	47	G2	M0	N0	T2
TCGA-ED-A4XI-01A	0	819	58	G3	M0	N0	T2
TCGA-ED-A5KG-01A	0	854	60	G2	M0	N0	T2
TCGA-ED-A627-01A	0	423	74	G2	M0	NX	T1
TCGA-ED-A66X-01A	0	406	35	G3	M0	N0	T3
TCGA-ED-A66Y-01A	1	296	51	G3	M0	N0	T3
TCGA-ED-A7PX-01A	0	6	48	G3	M0	NX	T2
TCGA-ED-A7PY-01A	0	390	20	G3	M0	NX	T2
TCGA-ED-A7PZ-01A	0	6	61	G2	M0	NX	T2
TCGA-ED-A7XO-01A	0	427	29	G2	M0	N0	T3
TCGA-ED-A7XP-01A	0	400	53	G3	M0	N0	T2
TCGA-ED-A82E-01A	0	408	60	G2	M0	N0	T3
TCGA-ED-A8O5-01A	0	406	59	G3	M0	N0	T3
TCGA-ED-A8O6-01A	1	56	50	G3	M0	N0	T3
TCGA-ED-A97K-01A	0	6	54	G2	M0	N0	T3
TCGA-EP-A12J-01A	0	570	62	G1	MX	NX	T1
TCGA-EP-A26S-01A	0	608	70	G2	MX	N0	T1
TCGA-EP-A2KA-01A	1	627	52	G3	MX	NX	T3
TCGA-EP-A2KB-01A	1	596	46	G2	MX	NX	T1
TCGA-EP-A2KC-01A	1	19	62	G3	MX	NX	T1
TCGA-EP-A3JL-01A	0	303	76	G2	MX	NX	T1
TCGA-EP-A3RK-01A	0	363	73	G2	MX	NX	T3
TCGA-ES-A2HS-01A	1	688	80	G2	MX	NX	T1
TCGA-ES-A2HT-01A	1	438	54	G2	MX	NX	T1
TCGA-FV-A23B-01A	1	1852	70	G2	M0	N0	T2
TCGA-FV-A2QQ-01A	0	729	80	G2	MX	N0	T1
TCGA-FV-A2QR-01A	1	581	75	G1	M0	N0	T1
TCGA-FV-A3I0-01A	0	848	76	G2	M0	NX	T2
TCGA-FV-A3I1-01A	1	247	81	G2	MX	N0	T2
TCGA-FV-A3R2-01A	1	194	75	G3	MX	NX	T1
TCGA-FV-A3R3-01A	1	366	38	G2	MX	NX	T1
TCGA-FV-A495-01A	0	1	51	G2	M0	NX	T2
TCGA-FV-A496-01A	0	10	84	G2	M0	NX	T1
TCGA-FV-A4ZP-01A	1	2486	78	G2	M0	NX	T3
TCGA-FV-A4ZQ-01A	0	12	52	G2	M0	NX	T1
TCGA-G3-A25S-01A	1	416	64	G2	M0	N0	T1
TCGA-G3-A25T-01A	0	1553	45	G2	M0	N0	T3
TCGA-G3-A25U-01A	0	1636	63	G3	M0	N0	T1
TCGA-G3-A25V-01A	0	860	68	G2	M0	N0	T1
TCGA-G3-A25X-01A	0	1779	73	G3	M0	N0	T2
TCGA-G3-A25Y-01A	1	452	52	G3	M0	N0	T1
TCGA-G3-A25Z-01A	0	655	58	G2	M0	N0	T1
TCGA-G3-A3CG-01A	0	673	80	G2	M0	N0	T1
TCGA-G3-A3CH-01A	0	780	53	G2	M0	N0	T3
TCGA-G3-A3CI-01A	0	180	71	G2	M0	N0	T1
TCGA-G3-A3CJ-01A	0	594	52	G2	M0	N0	T2
TCGA-G3-A3CK-01A	0	585	61	G2	M0	N0	T1
TCGA-G3-A5SI-01A	1	768	44	G2	M0	N0	T2
TCGA-G3-A5SJ-01A	0	698	59	G2	M0	NX	T1
TCGA-G3-A5SK-01A	0	744	58	G1	M0	NX	T1
TCGA-G3-A5SL-01A	0	621	70	G2	M0	NX	T2
TCGA-G3-A5SM-01A	0	520	58	G3	M0	NX	T2
TCGA-G3-A6UC-01A	0	671	65	G2	M0	N0	T3
TCGA-G3-A7M5-01A	0	447	76	G2	MX	NX	T1
TCGA-G3-A7M6-01A	0	632	60	G3	MX	NX	T1
TCGA-G3-A7M7-01A	0	361	65	G1	MX	NX	T1
TCGA-G3-A7M8-01A	0	430	31	G1	MX	NX	T1
TCGA-G3-A7M9-01A	1	56	70	G2	MX	NX	T3
TCGA-G3-AAUZ-01A	0	480	48	G2	M0	N0	T1
TCGA-G3-AAV0-01A	0	476	58	G2	M0	N0	T1
TCGA-G3-AAV1-01A	1	359	51	G3	M0	N0	T4
TCGA-G3-AAV2-01A	0	372	50	G1	M0	N0	T1
TCGA-G3-AAV3-01A	0	412	58	G2	M0	N0	T2
TCGA-G3-AAV4-01A	1	27	83	G1	M0	N0	T1
TCGA-G3-AAV5-01A	0	354	67	G2	M0	N0	T2
TCGA-G3-AAV6-01A	1	65	53	G3	M0	N0	T3
TCGA-G3-AAV7-01A	0	361	38	G2	M0	N0	T2
TCGA-GJ-A3OU-01A	0	879	59	G2	MX	NX	T1
TCGA-GJ-A6C0-01A	1	31	75	G2	MX	NX	T2
TCGA-GJ-A9DB-01A	1	67	68	G2	MX	N0	T1
TCGA-HP-A5MZ-01A	1	91	78	G2	M0	NX	T1
TCGA-HP-A5N0-01A	1	752	90	G4	M0	NX	T2
TCGA-K7-A5RF-01A	0	631	64	G1	MX	NX	T1
TCGA-K7-A5RG-01A	0	519	66	G1	MX	NX	T1
TCGA-K7-A6G5-01A	0	512	66	G2	MX	N0	T1
TCGA-K7-AAU7-01A	0	359	61	G2	MX	NX	T2
TCGA-KR-A7K0-01A	1	65	65	G1	M0	N0	T1
TCGA-KR-A7K2-01A	0	829	64	G1	M0	N0	T1
TCGA-KR-A7K7-01A	0	951	61	G1	M0	N0	T2
TCGA-KR-A7K8-01A	0	906	57	G1	M0	N0	T1
TCGA-LG-A6GG-01A	0	387	79	G2	M0	NX	T2
TCGA-LG-A9QC-01A	0	425	48	G2	M0	NX	T1
TCGA-LG-A9QD-01A	0	366	68	G2	M0	N0	T3
TCGA-MI-A75C-01A	0	291	64	G3	M0	N0	T1
TCGA-MI-A75E-01A	0	507	61	G2	M0	N0	T4
TCGA-MI-A75G-01A	0	698	63	G2	M0	N0	T2
TCGA-MI-A75H-01A	0	747	77	G1	MX	NX	T3
TCGA-MI-A75I-01A	0	630	61	G1	MX	NX	T2
TCGA-MR-A520-01A	0	229	58	G1	MX	NX	T1
TCGA-MR-A8JO-01A	0	330	34	G3	MX	N0	T1
TCGA-NI-A4U2-01A	1	1791	71	G1	MX	NX	T3
TCGA-NI-A8LF-01A	0	799	74	G3	MX	NX	T1
TCGA-O8-A75V-01A	0	538	54	G2	MX	NX	T1
TCGA-PD-A5DF-01A	1	639	58	G2	M0	N0	T4
TCGA-QA-A7B7-01A	0	94	48	G2	MX	NX	T2
TCGA-RC-A6M4-01A	0	22	74	G2	MX	NX	T3
TCGA-RC-A6M5-01A	0	15	20	G2	M0	N1	T1
TCGA-RC-A6M6-01A	0	9	75	G3	M0	NX	T2
TCGA-RC-A7S9-01A	0	640	47	G3	M0	N0	T1
TCGA-RC-A7SB-01A	0	588	53	G2	M0	N0	T2
TCGA-RC-A7SF-01A	0	579	66	G2	M0	N0	T1
TCGA-RC-A7SH-01A	0	468	42	G3	M0	N0	T2
TCGA-RC-A7SK-01A	0	472	59	G3	M0	N0	T1
TCGA-RG-A7D4-01A	0	1098	69	G2	M0	N0	T2
TCGA-T1-A6J8-01A	0	23	68	G2	M0	NX	T1
TCGA-UB-A7MA-01A	0	848	62	G2	M0	N0	T2
TCGA-UB-A7MB-01A	0	601	24	G3	MX	NX	T2
TCGA-UB-A7MC-01A	0	500	59	G3	MX	N0	T3
TCGA-UB-A7MD-01A	1	52	67	G3	MX	N0	T1
TCGA-UB-A7ME-01A	0	486	51	G2	MX	NX	T1
TCGA-UB-A7MF-01A	1	214	56	G2	MX	NX	T3
TCGA-UB-AA0U-01A	0	327	60	G2	MX	NX	T2
TCGA-UB-AA0V-01A	0	314	69	G1	MX	NX	T1
TCGA-WJ-A86L-01A	0	345	68	G2	MX	NX	T1
TCGA-WQ-A9G7-01A	0	30	71	G3	M0	NX	T3
TCGA-WQ-AB4B-01A	0	395	62	G2	M0	NX	T2
TCGA-WX-AA44-01A	0	615	64	G3	MX	NX	T1
TCGA-WX-AA46-01A	0	756	61	G1	MX	NX	T2
TCGA-WX-AA47-01A	1	556	33	G2	MX	NX	T3
TCGA-XR-A8TC-01A	0	1339	43	G2	MX	NX	T1
TCGA-XR-A8TD-01A	0	1030	49	G3	M0	N0	T3
TCGA-XR-A8TE-01A	0	925	16	G1	MX	N0	T3
TCGA-XR-A8TF-01A	1	693	74	G1	MX	NX	T1
TCGA-XR-A8TG-01A	0	898	58	G2	M0	NX	T1
TCGA-YA-A8S7-01A	1	412	68	G3	MX	N0	T3
TCGA-ZP-A9CV-01A	1	1088	59	G1	MX	NX	T1
TCGA-ZP-A9CY-01A	0	782	66	G1	MX	NX	T1
TCGA-ZP-A9CZ-01A	0	706	72	G1	MX	NX	T1
TCGA-ZP-A9D0-01A	0	1091	67	G1	MX	NX	T1
TCGA-ZP-A9D1-01A	0	21	56	G2	MX	NX	T1
TCGA-ZP-A9D2-01A	1	765	51	G2	MX	NX	T2
TCGA-ZP-A9D4-01A	0	395	64	G1	MX	NX	T1
TCGA-ZS-A9CD-01A	1	1386	73	G2	MX	NX	T2
TCGA-ZS-A9CE-01A	0	1241	79	G1	MX	NX	T2
TCGA-ZS-A9CF-01A	0	2412	64	G2	MX	NX	T2
TCGA-ZS-A9CG-01A	0	341	55	G2	MX	NX	T2
