# Supplementary material for: Estrogen-related genes influence immune cell infiltration and immunotherapy response in Hepatocellular Carcinoma
Source: Front Immunol. 2023 Feb 6;14:1114717. doi: 10.3389/fimmu.2023.1114717 (PMC9939443; doi:10.3389/fimmu.2023.1114717)
Supplement: Supplementary file 1 [file DataSheet_1.zip › Data Sheet/all_code.R]

---
  title: "R Notebook"
output: html_notebook
---
  
  
  
  ```{r}


rm(list = ls())
gc()
tcga_expr=data.table::fread("H:/TCGA-LIHC.htseq_counts.tsv.gz")
tcga_clic_raw=data.table::fread("H:/TCGA-LIHC.GDC_phenotype.tsv.gz")
library(dplyr)

tcga_clic=tcga_clic_raw%>%as.data.frame()%>%dplyr::select(submitter_id.samples,age_at_initial_pathologic_diagnosis,pathologic_M,sample_type.samples)%>%dplyr::rename(sample_ID=submitter_id.samples,Age=age_at_initial_pathologic_diagnosis,Mstage=pathologic_M,SamType=sample_type.samples)

tcga_expr=as.data.frame(tcga_expr)

tcga_expr$Ensembl_ID=sub("(ENSG\\d+)\\..*","\\1",tcga_expr$Ensembl_ID)
library(AnnotationDbi)

library(org.Hs.eg.db)


tcga_expr$Gene=mapIds(x=org.Hs.eg.db,
                      keys= tcga_expr$Ensembl_ID,
                      column="SYMBOL",
                      keytype="ENSEMBL",
                      multiVals="first")


library(tibble)
#±ä³É¿ÉÒÔ·ÖÎöµÄ±í´ï¾ØÕó

library(dplyr)
tcga_expr=tcga_expr%>%dplyr::select(-Ensembl_ID)%>%filter(!is.na(Gene))%>%distinct(Gene,.keep_all=T)%>%column_to_rownames(var="Gene")%>%as.matrix()
tcga_expr=2^tcga_expr-1
####½øÐÐ·Ö×é####
tcga_clic=tcga_clic%>%mutate(SamType=case_when(grepl("Primary",SamType)~"Primary",
                                               grepl("Recurrent",SamType)~"Recurrent",grepl("Normal",SamType)~"Normal"))

tc=c("Primary","Normal")
Sample_group=tcga_clic%>%filter(tcga_clic$SamType %in% tc)

Sample_group1=Sample_group[,c(1,4)]

gh=intersect(colnames(tcga_expr),Sample_group1$sample_ID)

Sample_group2=Sample_group1[Sample_group1$sample_ID %in% gh,]

tcga_expr1=tcga_expr[,gh]
```

```{r}
source("H:/Wilcox_DEG.R")
colnames(Sample_group2)=c("Sample_ID","Type")
tcga_degs_test=wilDEGs(expr_matrix = tcga_expr1,sample_df = Sample_group2,pval=0.01,fdr=0.5,FC=1.5)

rtrt=tcga_degs_test
rtrt1=distinct(rtrt,Gene,.keep_all = T)
rtrt2=na.omit(rtrt1)
rtrt2=rtrt2%>%filter(LogFC!="Inf")%>%filter(LogFC!="-Inf")
rtrt2$LogFC=rtrt2$LogFC*(-1)


tr=rtrt2%>%filter(LogFC>1 | LogFC< -1)
tr1=tr%>%filter(FDR<0.05)
tr2=na.omit(tr1)
tr2=tr2%>%distinct(Gene,.keep_all = T)%>%filter(LogFC!="Inf")%>%filter(LogFC!="-Inf")


write.csv(tr2,"tr2.csv")
```

```{r}
gene=read.csv("H:/estrogen_gene.csv")

DF=intersect(gene$Gene.Symbol,tr2$Gene)


```

```{r}
data=read.csv("H:/365HCC_clinical.csv")


tcga_expr2=tcga_expr1[DF,data$sample]
taga_expr3=as.data.frame(t(tcga_expr2))

data1=data[,1:3]

emtsur=merge(data1,taga_expr3,by.x=1,by.y=0)

emtsur1=column_to_rownames(emtsur,"sample")

emtsur2=emtsur1

####×öµ¥ÒòËØ·ÖÎö####
fgp=emtsur2


colnames(fgp)[63]


library(survival)
y<- Surv(event = fgp$Status,time = fgp$Os)#Ê¾ÀýÊý¾ÝÖÐ£¬0Îª¸ÐÐËÈ¤ÊÂ¼þ
#2.ÅúÁ¿µ¥ÒòËØ»Ø¹éÄ£ÐÍ½¨Á¢£ºUni_cox_model
Uni_cox_model<-
  function(x){
    FML <- as.formula(paste0 ("y~",x))
    cox<- coxph(FML,data=fgp)
    cox1<-summary(cox)
    HR <- round(cox1$coefficients[,2],4)#ÌáÈ¡HRÖµ£¬±£Áô2Î»Ð¡Êý
    PValue <- round(cox1$coefficients[,5],3)#ÌáÈ¡pÖµ£¬±£Áô3Î»Ð¡Êý
    CI5 <-round(cox1$conf.int[,3],4)#ÌáÈ¡CI£¬±£Áô2Î»Ð¡Êý
    CI95 <-round(cox1$conf.int[,4],4)
    #½«ÌáÈ¡µ½µÄÐÅÏ¢·ÅÈë±í¸ñÖÐ£¨Uni_cox_model£©
    Uni_cox_model<- data.frame(
      names <-rownames(cox1$conf.int),#µÚ1ÁÐÎªÑÇ±äÁ¿Ãû
      'HR' = HR,#µÚ2ÁÐÎªHRÖµ
      'CI5' = CI5,#µÚ3ÁÐÎª95%ciÏÂÇø¼ä
      'CI95' = CI95,#µÚ4ÁÐÎª95%ciÉÏÇø¼ä
      'P' = PValue)#µÚ5ÁÐÎªPÖµ
    return(Uni_cox_model)#·µ»Ø£¬¿ªÊ¼£¬½øÐÐÑ­»·
  }  

library(plyr)
variable.names<- colnames(fgp)[c(3:247)]
Uni_cox <- lapply(variable.names, Uni_cox_model)
Uni_cox<- ldply(Uni_cox,data.frame)
Uni_cox$HR.CI95<-paste0(Uni_cox$HR," (",Uni_cox$CI5,'-',Uni_cox$CI95,")")

#µÚÒ»ÁÐÁÐÃûÎª'Characteristics'
colnames(Uni_cox)[1] <- 'Characteristics'


hu=Uni_cox%>%filter(P<0.05)


fgp1=fgp[,hu$Characteristics]
fgp1$status=fgp$Status
fgp1$time=fgp$Os
rownames(fgp1)=rownames(emtsur1)


fgp1$status=as.double(fgp1$status)
fgp1$time=as.double(fgp1$time)
fgp2=na.omit(fgp1)
library(glmnet)
y=data.matrix(Surv(time = fgp2$time,event = fgp2$status))
fg10=as.data.frame(t(fgp2))

fg11=fg10[-c(100,101),]
fg11=na.omit(fg11)
fit=glmnet(x=t(fg11),y,family = "cox",alpha = 1)
plot(fit,xvar = "lambda",label = T)
print(fit)
fg11

lasso_fit=cv.glmnet(x=t(fg11),y,family="cox",type.measure = "deviance")
coef.min = coef(lasso_fit, s = "lambda.min")
coef.min

plot(lasso_fit,label=T)
coefficient=coef(lasso_fit,s=lasso_fit$lambda.min)
Active.Index=which(as.numeric(coefficient)!=0)
active.coefficients=as.numeric(coefficient)[Active.Index]
sig_gene_multi_cox=rownames(coefficient)[Active.Index]
sig_gene_multi_cox


mul_cox<-coxph(Surv(time,status)~SKP2+AKR1B15+NQO1+GNG4+KCTD6+KPNA2,data=fgp1) 
summary(mul_cox)


dys_fx=summary(mul_cox)
dys_fx$coefficients
dys_fx$conf.int
umi_HR<- round(dys_fx$coefficients[,2],4) 
umi_PValue<- round(dys_fx$coefficients[,5],4) 
umi_CI3<-round(dys_fx$conf.int[,3],4)
umi_CI4<-round(dys_fx$conf.int[,4],4)
umi_CI95<-paste(umi_CI3,'-',umi_CI4)
#ÕûºÏ³É±í
umi_cox <- data.frame("HR" =umi_HR,
                      "HR_95L" =umi_CI3,
                      "HR_95H"=umi_CI4,
                      "P"=umi_PValue)


umi_cox$HR.CI95<-paste0(umi_cox$HR," (",umi_cox$HR_95L,'-',umi_cox$HR_95H,")")
dy=umi_cox%>%filter(P<0.05)
```
```{r}
####¹¹½¨Ä£ÐÍ####
rownames(dy)
b1=c("Status","Os","AKR1B15","KCTD6","KPNA2")


data9411=fgp[,b1]


library(survival)


model<-coxph(Surv(time,status)~AKR1B15+KCTD6+KPNA2,data=fgp1) 
summary(model)


#Ê¹ÓÃSurvival³ÌÐò°üµÄPredictº¯Êý£¬¼ÆËã³öÃ¿Î»»¼ÕßµÄ·çÏÕÆÀ·Ö
RiskScore<-predict(model,type = "risk")
names(RiskScore) = rownames(data9411)
fp<-data.frame(RiskScore)

#Ìí¼Ó·çÏÕ·Ö×é£¬ÒÔ·çÏÕÆÀ·ÖµÄÖÐÎ»Öµ½«»¼Õß·ÖÎªÁ½×é£¬´óÓÚÖÐÎ»ÖµµÄ»¼ÕßÎª¸ß·çÏÕ×é£¬Ð¡ÓÚ»òµÈÓÚÖÐÎ»ÖµµÄ»¼ÕßÎªµÍ·ç ÏÕ×é
fp$riskgroup= ifelse(fp$RiskScore>=median(fp$RiskScore),'High_Risk','Low_Risk')


fp_data<-merge(fp,data1,by.x=0,by.y='sample')
colnames(fp_data)[4]="status"
colnames(fp_data)[5]="time"
```

```{r}
####×öÉú´æÇúÏß####
library("survminer")


fp_data1=fp_data[,c(3:5)]


cli=fp_data1
colnames(cli)=c("Cluster","fustat","futime")
cli$futime=cli$futime/365

rt=cli

#Éú´æ²îÒì·ÖÎö
length=length(levels(factor(rt$Cluster)))
diff=survdiff(Surv(futime, fustat) ~ Cluster, data = rt)
pValue=1-pchisq(diff$chisq, df=length-1)
if(pValue<0.001){
  pValue="p<0.001"
}else{
  pValue=paste0("p=",sprintf("%.03f",pValue))
}
fit <- survfit(Surv(futime, fustat) ~ Cluster, data = rt)
#print(surv_median(fit))

#»æÖÆÉú´æÇúÏß
bioCol=c("red","black")
bioCol=c("red","blue")
bioCol=bioCol[1:length]
ggsurvplot(fit, 
           data=rt,
           conf.int=F,
           pval=pValue,
           pval.size=15,
           legend.title="Cluster",
           legend.labs=levels(factor(rt[,"Cluster"])),
           legend = c(0.8, 0.8),
           font.legend=40,
           xlab="Time(years)",
           break.time.by = 3,
           palette = bioCol,
           surv.median.line = "hv",
           risk.table=F,
           cumevents=F,
           size=3,
           risk.table.height=.25,
           ggtheme = theme(axis.line =            element_line(size = 1.5),
                           axis.text = element_text(size = 30),axis.title = element_text(size = 30),
                           panel.background = element_blank(),panel.grid = element_blank(),legend.key=element_blank(),legend.key.size = unit(1,'cm'))
           
           
)


```


```{r}
library(paletteer)
bioCol=c("#ED0000FF","#00468BFF")
ggsurvplot(fit, 
           data=rt,
           conf.int=F,
           pval=pValue,
           pval.size=6,
           legend.title="Cluster",
           legend.labs=levels(factor(rt[,"Cluster"])),
           legend = c(0.8, 0.8),
           font.legend=20,
           xlab="Time(years)",
           break.time.by = 3,
           palette = bioCol,
           surv.median.line = "hv",
           risk.table=F,
           cumevents=F,
           size=3,
           risk.table.height=.25,
           ggtheme = theme(axis.line =            element_line(size = 1.5),
                           axis.text = element_text(size = 15),axis.title = element_text(size = 15),
                           panel.background = element_blank(),panel.grid = element_blank())
           
           
)
```

```{r}
paletteer_d("ggsci::lanonc_lancet")
```


```{r}


forest <- rownames_to_column(umi_cox,"Cancer")
forest1=forest[,c(1,6,5)]

class(forest1[4,2])

colnames(forest1)=c("Cancer","HR","P_value")


labeltext <- as.matrix(forest1) 
library(forestplot) 
blacktext <- rep(F,nrow(labeltext))
blacktext[c(2,5,6)] <- T
library(RColorBrewer)
Color <-paletteer_d("nbapalettes::hawks_statement")
forestplot(labeltext,  mean = umi_cox$HR,  # Í¼ÐÎÎÄ±¾ÓëHR²¿·Ö 
           graph.pos=3, #ÏäÏßÍ¼ËùÔÚµÄÎ»ÖÃ
           #ÏäÏßÍ¼
           lower = umi_cox$HR_95L, upper = umi_cox$HR_95H,# 95%CIÉÏÏÞ
           #ÏäÏßÍ¼ÖÐ»ù×¼ÏßµÄÎ»ÖÃ
           zero = 1.0, lwd.zero = 2, # ÉèÖÃÎÞÐ§ÏßµÄºá×ø±êºÍÏßÌõ¿í¶È
           xlab = "<Hazard ratio>", # ÉèÖÃxÖá±êÌâ 
           xlog = TRUE,
           xticks = c(0.995,1,1.005),  # ÉèÖÃxÖá¿Ì¶Èticks
           xticks.digits = 6,
           clip = c(0.05,100),
           cex=0.9, lineheight = "auto",
           lwd.xaxis = 2, # ÉèÖÃxÖáµÄ¿í¶È
           boxsize = 0.5, # ÉèÖÃBoxµÄ´óÐ¡£¬±£³Ö´óÐ¡Ò»Ñù
           lty.ci = 1, lwd.ci = 2, # É­ÁÖÍ¼ÖÃÐÅÇø¼äµÄÏßÌõÀàÐÍºÍ¿í¶È
           ci.vertices = TRUE,  # É­ÁÖÍ¼ÖÃÐÅÇø¼äÁ½¶ËÌí¼ÓÐ¡ÊúÏß£¬Ä¬ÈÏFALSE
           ci.vertices.height = 0.2, # ÉèÖÃÉ­ÁÖÍ¼ÖÃÐÅÇø¼äÁ½¶ËÐ¡ÊúÏßµÄ¸ß¶È£¬Ä¬ÈÏ0.1
           align = "l",  # ÎÄ×Ö¶ÔÆë·½Ê½£¬"l"¡¢"r"ºÍ"c"·Ö±ðÎª×ó¶ÔÆë£¬ÓÒ¶ÔÆëºÍ¾ÓÖÐ¶ÔÆë
           is.summary= blacktext,# ÏòÁ¿³¤¶ÈµÈÓÚÍ¼±íÐÐÊý£¬TRUEÎªÐÐ¼Ó´Ö£¬ÇÒ¸ÃÐÐÏÂÌí¼ÓÒ»ÌõÖ±Ïß£¬µ«ÔÚÎ´ÉèÖÃÑÕÉ«Ê±²»ÏÔÊ¾¡£
           col=fpColors(box=Color[1],lines = 'black',zero = '#009900FF'),# ÉèÖÃ×ø±êÖá±êÌâ´óÐ¡
           txt_gp = fpTxtGp(ticks = gpar(cex = 1), xlab = gpar(cex = 1.1)))
```

```{r}
####¹¹½¨Ä£ÐÍ####
rownames(dy)
b1=c("Status","Os","AKR1B15","KCTD6","KPNA2")
data9411=fgp[,b1]


library(survival)


model<-coxph(Surv(Os,Status)~AKR1B15+KCTD6+KPNA2,data=data9411) 
summary(model)

#Ê¹ÓÃSurvival³ÌÐò°üµÄPredictº¯Êý£¬¼ÆËã³öÃ¿Î»»¼ÕßµÄ·çÏÕÆÀ·Ö
RiskScore<-predict(model,type = "risk")
names(RiskScore) = rownames(data9411)
fp<-data.frame(RiskScore)

#Ìí¼Ó·çÏÕ·Ö×é£¬ÒÔ·çÏÕÆÀ·ÖµÄÖÐÎ»Öµ½«»¼Õß·ÖÎªÁ½×é£¬´óÓÚÖÐÎ»ÖµµÄ»¼ÕßÎª¸ß·çÏÕ×é£¬Ð¡ÓÚ»òµÈÓÚÖÐÎ»ÖµµÄ»¼ÕßÎªµÍ·ç ÏÕ×é
fp$riskgroup= ifelse(fp$RiskScore>=median(fp$RiskScore),'High_Risk','Low_Risk')


fp_data<-merge(fp,data1,by.x=0,by.y='sample')
colnames(fp_data)[4]="status"
colnames(fp_data)[5]="time"
```
```{r}


colnames(data9411)[1:2]=c("event","time")

dat=data9411

#¹¹½¨¶àÒòËØcox»Ø¹éÄ£ÐÍ
s=Surv(time, event) ~ AKR1B15+KCTD6+KPNA2
model <- coxph(s, data = dat )
summary(model,data=dat)

#Ê¹ÓÃSurvival³ÌÐò°üµÄPredictº¯Êý£¬¼ÆËã³öÃ¿Î»»¼ÕßµÄ·çÏÕÆÀ
RiskScore<-predict(model,type = "risk")
names(RiskScore) = rownames(dat)
```

```{r}
library(patchwork)
#¿ªÊ¼»æÖÆ·çÏÕÄ£ÐÍµÄÉú´æµãÍ¼
fp <- RiskScore
phe<-dat
fp_dat=data.frame(patientid=1:length(fp),fp=as.numeric(sort(fp)))
#Ìí¼Ó·çÏÕ·Ö×é£¬ÒÔ·çÏÕÆÀ·ÖµÄÖÐÎ»Öµ½«»¼Õß·ÖÎªÁ½×é£¬´óÓÚÖÐÎ»ÖµµÄ »¼ÕßÎª¸ß·çÏÕ×é£¬Ð¡ÓÚ»òµÈÓÚÖÐÎ»ÖµµÄ»¼ÕßÎªµÍ·ç ÏÕ×é
fp_dat$riskgroup= ifelse(fp_dat$fp>=median(fp_dat$fp),'High_Risk','Low_Risk')

sur_dat=data.frame(patientid=1:length(fp),time=phe[names(sort(fp)),'time'],event=phe[names(sort(fp )),'event']) 


sur_dat$event=ifelse(sur_dat$event==0,'alive','death')
sur_dat$event=factor(sur_dat$event,levels = c("death","alive"))
exp_dat=dat[names(sort(fp)),(ncol(dat)-2):ncol(dat)]
#fp_datÓÃÀ´»æÖÆµÚÒ»·ùÍ¼
#sur_datÓÃÀ´»æÖÆµÚ¶þ·ùÍ¼
#exp_datÓÃÀ´»æÖÆµÚÈý·ùÍ¼
library(paletteer)
paletteer_d("nbapalettes::sixers_retro")
###µÚÒ»¸öÍ¼
library(ggplot2)
p1=ggplot(fp_dat,aes(x=patientid,y=fp))+geom_point(aes(color=riskgroup))+
  scale_colour_manual(values = c("#C8102EFF","#012169FF"))+
  theme_bw()+labs(x="Patient ID(increasing risk score)",y="Risk score")+
  geom_hline(yintercept=median(fp_dat$fp),colour="black", linetype="dotted",size=0.8)+
  geom_vline(xintercept=sum(fp_dat$riskgroup=="low"),colour="black", linetype="dotted",size=0.8)+theme(legend.text = element_text(size = 15),legend.title = element_text(size = 15))
p1

#µÚ¶þ¸öÍ¼
p2=ggplot(sur_dat,aes(x=patientid,y=time))+geom_point(aes(col=event))+theme_bw()+
  scale_colour_manual(values = c("#C8102EFF","#012169FF"))+
  labs(x="Patient ID(increasing risk score)",y="Survival time(year)")+
  geom_vline(xintercept=sum(fp_dat$riskgroup=="low"),colour="black", linetype="dotted",size=0.8)+theme(legend.text = element_text(size = 15),legend.title = element_text(size = 15))
p2

#µÚÈý¸öÍ¼
library(pheatmap)
mycolors <- colorRampPalette(c("#D100FA","#090A02","#FAFF31"), bias = 1.2)(100)
tmp=t(scale(exp_dat))
tmp[tmp > 1] = 1
tmp[tmp < -1] = -1
p3=pheatmap(tmp,col= mycolors,show_colnames = F,cluster_cols = F)

#Æ´Í¼ÊµÏÖÈýÍ¼Áª¶¯
library(ggplotify)
plots = list(p1,p2,as.ggplot(as.grob(p3)))
library(gridExtra)
lay1 = rbind(c(rep(1,7)),c(rep(2,7)),c(rep(3,7))) #²¼¾Ö¾ØÕó
grid.arrange(grobs = plots, layout_matrix = lay1, heigths = c(2,3,2),weights=c(10,10,10))
```
```{r}
#¼ÓÔØ°ü
library(clusterProfiler)
library(org.Hs.eg.db)


gene=read.csv("H:/estrogen_gene.csv") 


gene_symbol <- bitr(geneID = gene$Gene.Symbol,  #¸ÐÐËÈ¤µÄ»ùÒò¼¯
                    fromType="SYMBOL",   #ÊäÈëIDµÄÀàÐÍ
                    toType=c("ENTREZID"),   #Êä³öIDµÄÀàÐÍ£¬¿ÉÎª¶à¸ö
                    OrgDb="org.Hs.eg.db")  #ÎïÖÖ×¢ÊÍÊý¾Ý¿â


####----06_1.GO_Analysis----####
columns(org.Hs.eg.db) 
enrich.go.BP = enrichGO(gene = gene_symbol$ENTREZID,
                        OrgDb = org.Hs.eg.db,
                        keyType = 'ENTREZID',
                        ont = 'BP',
                        pvalueCutoff = 0.01,
                        qvalueCutoff = 0.05,
                        readable = T) 

BP=enrich.go.BP@result
BP$ONTOLOGY="BP"
library(dplyr)
BP1=dplyr::arrange(BP,desc(Count))
BP2=BP1[1:5,]

enrich.go.CC = enrichGO(gene = gene_symbol$ENTREZID,
                        OrgDb = org.Hs.eg.db,
                        keyType = 'ENTREZID',
                        ont = 'CC',
                        pvalueCutoff = 0.01,
                        qvalueCutoff = 0.05,
                        readable = T) 
CC=enrich.go.CC@result
CC$ONTOLOGY="CC"
CC1=dplyr::arrange(CC,desc(Count))
CC2=CC1[1:5,]

enrich.go.MF = enrichGO(gene = gene_symbol$ENTREZID,
                        OrgDb = org.Hs.eg.db,
                        keyType = 'ENTREZID',
                        ont = 'MF',
                        pvalueCutoff = 0.01,
                        qvalueCutoff = 0.05,
                        readable = T) 
MF=enrich.go.MF@result
MF$ONTOLOGY="MF"
MF1=dplyr::arrange(MF,desc(Count))
MF2=MF1[1:5,]

GOdata=rbind(BP2,MF2,CC2)

library(ggpubr)

library(paletteer)
ggbarplot(GOdata,x="Description", y="Count", fill = "ONTOLOGY",  color = "white",rotate=T,palette = paletteer_d("nbapalettes::celtics_europe"),xlab = "",ylab = "Count",sort.val = "asc",group="ONTOLOGY",sort.by.groups = T)+scale_y_continuous(expand=c(0, 0),limits = c(0,120))+geom_vline(xintercept = c(5.5,10.5),linetype="dashed")+theme(legend.key.size = unit(0.3,"cm"),legend.title = element_text(size = 8),legend.text = element_text(size = 8),legend.position = "right")+scale_x_discrete(expand=c(0,0))
```

```{r}
up=gene
up_entrez <- bitr(up$Gene.Symbol,
                  fromType = "SYMBOL",#ÏÖÓÐµÄIDÀàÐÍ
                  toType = "ENTREZID",#Ðè×ª»»µÄIDÀàÐÍ
                  OrgDb = "org.Hs.eg.db")

#ÌáÊ¾1.36%µÄ»ùÒòÎÞ·¨Ó³ÉäÊÇÕý³£µÄ£¬Ò»°ã²»Í¬Êý¾Ý¿âID×ª»»»á´æÔÚÈ±Ê§
head(up_entrez)

#KEGG¸»¼¯·ÖÎö£¬ÎÒÃÇÒÔ×Ü²îÒì»ùÒò(diff_entrez)ÎªÀý£º
KEGG_up <- enrichKEGG(gene = up_entrez$ENTREZID,
                      organism = "hsa",#ÎïÖÖ£¬Homo sapiens (human)
                      pvalueCutoff = 0.05,
                      qvalueCutoff = 0.05)

#´ÓKEGG¸»¼¯·ÖÎö½á¹ûÖÐÌáÈ¡½á¹û±í¸ñ£º
KEGG_up_result <- KEGG_up@result

KEGG_up_top15 <- KEGG_up_result[1:15,]
```

```{r}
mytheme <- theme(axis.title = element_text(size = 13),
                 axis.text = element_text(size = 11),
                 plot.title = element_text(size = 14,
                                           hjust = 0.5,
                                           face = "bold"),
                 legend.title = element_text(size = 13),
                 legend.text = element_text(size = 11),axis.text.x = element_text(colour = "black"),axis.text.y = element_text(colour = "black"))


p3 <- ggplot(data = KEGG_up_top15,
             aes(x = Count,
                 y = reorder(Description,Count)))+ # ÓÃreorder½«pathway°´ÕÕCountÖØÅÅ
  geom_point(aes(size = Count,
                 color = -log10(pvalue)))+
  theme_bw()+
  scale_color_gradientn(colors = paletteer_d("palettesForR::MATLAB")) +
  labs(x = "Gene Number",
       y = "",
       title = "Dotplot of Enriched KEGG Pathways",
       size = "Count") +
  mytheme
p3
```

```{r}
#ÏÂÃæÊÇ»­Í¼´úÂë
library(ROCR)
library(paletteer) 
paletteer_d("nbapalettes::celtics_europe")
library(timeROC)
colnames(fp_data)
fp_data$time=fp_data$time/365
ROC <- timeROC(T=fp_data$time,   
               delta=fp_data$status,   
               marker=fp_data$RiskScore,   
               cause=1,                #ÑôÐÔ½á¾ÖÖ¸±êÊýÖµ
               weighting="marginal",   #¼ÆËã·½·¨£¬Ä¬ÈÏÎªmarginal
               times=c(1, 3, 5),       #Ê±¼äµã£¬Ñ¡È¡1Äê£¬3ÄêºÍ5ÄêµÄÉú´æÂÊ
               iid=TRUE)

plot(ROC, 
     time=1, col="#007A33FF", lwd=5, title = "")   #timeÊÇÊ±¼äµã£¬colÊÇÏßÌõÑÕÉ«
plot(ROC,
     time=3, col="#010101FF", add=TRUE, lwd=5)    #addÖ¸ÊÇ·ñÌí¼ÓÔÚÉÏÒ»ÕÅÍ¼ÖÐ
plot(ROC,
     time=5, col="#BA0C2FFF", add=TRUE, lwd=5)

#Ìí¼Ó±êÇ©ÐÅÏ¢
legend("bottomright",
       c(paste0("AUC at 1 year: ",round(ROC[["AUC"]][1],2)), 
         paste0("AUC at 3 year: ",round(ROC[["AUC"]][2],2)), 
         paste0("AUC at 5 year: ",round(ROC[["AUC"]][3],2))),
       col=paletteer_d("nbapalettes::celtics_europe"),
       lty=1, lwd=5,bty = "n")
```

```{r}
data9411
fp_data
rm(list = ls())
gc()

write.csv(data9411,"data9411.csv")
write.csv(fp_data,"fp_data.csv")

data9411=read.csv("data9411.csv",row.names = 1)
fp_data=read.csv("fp_data.csv",row.names = 1)
data=read.csv("H:/365HCC_clinical.csv",h=T,row.names = 1)

data$RiskScore=fp_data$RiskScore

data$riskgroup=fp_data$riskgroup
```

```{r}
hcccli1=data


hcccli1$RiskScore=log10(hcccli1$RiskScore)
#ÉèÖÃ±È½Ï×â
library(ggpubr)
#hcccli1$HALLMARK_HYPOXIA=log(hcccli1$HALLMARK_HYPOXIA)
group=levels(factor(hcccli1$G,labels = c("G1","G2","G3","G4")))

hcccli1$G=factor(hcccli1$G, levels=group)
comp=combn(group,2)
my_comparisons=list()

for(i in 1:ncol(comp)){my_comparisons[[i]]<-comp[,i]}

library(cowplot)
library(ggsci)
ggplot(hcccli1,aes(x=G,y=RiskScore))+
  geom_boxplot(aes(fill=G)#,notch = T,notchwidth = 0.7 #±ä³É¾â³Ý×´
  )+
  geom_point(aes(color=G),position=position_jitter(width=0.15),size=2)+
  
  scale_fill_lancet()+
  theme_cowplot() + theme(legend.position = c(0.85, 0.2))+
  theme_classic()+
  ggtitle("boxplot")+
  labs(title = 'TCGA', # Ìí¼ÓÖ÷±êÌâ
       x = 'Tumor Grade', # xÖáµÄÃû×Ö
       y = 'RiskScore',
       subtitle = '', # Ìí¼Ó´Î±ê¼Ç
       caption = 'Data source: TCGA(LIHC)')+ #Ìí¼Ó½Å×¢
  theme(plot.title    = element_text(color = 'black', size   = 16, hjust = 0.5),
        plot.subtitle = element_text(color = 'black', size   = 16,hjust = 0.5),
        plot.caption  = element_text(color = 'black', size   = 16,face = 'italic', hjust = 1),
        axis.text.x   = element_text(color = 'black', size = 16, angle = 0),
        axis.text.y   = element_text(color = 'black', size = 16, angle = 0),
        axis.title.x  = element_text(color = 'black', size = 16, angle = 0),
        axis.title.y  = element_text(color = 'black', size = 16, angle = 90),
        legend.title  = element_text(color = 'black', size  = 16),
        legend.text   = element_text(color = 'black', size   = 16),
        axis.line.y = element_line(color = 'black', linetype = 'solid'), # yÖáÏßÌØÕ÷
        axis.line.x = element_line (color = 'black',linetype = 'solid')
        # xÖáÏßÌØÕ÷
  ) + 
  stat_compare_means(comparisons = my_comparisons)+theme(legend.title = element_blank())
```
```{r}

hcccli1=data


hcccli1$RiskScore=log10(hcccli1$RiskScore)
#ÉèÖÃ±È½Ï×â
library(ggpubr)
#hcccli1$HALLMARK_HYPOXIA=log(hcccli1$HALLMARK_HYPOXIA)
group=levels(factor(hcccli1$G,labels = c("G1","G2","G3","G4")))

hcccli1$G=factor(hcccli1$G, levels=group)
comp=combn(group,2)
my_comparisons=list()

for(i in 1:ncol(comp)){my_comparisons[[i]]<-comp[,i]}
library(paletteer)
paletteer_d("suffrager::classic")
paletteer_d("nbapalettes::sixers_retro")


cbPalette <- c('#1A9E76','#D95F02',"yellow","red")
ggplot(hcccli1,aes(x=G,y=RiskScore,fill=G))+
  geom_violin(width =0.8,color='black',size=1)+
  theme_classic() + 
  theme(text = element_text(size=10, colour = "black")) + 
  theme(plot.title = element_text(hjust = 0.5, size = 30),
        axis.text.x   = element_text(color = 'black', size = 30, angle = 0),
        axis.text.y   = element_text(color = 'black', size = 30, angle = 0),
        axis.title.x  = element_text(color = 'black', size = 30, angle = 0),
        axis.title.y  = element_text(color = 'black', size = 30, angle = 90),
        legend.title  = element_blank(),
        legend.text   = element_blank(),legend.key = element_blank(),
        axis.line.y = element_line(color = 'black', linetype = 'solid',size = 1.5), # yÖáÏßÌØÕ÷
        axis.line.x = element_line (color = 'black',linetype = 'solid',size = 1.5))+ 
  labs(title = "Tumor Grade", y = "RiskScore", x=" ") + 
  theme(legend.position="none") +  
  stat_summary(fun.data = "mean_sdl",  fun.args = list(mult = 1), 
               geom = "pointrange", color = "black", size=1)+
  scale_fill_manual(values = colorder)+stat_compare_means(comparisons = my_comparisons,tip.length =  0.04,size = 8,textsize = 12,#Ôö¼Ó***³ß´ç
                                                          label = "p")+theme(legend.title = element_blank())
```
```{r}

data$Group=ifelse(data$Age>60,"Old","Young")
hcccli1=data


hcccli1$RiskScore=log10(hcccli1$RiskScore)
#ÉèÖÃ±È½Ï×â

#hcccli1$HALLMARK_HYPOXIA=log(hcccli1$HALLMARK_HYPOXIA)
group=levels(factor(hcccli1$Group,labels = c("Young","Old")))

hcccli1$Group=factor(hcccli1$Group, levels=group)
comp=combn(group,2)
my_comparisons=list()

for(i in 1:ncol(comp)){my_comparisons[[i]]<-comp[,i]}

library(cowplot)
library(ggsci)
ggplot(hcccli1,aes(x=Group,y=RiskScore,fill=Group))+
  geom_violin(width =0.8,color='black',size=1)+
  theme_classic() + 
  theme(text = element_text(size=10, colour = "black")) + 
  theme(plot.title = element_text(hjust = 0.5, size = 30),
        axis.text.x   = element_text(color = 'black', size = 30, angle = 0),
        axis.text.y   = element_text(color = 'black', size = 30, angle = 0),
        axis.title.x  = element_text(color = 'black', size = 30, angle = 0),
        axis.title.y  = element_text(color = 'black', size = 30, angle = 90),
        legend.title  = element_blank(),
        legend.text   = element_blank(),legend.key = element_blank(),
        axis.line.y = element_line(color = 'black', linetype = 'solid',size = 1.5), # yÖáÏßÌØÕ÷
        axis.line.x = element_line (color = 'black',linetype = 'solid',size = 1.5))+ 
  labs(title = "Age", y = "RiskScore", x=" ") + 
  theme(legend.position="none") +  
  stat_summary(fun.data = "mean_sdl",  fun.args = list(mult = 1), 
               geom = "pointrange", color = "black", size=1)+
  scale_fill_manual(values = colorder)+stat_compare_means(comparisons = my_comparisons,tip.length =  0.04,size = 8,textsize = 12,#Ôö¼Ó***³ß´ç
                                                          label = "p")+theme(legend.title = element_blank())
```

```{r}
hcccli1=data


hcccli1$RiskScore=log10(hcccli1$RiskScore)
#ÉèÖÃ±È½Ï×â
table(data$N)
#hcccli1$HALLMARK_HYPOXIA=log(hcccli1$HALLMARK_HYPOXIA)
group=levels(factor(hcccli1$N,labels = c("N0","N1","NX")))

hcccli1$G=factor(hcccli1$N, levels=group)
comp=combn(group,2)
my_comparisons=list()

for(i in 1:ncol(comp)){my_comparisons[[i]]<-comp[,i]}

library(cowplot)
library(ggsci)

library(cowplot)
library(ggsci)
ggplot(hcccli1,aes(x=N,y=RiskScore,fill=N))+
  geom_violin(width =0.8,color='black',size=1)+
  theme_classic() + 
  theme(text = element_text(size=10, colour = "black")) + 
  theme(plot.title = element_text(hjust = 0.5, size = 30),
        axis.text.x   = element_text(color = 'black', size = 30, angle = 0),
        axis.text.y   = element_text(color = 'black', size = 30, angle = 0),
        axis.title.x  = element_text(color = 'black', size = 30, angle = 0),
        axis.title.y  = element_text(color = 'black', size = 30, angle = 90),
        legend.title  = element_blank(),
        legend.text   = element_blank(),legend.key = element_blank(),
        axis.line.y = element_line(color = 'black', linetype = 'solid',size = 1.5), # yÖáÏßÌØÕ÷
        axis.line.x = element_line (color = 'black',linetype = 'solid',size = 1.5))+ 
  labs(title = "N stage", y = "RiskScore", x=" ") + 
  theme(legend.position="none") +  
  stat_summary(fun.data = "mean_sdl",  fun.args = list(mult = 1), 
               geom = "pointrange", color = "black", size=1)+
  scale_fill_manual(values = colorder)+stat_compare_means(comparisons = my_comparisons,tip.length =  0.04,size = 8,textsize = 12,#Ôö¼Ó***³ß´ç
                                                          label = "p")+theme(legend.title = element_blank())
```

```{r}
hcccli1=data

hcccli1$Group=ifelse(hcccli1$Status=="0","Alive","Dead")
hcccli1$RiskScore=log10(hcccli1$RiskScore)
#ÉèÖÃ±È½Ï×â
table(data$Group)
#hcccli1$HALLMARK_HYPOXIA=log(hcccli1$HALLMARK_HYPOXIA)
group=levels(factor(hcccli1$Group,labels = c("Alive","Dead")))

hcccli1$Group=factor(hcccli1$Group, levels=group)
comp=combn(group,2)
my_comparisons=list()

for(i in 1:ncol(comp)){my_comparisons[[i]]<-comp[,i]}

library(cowplot)
library(ggsci)

ggplot(hcccli1,aes(x=Group,y=RiskScore,fill=Group))+
  geom_violin(width =0.8,color='black',size=1)+
  theme_classic() + 
  theme(text = element_text(size=10, colour = "black")) + 
  theme(plot.title = element_text(hjust = 0.5, size = 30),
        axis.text.x   = element_text(color = 'black', size = 30, angle = 0),
        axis.text.y   = element_text(color = 'black', size = 30, angle = 0),
        axis.title.x  = element_text(color = 'black', size = 30, angle = 0),
        axis.title.y  = element_text(color = 'black', size = 30, angle = 90),
        legend.title  = element_blank(),
        legend.text   = element_blank(),legend.key = element_blank(),
        axis.line.y = element_line(color = 'black', linetype = 'solid',size = 1.5), # yÖáÏßÌØÕ÷
        axis.line.x = element_line (color = 'black',linetype = 'solid',size = 1.5))+ 
  labs(title = "survival status", y = "RiskScore", x=" ") + 
  theme(legend.position="none") +  
  stat_summary(fun.data = "mean_sdl",  fun.args = list(mult = 1), 
               geom = "pointrange", color = "black", size=1)+
  scale_fill_manual(values = colorder)+stat_compare_means(comparisons = my_comparisons,tip.length =  0.04,size = 8,textsize = 12,#Ôö¼Ó***³ß´ç
                                                          label = "p")+theme(legend.title = element_blank())
```
```{r}
clinical=read.csv("H:/tcga_clinical.csv",row.names = 1)

fp_data=read.csv("fp_data.csv",row.names = 1)
data=read.csv("H:/365HCC_clinical.csv",h=T,row.names = 1)

data$RiskScore=fp_data$RiskScore

data$riskgroup=fp_data$riskgroup
library(dplyr)

clinical1=merge(data,clinical,by.x=0,by.y=0)
```

```{r}
hcccli1=clinical1


hcccli1$RiskScore=log10(hcccli1$RiskScore)
#ÉèÖÃ±È½Ï×â
table(hcccli1$Gender)
#hcccli1$HALLMARK_HYPOXIA=log(hcccli1$HALLMARK_HYPOXIA)
group=levels(factor(hcccli1$Gender,labels = c("female","male")))

hcccli1$Gender=factor(hcccli1$Gender, levels=group)
comp=combn(group,2)
my_comparisons=list()

for(i in 1:ncol(comp)){my_comparisons[[i]]<-comp[,i]}

library(cowplot)
library(ggsci)

ggplot(hcccli1,aes(x=Gender,y=RiskScore,fill=Gender))+
  geom_violin(width =0.8,color='black',size=1)+
  theme_classic() + 
  theme(text = element_text(size=10, colour = "black")) + 
  theme(plot.title = element_text(hjust = 0.5, size = 30),
        axis.text.x   = element_text(color = 'black', size = 30, angle = 0),
        axis.text.y   = element_text(color = 'black', size = 30, angle = 0),
        axis.title.x  = element_text(color = 'black', size = 30, angle = 0),
        axis.title.y  = element_text(color = 'black', size = 30, angle = 90),
        legend.title  = element_blank(),
        legend.text   = element_blank(),legend.key = element_blank(),
        axis.line.y = element_line(color = 'black', linetype = 'solid',size = 1.5), # yÖáÏßÌØÕ÷
        axis.line.x = element_line (color = 'black',linetype = 'solid',size = 1.5))+ 
  labs(title = "Gender", y = "RiskScore", x=" ") + 
  theme(legend.position="none") +  
  stat_summary(fun.data = "mean_sdl",  fun.args = list(mult = 1), 
               geom = "pointrange", color = "black", size=1)+
  scale_fill_manual(values = colorder)+stat_compare_means(comparisons = my_comparisons,tip.length =  0.04,size = 8,textsize = 12,#Ôö¼Ó***³ß´ç
                                                          label = "p")+theme(legend.title = element_blank())
```

```{r}
colnames(clinical1)
table(clinical1$vascular)
clinical2=clinical1 %>% filter(clinical1$vascular != "Unknown")
hcccli1=clinical2


hcccli1$RiskScore=log10(hcccli1$RiskScore)
#ÉèÖÃ±È½Ï×â
table(hcccli1$vascular)
#hcccli1$HALLMARK_HYPOXIA=log(hcccli1$HALLMARK_HYPOXIA)
group=levels(factor(hcccli1$vascular,labels = c("None","Micro")))

hcccli1$vascular=factor(hcccli1$vascular, levels=group)
comp=combn(group,2)
my_comparisons=list()

for(i in 1:ncol(comp)){my_comparisons[[i]]<-comp[,i]}

library(cowplot)
library(ggsci)

ggplot(hcccli1,aes(x=vascular,y=RiskScore,fill=vascular))+
  geom_violin(width =0.8,color='black',size=1)+
  theme_classic() + 
  theme(text = element_text(size=10, colour = "black")) + 
  theme(plot.title = element_text(hjust = 0.5, size = 30),
        axis.text.x   = element_text(color = 'black', size = 30, angle = 0),
        axis.text.y   = element_text(color = 'black', size = 30, angle = 0),
        axis.title.x  = element_text(color = 'black', size = 30, angle = 0),
        axis.title.y  = element_text(color = 'black', size = 30, angle = 90),
        legend.title  = element_blank(),
        legend.text   = element_blank(),legend.key = element_blank(),
        axis.line.y = element_line(color = 'black', linetype = 'solid',size = 1.5), # yÖáÏßÌØÕ÷
        axis.line.x = element_line (color = 'black',linetype = 'solid',size = 1.5))+ 
  labs(title = "MVI", y = "RiskScore", x=" ") + 
  theme(legend.position="none") +  
  stat_summary(fun.data = "mean_sdl",  fun.args = list(mult = 1), 
               geom = "pointrange", color = "black", size=1)+
  scale_fill_manual(values = colorder)+stat_compare_means(comparisons = my_comparisons,tip.length =  0.04,size = 8,textsize = 12,#Ôö¼Ó***³ß´ç
                                                          label = "p")+theme(legend.title = element_blank())
```

```{r}
table(clinical1$Fibrosis)
clinical2=clinical1 %>% filter(clinical1$Fibrosis != "Unkonwn")
hcccli1=clinical2


hcccli1$RiskScore=log10(hcccli1$RiskScore)
#ÉèÖÃ±È½Ï×â
table(hcccli1$Fibrosis)
#hcccli1$HALLMARK_HYPOXIA=log(hcccli1$HALLMARK_HYPOXIA)
group=levels(factor(hcccli1$Fibrosis,labels = c("No Fibrosis","Fibrosis")))

hcccli1$Fibrosis=factor(hcccli1$Fibrosis, levels=group)
comp=combn(group,2)
my_comparisons=list()

for(i in 1:ncol(comp)){my_comparisons[[i]]<-comp[,i]}

library(cowplot)
library(ggsci)

ggplot(hcccli1,aes(x=Fibrosis,y=RiskScore,fill=Fibrosis))+
  geom_violin(width =0.8,color='black',size=1)+
  theme_classic() + 
  theme(text = element_text(size=10, colour = "black")) + 
  theme(plot.title = element_text(hjust = 0.5, size = 30),
        axis.text.x   = element_text(color = 'black', size = 30, angle = 0),
        axis.text.y   = element_text(color = 'black', size = 30, angle = 0),
        axis.title.x  = element_text(color = 'black', size = 30, angle = 0),
        axis.title.y  = element_text(color = 'black', size = 30, angle = 90),
        legend.title  = element_blank(),
        legend.text   = element_blank(),legend.key = element_blank(),
        axis.line.y = element_line(color = 'black', linetype = 'solid',size = 1.5), # yÖáÏßÌØÕ÷
        axis.line.x = element_line (color = 'black',linetype = 'solid',size = 1.5))+ 
  labs(title = "Fibrosis", y = "RiskScore", x=" ") + 
  theme(legend.position="none") +  
  stat_summary(fun.data = "mean_sdl",  fun.args = list(mult = 1), 
               geom = "pointrange", color = "black", size=1)+
  scale_fill_manual(values = colorder)+stat_compare_means(comparisons = my_comparisons,tip.length =  0.04,size = 8,textsize = 12,#Ôö¼Ó***³ß´ç
                                                          label = "p")+theme(legend.title = element_blank())
```

```{r}
hcccli1=data

hcccli1$Group=ifelse(hcccli1$Status=="0","Alive","Dead")
hcccli1$RiskScore=log10(hcccli1$RiskScore)
#ÉèÖÃ±È½Ï×â
table(data$Group)
#hcccli1$HALLMARK_HYPOXIA=log(hcccli1$HALLMARK_HYPOXIA)
group=levels(factor(hcccli1$Group,labels = c("Alive","Dead")))

hcccli1$Group=factor(hcccli1$Group, levels=group)
comp=combn(group,2)
my_comparisons=list()

for(i in 1:ncol(comp)){my_comparisons[[i]]<-comp[,i]}

library(cowplot)
library(ggsci)

ggplot(hcccli1,aes(x=Group,y=RiskScore,fill=Group))+
  geom_violin(width =0.8,color='black',size=1)+
  theme_classic() + 
  theme(text = element_text(size=10, colour = "black")) + 
  theme(plot.title = element_text(hjust = 0.5, size = 30),
        axis.text.x   = element_text(color = 'black', size = 30, angle = 0),
        axis.text.y   = element_text(color = 'black', size = 30, angle = 0),
        axis.title.x  = element_text(color = 'black', size = 30, angle = 0),
        axis.title.y  = element_text(color = 'black', size = 30, angle = 90),
        legend.title  = element_blank(),
        legend.text   = element_blank(),legend.key = element_blank(),
        axis.line.y = element_line(color = 'black', linetype = 'solid',size = 1.5), # yÖáÏßÌØÕ÷
        axis.line.x = element_line (color = 'black',linetype = 'solid',size = 1.5))+ 
  labs(title = "survival status", y = "RiskScore", x=" ") + 
  theme(legend.position="none") +  
  stat_summary(fun.data = "mean_sdl",  fun.args = list(mult = 1), 
               geom = "pointrange", color = "black", size=1)+
  scale_fill_manual(values = colorder)+stat_compare_means(comparisons = my_comparisons,tip.length =  0.04,size = 8,textsize = 12,#Ôö¼Ó***³ß´ç
                                                          label = "p")+theme(legend.title = element_blank())
```


```{r}
hcccli1=data


hcccli1$RiskScore=log10(hcccli1$RiskScore)
#ÉèÖÃ±È½Ï×â
table(data$M)
#hcccli1$HALLMARK_HYPOXIA=log(hcccli1$HALLMARK_HYPOXIA)
group=levels(factor(hcccli1$M,labels = c("M0","MX")))

hcccli1$M=factor(hcccli1$M, levels=group)
comp=combn(group,2)
my_comparisons=list()

for(i in 1:ncol(comp)){my_comparisons[[i]]<-comp[,i]}

library(cowplot)
library(ggsci)
ggplot(hcccli1,aes(x=M,y=RiskScore,fill=M))+
  geom_violin(width =0.8,color='black',size=1)+
  theme_classic() + 
  theme(text = element_text(size=10, colour = "black")) + 
  theme(plot.title = element_text(hjust = 0.5, size = 30),
        axis.text.x   = element_text(color = 'black', size = 30, angle = 0),
        axis.text.y   = element_text(color = 'black', size = 30, angle = 0),
        axis.title.x  = element_text(color = 'black', size = 30, angle = 0),
        axis.title.y  = element_text(color = 'black', size = 30, angle = 90),
        legend.title  = element_blank(),
        legend.text   = element_blank(),legend.key = element_blank(),
        axis.line.y = element_line(color = 'black', linetype = 'solid',size = 1.5), # yÖáÏßÌØÕ÷
        axis.line.x = element_line (color = 'black',linetype = 'solid',size = 1.5))+ 
  labs(title = "M stage", y = "RiskScore", x=" ") + 
  theme(legend.position="none") +  
  stat_summary(fun.data = "mean_sdl",  fun.args = list(mult = 1), 
               geom = "pointrange", color = "black", size=1)+
  scale_fill_manual(values = colorder)+stat_compare_means(comparisons = my_comparisons,tip.length =  0.04,size = 8,textsize = 12,#Ôö¼Ó***³ß´ç
                                                          label = "p")+theme(legend.title = element_blank())
```


```{r}
table(clinical1$Stage)
clinical2=clinical1 %>% filter(clinical1$Stage != "Unknown")
hcccli1=clinical2


hcccli1$RiskScore=log10(hcccli1$RiskScore)
#ÉèÖÃ±È½Ï×â
table(hcccli1$Fibrosis)
#hcccli1$HALLMARK_HYPOXIA=log(hcccli1$HALLMARK_HYPOXIA)
group=levels(factor(hcccli1$Stage,labels = c("Stage ¢ñ","Stage ¢ò","Stage ¢ó","Stage ¢ô")))

hcccli1$Stage=factor(hcccli1$Stage, levels=group)
comp=combn(group,2)
my_comparisons=list()

for(i in 1:ncol(comp)){my_comparisons[[i]]<-comp[,i]}

library(cowplot)
library(ggsci)

ggplot(hcccli1,aes(x=Stage,y=RiskScore,fill=Stage))+
  geom_violin(width =0.8,color='black',size=1)+
  theme_classic() + 
  theme(text = element_text(size=10, colour = "black")) + 
  theme(plot.title = element_text(hjust = 0.5, size = 30),
        axis.text.x   = element_text(color = 'black', size = 30, angle = 0),
        axis.text.y   = element_text(color = 'black', size = 30, angle = 0),
        axis.title.x  = element_text(color = 'black', size = 30, angle = 0),
        axis.title.y  = element_text(color = 'black', size = 30, angle = 90),
        legend.title  = element_blank(),
        legend.text   = element_blank(),legend.key = element_blank(),
        axis.line.y = element_line(color = 'black', linetype = 'solid',size = 1.5), # yÖáÏßÌØÕ÷
        axis.line.x = element_line (color = 'black',linetype = 'solid',size = 1.5))+ 
  labs(title = "tumor stage", y = "RiskScore", x=" ") + 
  theme(legend.position="none") +  
  stat_summary(fun.data = "mean_sdl",  fun.args = list(mult = 1), 
               geom = "pointrange", color = "black", size=1)+
  scale_fill_manual(values = colorder)+stat_compare_means(comparisons = my_comparisons,tip.length =  0.04,size = 8,textsize = 12,#Ôö¼Ó***³ß´ç
                                                          label = "p")+theme(legend.title = element_blank())
```
```{r}
fp_data=read.csv("fp_data.csv",row.names = 1)
data=read.csv("H:/Database/HCC2/365ÀýHCC»¼ÕßÁÙ´²ÐÅÏ¢.csv",h=T,row.names = 1)

data$RiskScore=fp_data$RiskScore
agedatah=data%>%filter(Age>60)

agedatah$Group=ifelse(agedatah$RiskScore>median(agedatah$RiskScore),"High_Risk","Low_Risk")


colnames(agedatah)[9]="Cluster"
cli=agedatah
colnames(cli)[1:2]=c("fustat","futime")
cli$futime=cli$futime/365

#Êý¾ÝºÏ²¢

rt=cli

#Éú´æ²îÒì·ÖÎö
length=length(levels(factor(rt$Cluster)))
diff=survdiff(Surv(futime, fustat) ~ Cluster, data = rt)
pValue=1-pchisq(diff$chisq, df=length-1)
if(pValue<0.001){
  pValue="p<0.001"
}else{
  pValue=paste0("p=",sprintf("%.03f",pValue))
}
fit <- survfit(Surv(futime, fustat) ~ Cluster, data = rt)
#print(surv_median(fit))

#»æÖÆÉú´æÇúÏß
bioCol=c("red","blue")
bioCol=bioCol[1:length]


ggsurvplot(fit, 
           data=rt,
           conf.int=F,
           pval=pValue,
           pval.size=15,
           legend.title="Cluster",
           legend.labs=levels(factor(rt[,"Cluster"])),
           legend = c(0.8, 0.8),
           font.legend=40,
           xlab="Time(years)",
           break.time.by = 3,
           palette = bioCol,
           surv.median.line = "hv",
           risk.table=F,
           cumevents=F,
           size=3,
           risk.table.height=.25,
           ggtheme = theme(axis.line =            element_line(size = 1.5),
                           axis.text = element_text(size = 30),axis.title = element_text(size = 30),
                           panel.background = element_blank(),panel.grid = element_blank(),legend.key=element_blank(),legend.key.size = unit(1,'cm'))
           
           
)
```

```{r}
agedatal=data%>%filter(Age<=60)

agedatal$Group=ifelse(agedatal$RiskScore>median(agedatal$RiskScore),"High_Risk","Low_Risk")


colnames(agedatal)[9]="Cluster"
cli=agedatal
colnames(cli)[1:2]=c("fustat","futime")
cli$futime=cli$futime/365

#Êý¾ÝºÏ²¢

rt=cli

#Éú´æ²îÒì·ÖÎö
length=length(levels(factor(rt$Cluster)))
diff=survdiff(Surv(futime, fustat) ~ Cluster, data = rt)
pValue=1-pchisq(diff$chisq, df=length-1)
if(pValue<0.001){
  pValue="p<0.001"
}else{
  pValue=paste0("p=",sprintf("%.03f",pValue))
}
fit <- survfit(Surv(futime, fustat) ~ Cluster, data = rt)
#print(surv_median(fit))

#»æÖÆÉú´æÇúÏß
bioCol=c("red","blue")
bioCol=bioCol[1:length]

ggsurvplot(fit, 
           data=rt,
           conf.int=F,
           pval=pValue,
           pval.size=15,
           legend.title="Cluster",
           legend.labs=levels(factor(rt[,"Cluster"])),
           legend = c(0.8, 0.8),
           font.legend=40,
           xlab="Time(years)",
           break.time.by = 3,
           palette = bioCol,
           surv.median.line = "hv",
           risk.table=F,
           cumevents=F,
           size=3,
           risk.table.height=.25,
           ggtheme = theme(axis.line =            element_line(size = 1.5),
                           axis.text = element_text(size = 30),axis.title = element_text(size = 30),
                           panel.background = element_blank(),panel.grid = element_blank(),legend.key=element_blank(),legend.key.size = unit(1,'cm'))
           
           
)
```
```{r}
t=c("T1","T2")
tdatal=data%>%filter(T %in% t)

tdatal$Group=ifelse(tdatal$RiskScore>median(tdatal$RiskScore),"High_Risk","Low_Risk")


colnames(tdatal)[9]="Cluster"
cli=tdatal
colnames(cli)[1:2]=c("fustat","futime")
cli$futime=cli$futime/365

#Êý¾ÝºÏ²¢

rt=cli

#Éú´æ²îÒì·ÖÎö
length=length(levels(factor(rt$Cluster)))
diff=survdiff(Surv(futime, fustat) ~ Cluster, data = rt)
pValue=1-pchisq(diff$chisq, df=length-1)
if(pValue<0.001){
  pValue="p<0.001"
}else{
  pValue=paste0("p=",sprintf("%.03f",pValue))
}
fit <- survfit(Surv(futime, fustat) ~ Cluster, data = rt)
#print(surv_median(fit))

#»æÖÆÉú´æÇúÏß
bioCol=c("red","blue")
bioCol=bioCol[1:length]

ggsurvplot(fit, 
           data=rt,
           conf.int=F,
           pval=pValue,
           pval.size=15,
           legend.title="Cluster",
           legend.labs=levels(factor(rt[,"Cluster"])),
           legend = c(0.8, 0.8),
           font.legend=40,
           xlab="Time(years)",
           break.time.by = 3,
           palette = bioCol,
           surv.median.line = "hv",
           risk.table=F,
           cumevents=F,
           size=3,
           risk.table.height=.25,
           ggtheme = theme(axis.line =            element_line(size = 1.5),
                           axis.text = element_text(size = 30),axis.title = element_text(size = 30),
                           panel.background = element_blank(),panel.grid = element_blank(),legend.key=element_blank(),legend.key.size = unit(1,'cm'))
           
           
)
```

```{r}
t=c("T3","T4")
tdatal=data%>%filter(T %in% t)

tdatal$Group=ifelse(tdatal$RiskScore>median(tdatal$RiskScore),"High_Risk","Low_Risk")


colnames(tdatal)[9]="Cluster"
cli=tdatal
colnames(cli)[1:2]=c("fustat","futime")
cli$futime=cli$futime/365

#Êý¾ÝºÏ²¢

rt=cli

#Éú´æ²îÒì·ÖÎö
length=length(levels(factor(rt$Cluster)))
diff=survdiff(Surv(futime, fustat) ~ Cluster, data = rt)
pValue=1-pchisq(diff$chisq, df=length-1)
if(pValue<0.001){
  pValue="p<0.001"
}else{
  pValue=paste0("p=",sprintf("%.03f",pValue))
}
fit <- survfit(Surv(futime, fustat) ~ Cluster, data = rt)
#print(surv_median(fit))

#»æÖÆÉú´æÇúÏß
bioCol=c("red","blue")
bioCol=bioCol[1:length]

ggsurvplot(fit, 
           data=rt,
           conf.int=F,
           pval=pValue,
           pval.size=15,
           legend.title="Cluster",
           legend.labs=levels(factor(rt[,"Cluster"])),
           legend = c(0.8, 0.8),
           font.legend=40,
           xlab="Time(years)",
           break.time.by = 3,
           palette = bioCol,
           surv.median.line = "hv",
           risk.table=F,
           cumevents=F,
           size=3,
           risk.table.height=.25,
           ggtheme = theme(axis.line =            element_line(size = 1.5),
                           axis.text = element_text(size = 30),axis.title = element_text(size = 30),
                           panel.background = element_blank(),panel.grid = element_blank(),legend.key=element_blank(),legend.key.size = unit(1,'cm'))
           
           
)
```

```{r}
g=c("G3","G4")
tdatal=data%>%filter(G %in% g)

tdatal$Group=ifelse(tdatal$RiskScore>median(tdatal$RiskScore),"High_Risk","Low_Risk")


colnames(tdatal)[9]="Cluster"
cli=tdatal
colnames(cli)[1:2]=c("fustat","futime")
cli$futime=cli$futime/365

#Êý¾ÝºÏ²¢

rt=cli

#Éú´æ²îÒì·ÖÎö
length=length(levels(factor(rt$Cluster)))
diff=survdiff(Surv(futime, fustat) ~ Cluster, data = rt)
pValue=1-pchisq(diff$chisq, df=length-1)
if(pValue<0.001){
  pValue="p<0.001"
}else{
  pValue=paste0("p=",sprintf("%.03f",pValue))
}
fit <- survfit(Surv(futime, fustat) ~ Cluster, data = rt)
#print(surv_median(fit))

#»æÖÆÉú´æÇúÏß
bioCol=c("red","blue")
bioCol=bioCol[1:length]

ggsurvplot(fit, 
           data=rt,
           conf.int=F,
           pval=pValue,
           pval.size=15,
           legend.title="Cluster",
           legend.labs=levels(factor(rt[,"Cluster"])),
           legend = c(0.8, 0.8),
           font.legend=40,
           xlab="Time(years)",
           break.time.by = 3,
           palette = bioCol,
           surv.median.line = "hv",
           risk.table=F,
           cumevents=F,
           size=3,
           risk.table.height=.25,
           ggtheme = theme(axis.line =            element_line(size = 1.5),
                           axis.text = element_text(size = 30),axis.title = element_text(size = 30),
                           panel.background = element_blank(),panel.grid = element_blank(),legend.key=element_blank(),legend.key.size = unit(1,'cm'))
           
           
)
```
```{r}
g=c("G1","G2")
tdatal=data%>%filter(G %in% g)

tdatal$Group=ifelse(tdatal$RiskScore>median(tdatal$RiskScore),"High_Risk","Low_Risk")


colnames(tdatal)[9]="Cluster"
cli=tdatal
colnames(cli)[1:2]=c("fustat","futime")
cli$futime=cli$futime/365

#Êý¾ÝºÏ²¢

rt=cli

#Éú´æ²îÒì·ÖÎö
length=length(levels(factor(rt$Cluster)))
diff=survdiff(Surv(futime, fustat) ~ Cluster, data = rt)
pValue=1-pchisq(diff$chisq, df=length-1)
if(pValue<0.001){
  pValue="p<0.001"
}else{
  pValue=paste0("p=",sprintf("%.03f",pValue))
}
fit <- survfit(Surv(futime, fustat) ~ Cluster, data = rt)
#print(surv_median(fit))

#»æÖÆÉú´æÇúÏß
bioCol=c("red","blue")
bioCol=bioCol[1:length]


ggsurvplot(fit, 
           data=rt,
           conf.int=F,
           pval=pValue,
           pval.size=15,
           legend.title="Cluster",
           legend.labs=levels(factor(rt[,"Cluster"])),
           legend = c(0.8, 0.8),
           font.legend=40,
           xlab="Time(years)",
           break.time.by = 3,
           palette = bioCol,
           surv.median.line = "hv",
           risk.table=F,
           cumevents=F,
           size=3,
           risk.table.height=.25,
           ggtheme = theme(axis.line =            element_line(size = 1.5),
                           axis.text = element_text(size = 30),axis.title = element_text(size = 30),
                           panel.background = element_blank(),panel.grid = element_blank(),legend.key=element_blank(),legend.key.size = unit(1,'cm'))
           
           
)
```

```{r}
table(clinical1$Fibrosis)
xwh=clinical1%>%filter(Fibrosis != "Unkonwn")


tdatal=clinical1%>%filter(Fibrosis=="Fibrosis")

tdatal$Cluster=ifelse(tdatal$RiskScore>median(tdatal$RiskScore),"High_Risk","Low_Risk")


cli=tdatal
colnames(cli)[2:3]=c("fustat","futime")
cli$futime=cli$futime/365

#Êý¾ÝºÏ²¢

rt=cli

#Éú´æ²îÒì·ÖÎö
length=length(levels(factor(rt$Cluster)))
diff=survdiff(Surv(futime, fustat) ~ Cluster, data = rt)
pValue=1-pchisq(diff$chisq, df=length-1)
if(pValue<0.001){
  pValue="p<0.001"
}else{
  pValue=paste0("p=",sprintf("%.03f",pValue))
}
fit <- survfit(Surv(futime, fustat) ~ Cluster, data = rt)
#print(surv_median(fit))

#»æÖÆÉú´æÇúÏß
bioCol=c("red","blue")
bioCol=bioCol[1:length]

ggsurvplot(fit, 
           data=rt,
           conf.int=F,
           pval=pValue,
           pval.size=15,
           legend.title="Cluster",
           legend.labs=levels(factor(rt[,"Cluster"])),
           legend = c(0.8, 0.8),
           font.legend=40,
           xlab="Time(years)",
           break.time.by = 3,
           palette = bioCol,
           surv.median.line = "hv",
           risk.table=F,
           cumevents=F,
           size=3,
           risk.table.height=.25,
           ggtheme = theme(axis.line =            element_line(size = 1.5),
                           axis.text = element_text(size = 30),axis.title = element_text(size = 30),
                           panel.background = element_blank(),panel.grid = element_blank(),legend.key=element_blank(),legend.key.size = unit(1,'cm'))
           
           
)
```

```{r}
table(clinical1$Fibrosis)
xwh=clinical1%>%filter(Fibrosis != "Unkonwn")


tdatal=clinical1%>%filter(Fibrosis=="No Fibrosis")

tdatal$Cluster=ifelse(tdatal$RiskScore>median(tdatal$RiskScore),"High_Risk","Low_Risk")


cli=tdatal
colnames(cli)[2:3]=c("fustat","futime")
cli$futime=cli$futime/365

#Êý¾ÝºÏ²¢

rt=cli

#Éú´æ²îÒì·ÖÎö
length=length(levels(factor(rt$Cluster)))
diff=survdiff(Surv(futime, fustat) ~ Cluster, data = rt)
pValue=1-pchisq(diff$chisq, df=length-1)
if(pValue<0.001){
  pValue="p<0.001"
}else{
  pValue=paste0("p=",sprintf("%.03f",pValue))
}
fit <- survfit(Surv(futime, fustat) ~ Cluster, data = rt)
#print(surv_median(fit))

#»æÖÆÉú´æÇúÏß
bioCol=c("red","blue")
bioCol=bioCol[1:length]

ggsurvplot(fit, 
           data=rt,
           conf.int=F,
           pval=pValue,
           pval.size=15,
           legend.title="Cluster",
           legend.labs=levels(factor(rt[,"Cluster"])),
           legend = c(0.8, 0.8),
           font.legend=40,
           xlab="Time(years)",
           break.time.by = 3,
           palette = bioCol,
           surv.median.line = "hv",
           risk.table=F,
           cumevents=F,
           size=3,
           risk.table.height=.25,
           ggtheme = theme(axis.line =            element_line(size = 1.5),
                           axis.text = element_text(size = 30),axis.title = element_text(size = 30),
                           panel.background = element_blank(),panel.grid = element_blank(),legend.key=element_blank(),legend.key.size = unit(1,'cm'))
           
           
)
```

```{r}
tdatal=clinical1%>%filter(Gender=="female")

tdatal$Cluster=ifelse(tdatal$RiskScore>median(tdatal$RiskScore),"High_Risk","Low_Risk")


cli=tdatal
colnames(cli)[2:3]=c("fustat","futime")
cli$futime=cli$futime/365

#Êý¾ÝºÏ²¢

rt=cli

#Éú´æ²îÒì·ÖÎö
length=length(levels(factor(rt$Cluster)))
diff=survdiff(Surv(futime, fustat) ~ Cluster, data = rt)
pValue=1-pchisq(diff$chisq, df=length-1)
if(pValue<0.001){
  pValue="p<0.001"
}else{
  pValue=paste0("p=",sprintf("%.03f",pValue))
}
fit <- survfit(Surv(futime, fustat) ~ Cluster, data = rt)
#print(surv_median(fit))

#»æÖÆÉú´æÇúÏß
bioCol=c("red","blue")
bioCol=bioCol[1:length]

ggsurvplot(fit, 
           data=rt,
           conf.int=F,
           pval=pValue,
           pval.size=15,
           legend.title="Cluster",
           legend.labs=levels(factor(rt[,"Cluster"])),
           legend = c(0.8, 0.8),
           font.legend=40,
           xlab="Time(years)",
           break.time.by = 3,
           palette = bioCol,
           surv.median.line = "hv",
           risk.table=F,
           cumevents=F,
           size=3,
           risk.table.height=.25,
           ggtheme = theme(axis.line =            element_line(size = 1.5),
                           axis.text = element_text(size = 30),axis.title = element_text(size = 30),
                           panel.background = element_blank(),panel.grid = element_blank(),legend.key=element_blank(),legend.key.size = unit(1,'cm'))
           
           
)
```

```{r}
tdatal=clinical1%>%filter(Gender=="male")

tdatal$Cluster=ifelse(tdatal$RiskScore>median(tdatal$RiskScore),"High_Risk","Low_Risk")


cli=tdatal
colnames(cli)[2:3]=c("fustat","futime")
cli$futime=cli$futime/365

#Êý¾ÝºÏ²¢

rt=cli

#Éú´æ²îÒì·ÖÎö
length=length(levels(factor(rt$Cluster)))
diff=survdiff(Surv(futime, fustat) ~ Cluster, data = rt)
pValue=1-pchisq(diff$chisq, df=length-1)
if(pValue<0.001){
  pValue="p<0.001"
}else{
  pValue=paste0("p=",sprintf("%.03f",pValue))
}
fit <- survfit(Surv(futime, fustat) ~ Cluster, data = rt)
#print(surv_median(fit))

#»æÖÆÉú´æÇúÏß
bioCol=c("red","blue")
bioCol=bioCol[1:length]


ggsurvplot(fit, 
           data=rt,
           conf.int=F,
           pval=pValue,
           pval.size=15,
           legend.title="Cluster",
           legend.labs=levels(factor(rt[,"Cluster"])),
           legend = c(0.8, 0.8),
           font.legend=40,
           xlab="Time(years)",
           break.time.by = 3,
           palette = bioCol,
           surv.median.line = "hv",
           risk.table=F,
           cumevents=F,
           size=3,
           risk.table.height=.25,
           ggtheme = theme(axis.line =            element_line(size = 1.5),
                           axis.text = element_text(size = 30),axis.title = element_text(size = 30),
                           panel.background = element_blank(),panel.grid = element_blank(),legend.key=element_blank(),legend.key.size = unit(1,'cm'))
           
           
)
```

```{r}
table(clinical1$vascular)
tdatal=clinical1%>%filter(vascular=="Micro")

tdatal$Cluster=ifelse(tdatal$RiskScore>median(tdatal$RiskScore),"High_Risk","Low_Risk")


cli=tdatal
colnames(cli)[2:3]=c("fustat","futime")
cli$futime=cli$futime/365

#Êý¾ÝºÏ²¢

rt=cli

#Éú´æ²îÒì·ÖÎö
length=length(levels(factor(rt$Cluster)))
diff=survdiff(Surv(futime, fustat) ~ Cluster, data = rt)
pValue=1-pchisq(diff$chisq, df=length-1)
if(pValue<0.001){
  pValue="p<0.001"
}else{
  pValue=paste0("p=",sprintf("%.03f",pValue))
}
fit <- survfit(Surv(futime, fustat) ~ Cluster, data = rt)
#print(surv_median(fit))

#»æÖÆÉú´æÇúÏß
bioCol=c("red","blue")
bioCol=bioCol[1:length]

ggsurvplot(fit, 
           data=rt,
           conf.int=F,
           pval=pValue,
           pval.size=15,
           legend.title="Cluster",
           legend.labs=levels(factor(rt[,"Cluster"])),
           legend = c(0.8, 0.8),
           font.legend=40,
           xlab="Time(years)",
           break.time.by = 3,
           palette = bioCol,
           surv.median.line = "hv",
           risk.table=F,
           cumevents=F,
           size=3,
           risk.table.height=.25,
           ggtheme = theme(axis.line =            element_line(size = 1.5),
                           axis.text = element_text(size = 30,colour = "black"),axis.title = element_text(size = 30),
                           panel.background = element_blank(),panel.grid = element_blank(),legend.key=element_blank(),legend.key.size = unit(1,'cm'))
           
           
)
```

```{r}
table(clinical1$vascular)
tdatal=clinical1%>%filter(vascular=="None")

tdatal$Cluster=ifelse(tdatal$RiskScore>median(tdatal$RiskScore),"High_Risk","Low_Risk")


cli=tdatal
colnames(cli)[2:3]=c("fustat","futime")
cli$futime=cli$futime/365

#Êý¾ÝºÏ²¢

rt=cli

#Éú´æ²îÒì·ÖÎö
length=length(levels(factor(rt$Cluster)))
diff=survdiff(Surv(futime, fustat) ~ Cluster, data = rt)
pValue=1-pchisq(diff$chisq, df=length-1)
if(pValue<0.001){
  pValue="p<0.001"
}else{
  pValue=paste0("p=",sprintf("%.03f",pValue))
}
fit <- survfit(Surv(futime, fustat) ~ Cluster, data = rt)
#print(surv_median(fit))

#»æÖÆÉú´æÇúÏß
bioCol=c("red","blue")
bioCol=bioCol[1:length]

ggsurvplot(fit, 
           data=rt,
           conf.int=F,
           pval=pValue,
           pval.size=15,
           legend.title="Cluster",
           legend.labs=levels(factor(rt[,"Cluster"])),
           legend = c(0.8, 0.8),
           font.legend=40,
           xlab="Time(years)",
           break.time.by = 3,
           palette = bioCol,
           surv.median.line = "hv",
           risk.table=F,
           cumevents=F,
           size=3,
           risk.table.height=.25,
           ggtheme = theme(axis.line =            element_line(size = 1.5),
                           axis.text = element_text(size = 30),axis.title = element_text(size = 30),
                           panel.background = element_blank(),panel.grid = element_blank(),legend.key=element_blank(),legend.key.size = unit(1,'cm'))
           
           
)
```

```{r}
table(clinical1$Stage)

v=c("Stage ¢ñ","Stage ¢ò")
tdatal=clinical1%>%filter(Stage %in% v)

tdatal$Cluster=ifelse(tdatal$RiskScore>median(tdatal$RiskScore),"High_Risk","Low_Risk")


cli=tdatal
colnames(cli)[2:3]=c("fustat","futime")
cli$futime=cli$futime/365

#Êý¾ÝºÏ²¢

rt=cli

#Éú´æ²îÒì·ÖÎö
length=length(levels(factor(rt$Cluster)))
diff=survdiff(Surv(futime, fustat) ~ Cluster, data = rt)
pValue=1-pchisq(diff$chisq, df=length-1)
if(pValue<0.001){
  pValue="p<0.001"
}else{
  pValue=paste0("p=",sprintf("%.03f",pValue))
}
fit <- survfit(Surv(futime, fustat) ~ Cluster, data = rt)
#print(surv_median(fit))

#»æÖÆÉú´æÇúÏß
bioCol=c("red","blue")
bioCol=bioCol[1:length]

ggsurvplot(fit, 
           data=rt,
           conf.int=F,
           pval=pValue,
           pval.size=15,
           legend.title="Cluster",
           legend.labs=levels(factor(rt[,"Cluster"])),
           legend = c(0.8, 0.8),
           font.legend=40,
           xlab="Time(years)",
           break.time.by = 3,
           palette = bioCol,
           surv.median.line = "hv",
           risk.table=F,
           cumevents=F,
           size=3,
           risk.table.height=.25,
           ggtheme = theme(axis.line =            element_line(size = 1.5),
                           axis.text = element_text(size = 30),axis.title = element_text(size = 30),
                           panel.background = element_blank(),panel.grid = element_blank(),legend.key=element_blank(),legend.key.size = unit(1,'cm'))
           
           
)
```

```{r}
table(clinical1$Stage)

n=c("Stage ¢ó","Stage ¢ô")
tdatal=clinical1%>%filter(Stage %in% n)

tdatal$Cluster=ifelse(tdatal$RiskScore>median(tdatal$RiskScore),"High_Risk","Low_Risk")


cli=tdatal
colnames(cli)[2:3]=c("fustat","futime")
cli$futime=cli$futime/365

#Êý¾ÝºÏ²¢

rt=cli

#Éú´æ²îÒì·ÖÎö
length=length(levels(factor(rt$Cluster)))
diff=survdiff(Surv(futime, fustat) ~ Cluster, data = rt)
pValue=1-pchisq(diff$chisq, df=length-1)
if(pValue<0.001){
  pValue="p<0.001"
}else{
  pValue=paste0("p=",sprintf("%.03f",pValue))
}
fit <- survfit(Surv(futime, fustat) ~ Cluster, data = rt)
#print(surv_median(fit))

#»æÖÆÉú´æÇúÏß
bioCol=c("red","blue")
bioCol=bioCol[1:length]

ggsurvplot(fit, 
           data=rt,
           conf.int=F,
           pval=pValue,
           pval.size=15,
           legend.title="Cluster",
           legend.labs=levels(factor(rt[,"Cluster"])),
           legend = c(0.8, 0.8),
           font.legend=40,
           xlab="Time(years)",
           break.time.by = 3,
           palette = bioCol,
           surv.median.line = "hv",
           risk.table=F,
           cumevents=F,
           size=3,
           risk.table.height=.25,
           ggtheme = theme(axis.line =            element_line(size = 1.5),
                           axis.text = element_text(size = 30),axis.title = element_text(size = 30),
                           panel.background = element_blank(),panel.grid = element_blank(),legend.key=element_blank(),legend.key.size = unit(1,'cm'))
           
           
)

```

```{r}
library(data.table)
donor=fread("H:/Database/donor.LIRI-JP.tsv.gz",sep="\t",header=T,data.table=F)
sample=fread("H:/Database/sample.LIRI-JP.tsv.gz",sep="\t",header=T,data.table=F)
speciman=fread("H:/Database/specimen.LIRI-JP.tsv.gz",sep="\t",header=T,data.table=F)
exp=fread("H:/Database/exp_seq.LIRI-JP.tsv.gz",sep="\t",header=T,data.table=F)


library(data.table)
library(dplyr)
library(tibble)
library(tidyr)
expr <- fread('H:/Database/exp_seq.LIRI-JP.tsv.gz',data.table = F)%>%
  dplyr::select(icgc_specimen_id,gene_id,normalized_read_count)%>%
  group_by(icgc_specimen_id,gene_id)%>%
  summarise_all(max)%>%
  pivot_wider(names_from = 'icgc_specimen_id',values_from = "normalized_read_count")%>%
  summarise_all(function(x){ifelse(is.na(x),0,x)})

m=c("AKR1B15","KCTD6","KPNA2")
intersect(expr$gene_id,m)

class(expr)
expr3=as.data.frame(expr)
expr4=column_to_rownames(expr3,"gene_id")

expr5=expr4[m,]


table(speciman$specimen_type)

speciman1=speciman%>%filter(specimen_type=="Primary tumour - solid tissue")

df=intersect(colnames(expr5),speciman1$icgc_specimen_id)

expr6=expr5[,df]

expr7=as.data.frame(t(expr6))

donor1=donor[,c(1,6,17)]

sample1=sample[,c(4,6)]
ds=merge(sample1,donor1,by.x=2,by.y = 1)
ds1=ds[,2:4]
ds2=distinct(ds1,icgc_specimen_id,.keep_all = T)

de3=merge(ds2,expr7,by.x=1,by.y = 0)


de4=column_to_rownames(de3,"icgc_specimen_id")

colnames(de4)[1:2]=c("status","time")
de4$status=ifelse(de4$status=="alive","0","1")
```
```{r}
library(survival)
data9411=read.csv("´øÓÐÉú´æÐÅÏ¢µÄ3¸ö»ùÒò±í´ï¾ØÕó.csv",row.names=1)
colnames(data9411)[1:2]=c("status","time")
colnames(data9411)
model<-coxph(Surv(time,status)~AKR1B15+KCTD6+KPNA2,data=data9411) 
summary(model)


riskScoreTest=predict(model,type = "risk",newdata = de4)


de4$new=riskScoreTest


de4$newgroup=ifelse(de4$new>median(de4$new),"High_Risk","Low_Risk")
table(de4$status)


colnames(de4)[7]="Cluster"
cli=de4
colnames(cli)[1:2]=c("fustat","futime")
cli$futime=cli$futime/365

#Êý¾ÝºÏ²¢

rt=cli
rt$fustat=as.numeric(rt$fustat)
#Éú´æ²îÒì·ÖÎö
length=length(levels(factor(rt$Cluster)))
diff=survdiff(Surv(futime, fustat) ~ Cluster, data = rt)
pValue=1-pchisq(diff$chisq, df=length-1)
if(pValue<0.001){
  pValue="p<0.001"
}else{
  pValue=paste0("p=",sprintf("%.03f",pValue))
}
fit <- survfit(Surv(futime, fustat) ~ Cluster, data = rt)
#print(surv_median(fit))
library(survminer)
#»æÖÆÉú´æÇúÏß
bioCol=c("red","blue")
bioCol=bioCol[1:length]

ggsurvplot(fit, 
           data=rt,
           conf.int=F,
           pval=pValue,
           pval.size=15,
           legend.title="Cluster",
           legend.labs=levels(factor(rt[,"Cluster"])),
           legend = c(0.8, 0.8),
           font.legend=40,
           xlab="Time(years)",
           break.time.by = 3,
           palette = bioCol,
           surv.median.line = "hv",
           risk.table=F,
           cumevents=F,
           size=3,
           risk.table.height=.25,
           ggtheme = theme(axis.line =            element_line(size = 1.5),
                           axis.text = element_text(size = 30),axis.title = element_text(size = 30),
                           panel.background = element_blank(),panel.grid = element_blank(),legend.key=element_blank(),legend.key.size = unit(1,'cm'))
           
           
)
```
```{r}
rt$Cluster=factor(rt$Cluster,levels = c("Low_Risk","High_Risk"))

reg <- coxph(Surv(futime, fustat) ~ Cluster, data = rt)
summary(reg)


library(ROCR)
fp_data=rt
library(timeROC)


ROC <- timeROC(T=fp_data$futime,   
               delta=fp_data$fustat,   
               marker=fp_data$new,   
               cause=1,                #ÑôÐÔ½á¾ÖÖ¸±êÊýÖµ
               weighting="marginal",   #¼ÆËã·½·¨£¬Ä¬ÈÏÎªmarginal
               times=c(1, 3, 5),       #Ê±¼äµã£¬Ñ¡È¡1Äê£¬3ÄêºÍ5ÄêµÄÉú´æÂÊ
               iid=TRUE)

plot(ROC, 
     time=1, col="red", lwd=4, title = "")   #timeÊÇÊ±¼äµã£¬colÊÇÏßÌõÑÕÉ«
plot(ROC,
     time=3, col="blue", add=TRUE, lwd=4)    #addÖ¸ÊÇ·ñÌí¼ÓÔÚÉÏÒ»ÕÅÍ¼ÖÐ
plot(ROC,
     time=5, col="orange", add=TRUE, lwd=4)

#Ìí¼Ó±êÇ©ÐÅÏ¢
legend("bottomright",
       c(paste0("AUC at 1 year: ",round(ROC[["AUC"]][1],2)), 
         paste0("AUC at 3 year: ",round(ROC[["AUC"]][2],2)), 
         paste0("AUC at 5 year: ",round(ROC[["AUC"]][3],2))),
       col=c("red", "blue", "orange"),
       lty=1, lwd=4,bty = "n")
```
```{r}
library(paletteer)

de5=de4[,-c(6,7)]

colnames(de5)[1:2]=c("event","time")

de5$event=as.numeric(de5$event)
names(riskScoreTest)=rownames(de5)
#¿ªÊ¼»æÖÆ·çÏÕÄ£ÐÍµÄÉú´æµãÍ¼
fp <- riskScoreTest
phe<-de5
fp_dat=data.frame(patientid=1:length(fp),fp=as.numeric(sort(fp)))
#Ìí¼Ó·çÏÕ·Ö×é£¬ÒÔ·çÏÕÆÀ·ÖµÄÖÐÎ»Öµ½«»¼Õß·ÖÎªÁ½×é£¬´óÓÚÖÐÎ»ÖµµÄ »¼ÕßÎª¸ß·çÏÕ×é£¬Ð¡ÓÚ»òµÈÓÚÖÐÎ»ÖµµÄ»¼ÕßÎªµÍ·ç ÏÕ×é
fp_dat$riskgroup= ifelse(fp_dat$fp>=median(fp_dat$fp),'high','low')

sur_dat=data.frame(patientid=1:length(fp),time=phe[names(sort(fp)),'time'],event=phe[names(sort(fp )),'event']) 


sur_dat$event=ifelse(sur_dat$event==0,'alive','death')
sur_dat$event=factor(sur_dat$event,levels = c("death","alive"))
exp_dat=de5[names(sort(fp)),(ncol(de5)-2):ncol(de5)]
#fp_datÓÃÀ´»æÖÆµÚÒ»·ùÍ¼
#sur_datÓÃÀ´»æÖÆµÚ¶þ·ùÍ¼
#exp_datÓÃÀ´»æÖÆµÚÈý·ùÍ¼
paletteer_d("nbapalettes::sixers_retro")
###µÚÒ»¸öÍ¼
library(ggplot2)
p1=ggplot(fp_dat,aes(x=patientid,y=fp))+geom_point(aes(color=riskgroup))+
  scale_colour_manual(values = c("#C8102EFF","#012169FF"))+
  theme_bw()+labs(x="Patient ID(increasing risk score)",y="Risk score")+
  geom_hline(yintercept=median(fp_dat$fp),colour="black", linetype="dotted",size=0.8)+
  geom_vline(xintercept=sum(fp_dat$riskgroup=="low"),colour="black", linetype="dotted",size=0.8)+theme(legend.text = element_text(size = 15),legend.title = element_text(size = 15))
p1

#µÚ¶þ¸öÍ¼
p2=ggplot(sur_dat,aes(x=patientid,y=time))+geom_point(aes(col=event),size=3)+theme_bw()+
  scale_colour_manual(values = c("#C8102EFF","#012169FF"))+
  labs(x="Patient ID(increasing risk score)",y="Survival time(year)")+
  geom_vline(xintercept=sum(fp_dat$riskgroup=="low"),colour="black", linetype="dotted",size=0.8)+theme(legend.text = element_text(size = 15),legend.title = element_text(size = 15))
p2

#µÚÈý¸öÍ¼
library(pheatmap)
mycolors <- colorRampPalette(c("#D100FA","#090A02","#FAFF31"), bias = 1.2)(100)
tmp=t(scale(exp_dat))
tmp[tmp > 1] = 1
tmp[tmp < -1] = -1
p3=pheatmap(tmp,col= mycolors,show_colnames = F,cluster_cols = F)

#Æ´Í¼ÊµÏÖÈýÍ¼Áª¶¯
library(ggplotify)
plots = list(p1,p2,as.ggplot(as.grob(p3)))
library(gridExtra)
lay1 = rbind(c(rep(1,7)),c(rep(2,7)),c(rep(3,7))) #²¼¾Ö¾Ø
grid.arrange(grobs = plots, layout_matrix = lay1, heigths = c(2,3,2),weights=c(10,10,10))
```

```{r}
xwh=clinical1%>%filter(Fibrosis != "Unkonwn")

xwh1=xwh%>%filter(xwh$Fibrosis != "Unknown")%>%filter(xwh$vascular != "Unknown")

xwh2=xwh1%>%filter(xwh1$Stage != "Unknown")

table()


clinical3=clinical1[,c(1:9,12,14)]
rtyp=read.csv("H:/Database/ÄÍÒ©/clinical3.csv")

rtyp$RiskScore=clinical3$RiskScore

write.csv(rtyp,"clinical3.csv")
write.csv(clinical3,"timeROC.csv")
write.csv(clinical3,"nomogram.csv")

cli=read.csv("clinical3.csv",row.names = 1)
table(cli$Stage)

fgp=cli[cli$Stage != "Unknown",]


library(survival)
y<- Surv(event = fgp$Status,time = fgp$Os)#Ê¾ÀýÊý¾ÝÖÐ£¬0Îª¸ÐÐËÈ¤ÊÂ¼þ
#2.ÅúÁ¿µ¥ÒòËØ»Ø¹éÄ£ÐÍ½¨Á¢£ºUni_cox_model
Uni_cox_model<-
  function(x){
    FML <- as.formula(paste0 ("y~",x))
    cox<- coxph(FML,data=fgp)
    cox1<-summary(cox)
    HR <- round(cox1$coefficients[,2],3)#ÌáÈ¡HRÖµ£¬±£Áô2Î»Ð¡Êý
    PValue <- round(cox1$coefficients[,5],3)#ÌáÈ¡pÖµ£¬±£Áô3Î»Ð¡Êý
    CI5 <-round(cox1$conf.int[,3],3)#ÌáÈ¡CI£¬±£Áô2Î»Ð¡Êý
    CI95 <-round(cox1$conf.int[,4],3)
    #½«ÌáÈ¡µ½µÄÐÅÏ¢·ÅÈë±í¸ñÖÐ£¨Uni_cox_model£©
    Uni_cox_model<- data.frame(
      names <-rownames(cox1$conf.int),#µÚ1ÁÐÎªÑÇ±äÁ¿Ãû
      'HR' = HR,#µÚ2ÁÐÎªHRÖµ
      'CI5' = CI5,#µÚ3ÁÐÎª95%ciÏÂÇø¼ä
      'CI95' = CI95,#µÚ4ÁÐÎª95%ciÉÏÇø¼ä
      'P' = PValue)#µÚ5ÁÐÎªPÖµ
    return(Uni_cox_model)#·µ»Ø£¬¿ªÊ¼£¬½øÐÐÑ­»·
  }  

library(plyr)
variable.names<- colnames(fgp)[c(4:7,9:11)]
Uni_cox <- lapply(variable.names, Uni_cox_model)
Uni_cox<- ldply(Uni_cox,data.frame)
Uni_cox$HR.CI95<-paste0(Uni_cox$HR," (",Uni_cox$CI5,'-',Uni_cox$CI95,")")

#µÚÒ»ÁÐÁÐÃûÎª'Characteristics'
colnames(Uni_cox)[1] <- 'Characteristics'

write.csv(Uni_cox,"ÁÙ´²µ¥ÒòËØ·ÖÎö½á¹û.csv")
```

```{r}
fgp1=fgp[,hu$Characteristics]

hu$Characteristics
mul_cox<-coxph(Surv(Os,Status)~Stage+RiskScore,data=fgp) 
summary(mul_cox)


dys_fx=summary(mul_cox)
dys_fx$coefficients
dys_fx$conf.int
umi_HR<- round(dys_fx$coefficients[,2],3) 
umi_PValue<- round(dys_fx$coefficients[,5],3) 
umi_CI3<-round(dys_fx$conf.int[,3],3)
umi_CI4<-round(dys_fx$conf.int[,4],3)
umi_CI95<-paste(umi_CI3,'-',umi_CI4)
#ÕûºÏ³É±í
umi_cox <- data.frame("HR" =umi_HR,
                      "HR_95L" =umi_CI3,
                      "HR_95H"=umi_CI4,
                      "P"=umi_PValue);


umi_cox$HR.CI95<-paste0(umi_cox$HR," (",umi_cox$HR_95L,'-',umi_cox$HR_95H,")")

write.csv(umi_cox,"ÁÙ´²¶àÒòËØ·ÖÎö½á¹û.csv")
```

```{r}
library(timeROC)
library(survival)
rt=read.csv("H:/Database/ÑÇ·ÉÉúÐÅ/timeROC.csv",row.names = 1)

rt$RiskScore=clinical3$RiskScore
cli=rt[rt$Stage != "Unknown",]
colnames(cli)[1:2]=c("event","futime")

cli$futime=cli$futime/365
df2=cli
df2=as.data.frame(lapply(df2,as.numeric))


ROC.risk <- timeROC(T=df2$futime,
                    delta=df2$event,   
                    marker=df2$RiskScore,   
                    cause=1,                
                    weighting="marginal",   
                    times=1,   
                    iid=TRUE)
# genderµÄROCÇúÏß
ROC.gender <- timeROC(T=df2$futime,   
                      delta=df2$event,   
                      marker=df2$Gender,   
                      cause=1,   
                      weighting="marginal",   
                      times=1,   
                      iid=TRUE)
# ageµÄROCÇúÏß
ROC.age <- timeROC(T=df2$futime,   
                   delta=df2$event,   
                   marker=df2$Age,   
                   cause=1,   
                   weighting="marginal",   
                   times=1,   
                   iid=TRUE)

# N·ÖÆÚµÄROCÇúÏß
ROC.N <- timeROC(T=df2$futime,   
                 delta=df2$event,   
                 marker=df2$N,   
                 cause=1,   
                 weighting="marginal",   
                 times=1,   
                 iid=TRUE)
# M·ÖÆÚµÄROCÇúÏß
ROC.M <- timeROC(T=df2$futime,   
                 delta=df2$event,   
                 marker=df2$M,   
                 cause=1,   
                 weighting="marginal",   
                 times=1,   
                 iid=TRUE)

# G·ÖÆÚµÄROCÇúÏß
ROC.G <- timeROC(T=df2$futime,   
                 delta=df2$event,   
                 marker=df2$G,   
                 cause=1,   
                 weighting="marginal",   
                 times=1,   
                 iid=TRUE)


ROC.Stage <- timeROC(T=df2$futime,   
                     delta=df2$event,   
                     marker=df2$Stage,   
                     cause=1,   
                     weighting="marginal",   
                     times=1,   
                     iid=TRUE)


# Æ´Í¼
paletteer_d("miscpalettes::bright")
plot(ROC.risk, time = 1, col="#E41A1C", lwd=4, title = "")
plot(ROC.gender, time = 1, col="#A65628", lwd=4, add = T)
plot(ROC.age, time = 1, col="#4DAF4A", lwd=4, add = T)

plot(ROC.N, time = 1, col="#984EA3", lwd=4, add = T)
plot(ROC.M, time = 1, col="#FFFF33", lwd=4, add = T)
plot(ROC.G, time = 1, col="#9F0050", lwd=4, add = T)


plot(ROC.Stage, time = 1, col="#00FF00FF", lwd=4, add = T)


legend("bottomright",
       c(paste0("RiskScore: ",round(ROC.risk[["AUC"]][2],2)), 
         paste0("Gender: ",round(ROC.gender[["AUC"]][2],2)), 
         paste0("Age: ",round(ROC.age[["AUC"]][2],2)),
         
         paste0("N: ",round(ROC.N[["AUC"]][2],2)),
         paste0("M: ",round(ROC.M[["AUC"]][2],2)),
         paste0("Grade: ",round(ROC.G[["AUC"]][2],2)),
         paste0("Stage: ",round(ROC.Stage[["AUC"]][2],2))),
       col=c("#E41A1C", "#A65628", "#4DAF4A","#984EA3","#FFFF33","#9F0050","#00FF00FF"),
       lty=1, lwd=4,bty = "n")+theme(axis.line = element_line(size = 10))

```

```{r}
cli=read.csv("nomogram.csv",row.names = 1)
cli=cli[cli$Stage != "Unknown",]

cli=cli[,c(1:2,8,10)]
table(cli$Stage)


dd <- cli
options(datadist = "dd")

library(survival)
library(regplot)
library(rms)

library(survival)
library(rms)

cli$Status=as.numeric(cli$Status)
cli$Os=as.numeric(cli$Os)

cli$Age=as.numeric(cli$Age)
cli$Gender=as.factor(cli$Gender)

cli$Stage=as.factor(cli$Stage)


cli$G=as.factor(cli$G)
cli$M=as.factor(cli$M)

cli$T=as.factor(cli$T)
cli$N=as.factor(cli$N)

cli$RiskScore=as.numeric(cli$RiskScore)
cli$Os=cli$Os/365


res.cox=coxph(Surv(Os, Status) ~ . , data = cli)

# ¹¹½¨Éú´æº¯Êý£¬×¢ÒâÄãµÄ×î´óÉú´æÊ±¼ä
nom1=regplot(res.cox,
             plots = c("density", "boxes"),
             clickable=F,
             title="",
             points=TRUE,
             droplines=TRUE,
             observation=cli[11,],
             rank="sd",
             failtime = c(1,3,5),
             prfail = F)
```
```{r}
library(paletteer)
paletteer_d("nbapalettes::celtics_europe")
cli1=cli
library(rms)
set.seed(123)

library(calibrate)
colnames(cli1)[1:2]=c("status","time")
colnames(cli1)

cli1$time=cli1$time*365
f1=cph(Surv(time,status)~RiskScore+Stage,data = cli1,x=T,y=T,surv = T,time.inc = 356*1)
cal1=rms::calibrate(f1,cmethod="KM",method="boot",u=365*1,m=90,B=365)

f3=cph(Surv(time,status)~RiskScore+Stage,data = cli1,x=T,y=T,surv = T,time.inc = 356*3)

cal3=rms::calibrate(f3,cmethod="KM",method="boot",u=365*3,m=90,B=365)


f5=cph(Surv(time,status)~RiskScore+Stage,data = cli1,x=T,y=T,surv = T,time.inc = 356*5)

cal5=rms::calibrate(f5,cmethod="KM",method="boot",u=365*5,m=90,B=365)

plot(cal1,lwd=4,lty=1,
     # ÊÇ·ñÏÔÊ¾ÖÃÐÅÇø¼ä
     errbar.col=c("#2166AC"),
     
     col=c("#2166AC"), # ÇúÏßÑÕÉ«
     xlim=c(0,1),ylim=c(0,1),
     xlab="Nomogram-Predicted Probability of OS",
     ylab="Actual OS (proportion)",
     cex.lab=1.2,
     cex.main=1.2,cex.axis=1,
     cex.sub=0.6)

lines(cal1[,c("mean.predicted","KM")],type = "b",lwd=3,col=c("#2166AC"),pch=16)
mtext("")
plot(cal3,lwd=3,lty=1,errbar.col=c("#B2182B"),xlim=c(0,1),ylim=c(0,1),col=c("#B2182B"),add=T)

lines(cal3[,c("mean.predicted","KM")],type = "b",lwd=3,col=c("#B2182B"),pch=16)

plot(cal5,lwd=3,lty=1,errbar.col=c("black"),xlim=c(0,1),ylim=c(0,1),col=c("#B2182B"),add=T)

lines(cal5[,c("mean.predicted","KM")],type = "b",lwd=3,col=c("black"),pch=16)
abline(0,1,lty=3,lwd=2,col=c(rgb(0,118,192,maxColorValue = 255)))
legend("topleft",legend = c("1-years","3-years","5-years"),col = c("#2166AC","#B2182B","black"),lwd = 2,cex = 1.2,bty = "n")
```

```{r}
cli=read.csv("nomogram.csv",row.names = 1)
cli=cli[cli$Stage != "Unknown",]
library(ggDCA)
library(rms)
ddist <- datadist(cli)

options(datadist='ddist')
colnames(cli)[1:2]=c("status","time")
cph=coxph(Surv(time,status)~RiskScore+Stage,data = cli)
cph1=coxph(Surv(time,status)~Age+Gender+G+M+N+T+RiskScore,data = cli)

library(paletteer)
dca_coxph=ggDCA::dca(cph,cph1)

ggplot(dca_coxph,lwd = 1.5,color = paletteer_d("nbapalettes::clippers"))+theme()
```

```{r}
cli=read.csv("nomogram.csv",row.names = 1)
cli=cli[cli$Stage != "Unknown",]

cli1=cli[,c(1:2,8,10)]


cli1$Os=cli1$Os/365
library(rms)
colnames(cli1)[1:2]=c("status","time")

cli1$status=as.character(cli1$status)
train=cli1

dd <- datadist(train)
option <- options(datadist = "dd")
coxm <- cph(Surv(time,status==1) ~ RiskScore+Stage,
            data = train, x = T, y = T, surv = T)
surv <- Survival(coxm)

nom <- nomogram(coxm,fun=list(function(x)surv(1, x), function(x)surv(3, x),
                              function(x)surv(5, x)),
                lp = T,funlabel = c('1-Yeas OS', '3-Year OS','5-YearOS'),
                maxscale = 100, fun.at = c('0.95','0.85','0.80','0.70','0.6','0.5','0.4','0.3','0.2','0.1'))
plot((nom), xfrac = .3)


library(nomogramFormula)

library(nomogramEx)

nomogramEx(nomo = nom,np=1,digit = 1)
results=formula_lp(nomogram = nom)


options(option)
results <- formula_lp(nomogram = nom)
points <- points_cal(formula = results$formula, lp = coxm$linear.predictors)
head(points)

options(option)
results <- formula_rd(nomogram = nom)


points=points_cal(formula = results$formula,lp=coxm$linear.predictors)

prob=prob_cal(reg = coxm,times = c(1,3,5))

train$points=points

train=cbind(train,prob)

write.csv(train,"train.csv")

data=read.csv("train.csv")


library(pROC)
#ÒÔÏòÁ¿µÄ·½Ê½Ê¹ÓÃrocº¯Êý¶ÔS100b½øÐÐ·ÖÎö£¬Éú³É¡°roc¡± object;
rocobj1 <- roc(data$P3time,data$P3)
#levels:control = Good, case = Poor
#direction: controls < cases
#¼ÆËãAUCÖµ£»
auc(rocobj1)
#Area under the curve: 0.7314
#Ê¹ÓÃplot.roc£¨¼òÐ´Îªplot£©»æÖÆÇúÏß;
plot(rocobj1)
```

```{r}
library(geomROC)
r1=rocit(score = data$P1, class = data$P1time)
r2=rocit(score = data$P3, class = data$P3time)
r3=rocit(score = data$P5, class = data$P5time)


library(geomROC)
r1=rocit(score = data$P1, class = data$P1time)
r2=rocit(score = data$P3, class = data$P3time)
r3=rocit(score = data$P5, class = data$P5time)


ggplot()+
  geom_roc(r1,aes(color='P1'),size = 2)+
  geom_roc(r2,aes(color='P3'),size = 2)+
  geom_roc(r3,aes(color='P5'),size = 2)+
  roc_diagonal()+
  roc_theme()


```

```{r}
rm(list = ls())
gc()
library(GEOquery)
library(Biobase)
gset=getGEO(GEO="GSE14520",destdir=".",getGPL=F)


e2=gset[[1]]
pdata1=e2@phenoData@data
expr2=e2@assayData[["exprs"]]

expr2=as.data.frame(expr2)


library(data.table)
anno1=fread("H:/Database/ÉúÐÅ/GPL571-17391(14520).txt",sep="\t",header=T,data.table=F)


gene1=anno1[,c(1,11)]


x1=gene1$`Gene Symbol`


a1=strsplit(x1,split=" /// ",fixed = T)


####°Ñ·Ö¸îºóµÄ×Ö·û´®µÄµÚÒ»¸öÔªËØÌáÈ¡³öÀ´£¬ºÏ²¢³ÉÒ»¸öÐÂµÄÏòÁ¿###
gene.all1=sapply(a1,function(x){x[1]})


a3=data.frame(anno1$ID,gene.all1)


anno1=na.omit(a3)
exp=as.data.frame(expr2)

exp1=merge(anno1,exp,by.x=1,by.y=0)

library(dplyr)
library(tibble)


####È¥³ýÖØ¸´»ùÒò####
exp2=distinct(exp1,gene.all1,.keep_all = T)
####È¥³ýNAÖµ####
exp3=na.omit(exp2)
rownames(exp3)=exp3$gene.all1
exp4=exp3[,-c(1,2)]


####################################
table(pdata1$`Tissue:ch1`)
pdata2=pdata1[pdata1$`Tissue:ch1`=="Liver Tumor Tissue",]


cli=fread("H:/Database/ÉúÐÅ/GSE14520_Extra_Supplement.txt.gz",sep = "\t",header = T,data.table=F)
cli1=cli[,c(3,19,20)]
colnames(cli1)=c("sample","status","time")


cli1$time=cli1$time*30

cli2=cli1[cli1$sample %in% rownames(pdata2),]

#gene=c("AKR1B15","KCTD6","KPNA2")


SDF=c("AKR1B10","RAF1","KPNA2")

intersect(SDF,rownames(exp4))

write.csv(exp4,"exp4.csv")

exp5=exp4[SDF,cli2$sample]

rownames(exp5)=c("AKR1B15","KCTD6","KPNA2")


exp6=as.data.frame(t(exp5))

cle=merge(cli2,exp6,by.x=1,by.y = 0)

cle1=column_to_rownames(cle,"sample")

##################################################


############################

library(survival)
data9411=read.csv("´øÓÐÉú´æÐÅÏ¢µÄ3¸ö»ùÒò±í´ï¾ØÕó.csv",row.names=1)
colnames(data9411)[1:2]=c("status","time")
colnames(data9411)

model<-coxph(Surv(time,status)~AKR1B15+KCTD6+KPNA2,data=data9411) 
summary(model)


riskScoreTest=predict(model,type = "risk",newdata = cle1)


cle1$new=riskScoreTest


cle1$newgroup=ifelse(cle1$new>median(cle1$new),"High_Risk","Low_Risk")
table(cle1$status)

de4=cle1


colnames(de4)[7]="Cluster"
cli=de4
colnames(cli)[1:2]=c("fustat","futime")
cli$futime=cli$futime/365

#Êý¾ÝºÏ²¢

rt=cli

rt$fustat=as.numeric(rt$fustat)
#Éú´æ²îÒì·ÖÎö
length=length(levels(factor(rt$Cluster)))
diff=survdiff(Surv(futime, fustat) ~ Cluster, data = rt)
pValue=1-pchisq(diff$chisq, df=length-1)
if(pValue<0.001){
  pValue="p<0.001"
}else{
  pValue=paste0("p=",sprintf("%.03f",pValue))
}
fit <- survfit(Surv(futime, fustat) ~ Cluster, data = rt)
#print(surv_median(fit))
library(survminer)
#»æÖÆÉú´æÇúÏß
bioCol=c("red","blue")
bioCol=bioCol[1:length]

ggsurvplot(fit, 
           data=rt,
           conf.int=F,
           pval=pValue,
           pval.size=15,
           legend.title="Cluster",
           legend.labs=levels(factor(rt[,"Cluster"])),
           legend = c(0.8, 0.8),
           font.legend=40,
           xlab="Time(years)",
           break.time.by = 3,
           palette = bioCol,
           surv.median.line = "hv",
           risk.table=F,
           cumevents=F,
           size=3,
           risk.table.height=.25,
           ggtheme = theme(axis.line =            element_line(size = 1.5),
                           axis.text = element_text(size = 30),axis.title = element_text(size = 30),
                           panel.background = element_blank(),panel.grid = element_blank(),legend.key=element_blank(),legend.key.size = unit(1,'cm'))
           
           
)

```
```{r}
rm(list = ls())
gc()
library(GEOquery)
library(Biobase)
gset=getGEO(GEO="GSE76427",destdir=".",getGPL=F)


e2=gset[[1]]
pdata1=e2@phenoData@data
expr2=e2@assayData[["exprs"]]

expr2=as.data.frame(expr2)


library(data.table)
anno1=fread("H:/Database/ÄÍÒ©/GPL10558-50081(GSE76427).txt",sep="\t",header=T,data.table=F)


gene1=anno1[,c(1,6)]


x1=gene1$ILMN_Gene


a1=strsplit(x1,split=" /// ",fixed = T)


####°Ñ·Ö¸îºóµÄ×Ö·û´®µÄµÚÒ»¸öÔªËØÌáÈ¡³öÀ´£¬ºÏ²¢³ÉÒ»¸öÐÂµÄÏòÁ¿###
gene.all1=sapply(a1,function(x){x[1]})


a3=data.frame(anno1$ID,gene.all1)


anno1=na.omit(a3)
exp=as.data.frame(expr2)

exp1=merge(anno1,exp,by.x=1,by.y=0)

library(dplyr)
library(tibble)


####È¥³ýÖØ¸´»ùÒò####
exp2=distinct(exp1,gene.all1,.keep_all = T)
####È¥³ýNAÖµ####
exp3=na.omit(exp2)
rownames(exp3)=exp3$gene.all1
exp4=exp3[,-c(1,2)]


####################################
table(pdata1$`tissue:ch1`)
pdata2=pdata1[pdata1$`tissue:ch1`=="primary hepatocellular carcinoma tumor",]

pdata3=pdata2[,c(2,45,47)]


colnames(pdata3)=c("sample","time","status")

pdata3$time=as.numeric(pdata3$time)


pdata3$time=pdata3$time*365


gene=c("AKR1B15","KCTD6","KPNA2")

exp5=exp4[gene,pdata3$sample]


exp6=as.data.frame(t(exp5))

cle=merge(pdata3,exp6,by.x=1,by.y = 0)

cle1=column_to_rownames(cle,"sample")

##################################################


############################

library(survival)
data9411=read.csv("´øÓÐÉú´æÐÅÏ¢µÄ3¸ö»ùÒò±í´ï¾ØÕó.csv",row.names=1)
colnames(data9411)[1:2]=c("status","time")
colnames(data9411)
model<-coxph(Surv(time,status)~AKR1B15+KCTD6+KPNA2,data=data9411) 
summary(model)


riskScoreTest=predict(model,type = "risk",newdata = cle1)


cle1$new=riskScoreTest


cle1$newgroup=ifelse(cle1$new>median(cle1$new),"High_Risk","Low_Risk")
table(cle1$status)

de4=cle1


colnames(de4)[7]="Cluster"
cli=de4
colnames(cli)[1:2]=c("futime","fustat")

cli$futime=as.numeric(cli$futime)
cli$fustat=as.numeric(cli$fustat)
cli$futime=cli$futime/365

#Êý¾ÝºÏ²¢

rt=cli

#Éú´æ²îÒì·ÖÎö
length=length(levels(factor(rt$Cluster)))
diff=survdiff(Surv(futime, fustat) ~ Cluster, data = rt)
pValue=1-pchisq(diff$chisq, df=length-1)
if(pValue<0.001){
  pValue="p<0.001"
}else{
  pValue=paste0("p=",sprintf("%.03f",pValue))
}
fit <- survfit(Surv(futime, fustat) ~ Cluster, data = rt)
#print(surv_median(fit))
library(survminer)
#»æÖÆÉú´æÇúÏß
bioCol=c("red","blue")
bioCol=bioCol[1:length]


ggsurvplot(fit, 
           data=rt,
           conf.int=F,
           pval=pValue,
           pval.size=15,
           legend.title="Cluster",
           legend.labs=levels(factor(rt[,"Cluster"])),
           legend = c(0.8, 0.8),
           font.legend=40,
           xlab="Time(years)",
           break.time.by = 3,
           palette = bioCol,
           surv.median.line = "hv",
           risk.table=F,
           cumevents=F,
           size=3,
           risk.table.height=.25,
           ggtheme = theme(axis.line =            element_line(size = 1.5),
                           axis.text = element_text(size = 30),axis.title = element_text(size = 30),
                           panel.background = element_blank(),panel.grid = element_blank(),legend.key=element_blank(),legend.key.size = unit(1,'cm'))
           
           
)


rt$Cluster=factor(rt$Cluster,levels = c("Low_Risk","High_Risk"))

reg <- coxph(Surv(futime, fustat) ~ Cluster, data = rt)
summary(reg)


library(coxphf)

coxphf(Surv(futime, fustat) ~ Cluster, data = rt, pl = T, 
       alpha = 0.05, maxit =50, maxhs = 5, epsilon = 1e-03, maxstep = 5, firth = T)


library(ROCR)
fp_data=rt
library(timeROC)


ROC <- timeROC(T=fp_data$futime,   
               delta=fp_data$fustat,   
               marker=fp_data$new,   
               cause=1,                #ÑôÐÔ½á¾ÖÖ¸±êÊýÖµ
               weighting="marginal",   #¼ÆËã·½·¨£¬Ä¬ÈÏÎªmarginal
               times=c(1, 3, 5),       #Ê±¼äµã£¬Ñ¡È¡1Äê£¬3ÄêºÍ5ÄêµÄÉú´æÂÊ
               iid=TRUE)

plot(ROC, 
     time=1, col="red", lwd=4, title = "")   #timeÊÇÊ±¼äµã£¬colÊÇÏßÌõÑÕÉ«
plot(ROC,
     time=3, col="blue", add=TRUE, lwd=4)    #addÖ¸ÊÇ·ñÌí¼ÓÔÚÉÏÒ»ÕÅÍ¼ÖÐ
plot(ROC,
     time=5, col="orange", add=TRUE, lwd=4)

#Ìí¼Ó±êÇ©ÐÅÏ¢
legend("bottomright",
       c(paste0("AUC at 1 year: ",round(ROC[["AUC"]][1],2)), 
         paste0("AUC at 3 year: ",round(ROC[["AUC"]][2],2)), 
         paste0("AUC at 5 year: ",round(ROC[["AUC"]][3],2))),
       col=c("red", "blue", "orange"),
       lty=1, lwd=4,bty = "n")

median(pdata1$`age (years):ch1`)

table(pdata1$`gender (1=m, 2=f):ch1`)
table(pdata1$characteristics_ch1.10)

table(pdata1$characteristics_ch1.9)
table(pdata1$`event_os:ch1`)

```

```{r}
rm(list = ls())

gc()
library(GEOquery)
library(Biobase)
gset=getGEO(GEO="GSE10143",destdir=".",getGPL=F)


e2=gset[[1]]
pdata1=e2@phenoData@data
expr2=e2@assayData[["exprs"]]

expr2=as.data.frame(expr2)

pdata2=pdata1[,c(8,11,12,16,17,18,19)]


write.csv(pdata2,"GSE10143pdata2.csv")

table(pdata2$source_name_ch1)

pdata3=read.csv("H:/Database/ÄÍÒ©/GSE10143pdata2.csv",row.names = 1)

anno1=readxl::read_xlsx("H:/Database/ÄÍÒ©/GSE10143genesymbol.xlsx")


gene1=anno1[,c(1,6)]

exp=as.data.frame(expr2)

exp1=merge(gene1,exp,by.x=1,by.y=0)

library(dplyr)
library(tibble)


####È¥³ýÖØ¸´»ùÒò####
exp2=distinct(exp1,chromoso,.keep_all = T)
####È¥³ýNAÖµ####
exp3=na.omit(exp2)
rownames(exp3)=exp3$chromoso
exp4=exp3[,-c(1,2)]


gene=c("AKR1B15","KCTD6","KPNA2")

exp5=exp4[gene,rownames(pdata3)]


exp6=as.data.frame(t(exp5))

cle=merge(pdata3,exp6,by.x=0,by.y = 0)

cle1=column_to_rownames(cle,"Row.names")

cle1=cle1[,-c(3,4)]

##################################################

colnames(cle1)[1:2]=c("time","status")

############################

library(survival)
data9411=read.csv("´øÓÐÉú´æÐÅÏ¢µÄ3¸ö»ùÒò±í´ï¾ØÕó.csv",row.names=1)
colnames(data9411)[1:2]=c("status","time")
colnames(data9411)
model<-coxph(Surv(time,status)~MAP2+PTK7+SLC39A1,data=data9411) 
summary(model)


riskScoreTest=predict(model,type = "risk",newdata = cle1)


cle1$new=riskScoreTest


cle1$newgroup=ifelse(cle1$new>median(cle1$new),"High_Risk","Low_Risk")
table(cle1$status)

de4=cle1
```

```{r}
####¸ßµÍ·çÏÕ×é¼ÆËãÃâÒßÆÀ·Ö####
library(utils)
#rforge <- "http://r-forge.r-project.org"
#install.packages("estimate", repos=rforge, dependencies=TRUE)
library(estimate)
library(ggplot2)
library(reshape2)
library(plyr)
library(ggpubr)
library(dplyr)


filterCommonGenes(input.f= "H:/´úÂë¿â/cibersort/cibersort/Ö×Áö×éÖ¯±í´ï¾ØÕó.txt",
                  output.f="estimate.txt", id="GeneSymbol")

estimateScore(input.ds = "estimate.txt",
              output.ds = "TCGA_estimate_score.txt", 
              platform="affymetrix")
ESTI_score <- read.table("H:/Database/ÉúÐÅ/TCGA_estimate_score.txt",header = T,row.names = 1)
ESTI_score <- as.data.frame(t(ESTI_score))
```

```{r}
fp_data=read.csv("fp_data.csv",row.names = 1)
ESTI_score$RiskGroup=fp_data$riskgroup
```

```{r}
data=ESTI_score

#ÉèÖÃ±È½Ï×é
colnames(data)[5]="cluster"


group=levels(factor(data$cluster,labels = c("Low_Risk","High_Risk")))
data$cluster=factor(data$cluster, levels=group)
comp=combn(group,2)
my_comparisons=list()
for(i in 1:ncol(comp)){my_comparisons[[i]]<-comp[,i]}

#»æÖÆÐ¡ÌáÇÙÍ¼
bioCol=c("#0066FF","#FF9900","#FF0000","#6E568C","#7CC767","#223D6C","#D20A13","#FFD121","#088247","#11AA4D")
bioCol=bioCol[1:length(group)]
for(i in colnames(data)[1:(ncol(data)-1)]){
  violin=ggviolin(data, x="cluster", y=i, fill = "cluster",
                  xlab="Cluster", ylab=i,
                  legend.title="Cluster",
                  palette=bioCol, 
                  add="boxplot", add.params = list(fill="white"))+ 
    stat_compare_means(comparisons = my_comparisons,symnum.args=list(cutpoints = c(0, 0.001, 0.01, 0.05, 1), symbols = c("***", "**", "*", "ns")),label = "p.signif")
  pdf(file=paste0("vioplot.", i, ".pdf"), width=6, height=5.5)
  print(violin)
  dev.off()
}
```

```{r}
ciber=readxl::read_xlsx("H:/Database/ÉúÐÅ/CIBERSORT-Results.xlsx")

ciber$Group=fp_data$riskgroup

ciber$Group=ifelse(ciber$Group=="High_Risk","High_Risk","Low_Risk")

ciber1=ciber[,-c(24,25,26)]
library(tibble)


ciber2=column_to_rownames(ciber1,"Mixture")

data2=melt(ciber2,id.vars=c("Group"))

colnames(data2)=c("Group","Celltype","Freq")
```

```{r}
library(ggplot2)
library(RColorBrewer)

if(T){mytheme <-theme(plot.title = element_text(size = 12,color="black",hjust =0.5), 
                      axis.title = element_text(size = 12,color ="black"),
                      axis.text = element_text(size= 12,color ="black"),
                      panel.grid.minor.y =element_blank(),
                      panel.grid.minor.x = element_blank(),
                      axis.text.x = element_text(angle = 45, hjust =1 ),
                      panel.grid=element_blank(),
                      legend.position = "top",
                      legend.text = element_text(size= 12),
                      legend.title= element_text(size= 12))
} 


library(ggpubr)


table(data2$Group)

##Ê¹ÓÃ rstatix °ü½øÐÐÁ½×é±È½ÏµÄÍ³¼Æ·ÖÎö
library(rstatix)

#Èç¹ûÆÚÍûÊ¹ÓÃ²ÎÊý¼ìÑé£¬ÒÔ t ¼ìÑéÎªÀý
stat_t <- t_test(group_by(data2, Celltype), Freq~Group)  #»ñÈ¡×éÄÚÁ½Á½±È½ÏµÄ p Öµ
stat_t <- add_significance(stat_t, 'p')  #¸ù¾Ý p ÖµÌí¼ÓÏÔÖøÐÔ±ê¼Ç * ·ûºÅ

#¸ù¾Ý t ¼ìÑéµÄ½á¹û£¬ÔÚÖùÐÎÍ¼ÖÐÌí¼Ó p Öµ»òÕßÏÔÖøÐÔ±ê¼Ç * ·ûºÅ
stat_t.test <-  add_xy_position(stat_t, x = 'Celltype', dodge = 0.8)


rt=c("Low_Risk"="#C8102EFF","High_Risk"="#012169FF")


table(data2$Celltype)

ggbarplot(data2, x = 'Celltype', y = 'Freq', fill = 'Group', add = 'mean_se', 
          color = 'black', position = position_dodge(0.8), width = 0.6, size = 0.5, legend = 'right') +
  scale_fill_manual(values = rt) +stat_pvalue_manual(stat_t.test, label = 'p', tip.length = 0.05)+theme_classic()+theme(axis.line = element_line(size = 1)) + mytheme
```

```{r}
rt=c("High_Risk"="#C8102EFF","Low_Risk"="#012169FF")
TME_New=data2
colnames(TME_New)=c("Group","Celltype","Composition")
box_TME <- ggplot(TME_New,aes(x = Celltype, y = Composition))+labs(y="Cell composition",x= NULL,title = "TME Cell composition")+geom_boxplot(aes(fill = Group),position=position_dodge(0.5),width=0.5,outlier.alpha =0)+scale_fill_manual(values =rt)+theme_classic() + mytheme +stat_pvalue_manual(stat_t.test, label = 'p', tip.length = 0.05)+theme_classic()+theme(axis.line = element_line(size = 1)) + mytheme

box_TME
```

```{r}
####½øÐÐssGSEA·ÖÎö####
library("parallel")
library("BiocGenerics")
library("AnnotationDbi")
library("Biobase")
library("annotate")
library("bit")
library("XML")
library("graph")
library("GSEABase")
library("GSVA")
gs<- getGmt("H:/Database/ÉúÐÅ/all immune cells symbols.gmt")


data=read.table("H:/Database/ÄÍÒ©/Ö×Áö×éÖ¯±í´ï¾ØÕó.txt",header=T,row.names = 1)

es.ss<- gsva(as.matrix(data), gs, method="ssgsea", mx.diff=TRUE, abs.ranking=TRUE, ssgsea.norm=TRUE, verbose=FALSE,parallel.sz=1)

dim(es.ss)


gsea=es.ss


write.csv(gsea,"ssgseaÊý¾Ý.csv",row.names = T)

rm(list = ls())
gc()

gsea=read.csv("H:/Database/ÉúÐÅ/ssgseaÊý¾Ý.csv",h=F)
colnames(gsea)=gsea[1,]
rownames(gsea)=gsea[,1]
gsea1=gsea[-1,-1]

fp_data=read.csv("fp_data.csv",h=T,row.names = 1)

fd=fp_data[,c(1,2)]
fd1=as.data.frame(t(fd))


gsea2=rbind(fd1,gsea1)


gsea3=gsea2[order(gsea2[1,])]
gsea4=gsea3[-c(1:2),]
gsea5=as.data.frame(lapply(gsea4,as.numeric))
colnames(gsea5)=colnames(gsea4)
rownames(gsea5)=rownames(gsea4)
```


```{r}
write.csv(ESTI_score,"ESTI_score.csv")
```


```{r}
library(pheatmap)
gsva_matrix1<- t(scale(t(gsea5)))

gsva_matrix1[gsva_matrix1< -2] <- -2
gsva_matrix1[gsva_matrix1>2] <- 2
anti_tumor <- c('Activated CD4 T cell', 'Activated CD8 T cell', 'Central memory CD4 T cell', 'Central memory CD8 T cell', 'Effector memeory CD4 T cell', 'Effector memeory CD8 T cell', 'Type 1 T helper cell', 'Type 17 T helper cell', 'Activated dendritic cell', 'CD56bright natural killer cell', 'Natural killer cell', 'Natural killer T cell')
pro_tumor <- c('Regulatory T cell', 'Type 2 T helper cell', 'CD56dim natural killer cell', 'Immature dendritic cell', 'Macrophage', 'MDSC', 'Neutrophil', 'Plasmacytoid dendritic cell')

anti<- gsub('^ ','',rownames(gsva_matrix1))%in%anti_tumor
pro<- gsub('^ ','',rownames(gsva_matrix1))%in%pro_tumor
non <- !(anti|pro)
gsva_matrix1<- rbind(gsva_matrix1[anti,],gsva_matrix1[pro,],gsva_matrix1[non,])
normalization<-function(x){
  return((x-min(x))/(max(x)-min(x)))
}


nor_gsva_matrix1 <- normalization(gsva_matrix1)


annotation_col = read.csv("ESTI_score.csv",row.names = 1)

annotation_col$RiskScore=fp_data$RiskScore

class(nor_gsva_matrix1[10,10])

bk = unique(c(seq(0,1,length=100)))
library(paletteer)
colnames(annotation_col)
ann_colors = list(
  RiskGroup=c("low"="#0000FFFF","high"="#FF0000FF"),RiskScore=paletteer_d("palettesForR::MATLAB"),ImmuneScore=paletteer_d("colorBlindness::Blue2Green14Steps")
)

pheatmap(nor_gsva_matrix1,show_colnames = F,cluster_rows = F,cluster_cols = F,annotation_col = annotation_col,annotation_color = ann_colors,breaks=bk,cellwidth=1,cellheight=10,fontsize=5,gaps_row = c(12,20),gaps_col = c(182),fontsize_row = 10,color = colorRampPalette(c("#D100FA","#090A02","#FAFF31"))(100))
```

```{r}
ciber3=ciber2[,-23]
ciber3$RiskScore=fp_data$RiskScore

library(ggcorrplot)
library(corrplot)
ENV=ciber3

env.cor <- round(cor(ENV, method = "pearson"),3) # round(),¶ÔÊä³ö½á¹ûÈ¡Ð¡ÊýµãÇ°ÈýÎ»
env.cor

# Ê¹ÓÃggcorrplot°üµÄcor_pmatº¯Êý¼ÆËãÏà¹ØÐÔpÖµ£¬Í¼2
env.p <-round(cor_pmat(ENV,method = "pearson"),3)
env.p

cor.plot <- corrplot(corr =env.cor,type = "upper",tl.pos="lt",tl.col="black",p.mat = env.p, insig = "label_sig",
                     sig.level = c(0.001,0.01, 0.05), pch.cex=1, pch.col = "yellow",order = "AOE")

# sig.level = c(0.001,0.01, 0.05)
cor.plot <- corrplot(corr = env.cor,type="lower",add=TRUE,method="number",
                     tl.pos="n",tl.col="red",
                     col="blue",tl.cex=1.2,diag=FALSE, cl.pos="n",pch.col = "red",
                     number.cex = 0.6,order = "AOE")

cor.plot
```

```{r}
library(corrplot)
result=ciber3
pdf("corHeatmap17.pdf",height=13,width=13)              
corrplot(corr=cor(result),
         method = "color",
         order = "hclust",
         tl.col="black",
         addCoef.col = "black",
         number.cex = 0.8,
         col=colorRampPalette(c("blue", "white", "red"))(50),
)

dev.off()
```


```{r}
sea=read.csv("H:/Database/ÉúÐÅ/ssgseaÊý¾Ý.csv",h=F)

colnames(gsea)=gsea[1,]
rownames(gsea)=gsea[,1]
gsea1=gsea[-1,-1]

fp_data=read.csv("fp_data.csv",h=T,row.names = 1)

fd=fp_data[,c(1,2)]
fd1=fd


sq=as.data.frame(t(gsea1))
sq1=as.data.frame(lapply(sq,as.numeric))
rownames(sq1)=rownames(sq)

sq1$group=fp_data$riskgroup
sq1$sample=rownames(fp_data)
#####ÏäÏßÍ¼####

TME_New=melt(sq1)
colnames(TME_New)=c("Group","Sample","Celltype","Score")

TME_New$Group=ifelse(TME_New$Group=="Low_Risk","Low_Risk","High_Risk")
table(TME_New$Celltype)


####
plot_order = TME_New[TME_New$Group=="High_Risk",]%>%group_by(Celltype) %>%summarise(m = median(Score)) %>%arrange(desc(m)) %>%pull(Celltype)
####
if(T){mytheme <-theme(plot.title = element_text(size = 12,color="black",hjust =0.5), 
                      axis.title = element_text(size = 12,color ="black"),
                      axis.text = element_text(size= 12,color ="black"),
                      panel.grid.minor.y =element_blank(),
                      panel.grid.minor.x = element_blank(),
                      axis.text.x = element_text(angle = 45, hjust =1 ),
                      panel.grid=element_blank(),
                      legend.position = "top",
                      legend.text = element_text(size= 12),
                      legend.title= element_text(size= 12))
} 
####

library(rstatix)

#Èç¹ûÆÚÍûÊ¹ÓÃ²ÎÊý¼ìÑé£¬ÒÔ t ¼ìÑéÎªÀý
stat_t <- t_test(group_by(TME_New, Celltype), Score~Group)  #»ñÈ¡×éÄÚÁ½Á½±È½ÏµÄ p Öµ
stat_t <- add_significance(stat_t, 'p')  #¸ù¾Ý p ÖµÌí¼ÓÏÔÖøÐÔ±ê¼Ç * ·ûºÅ

#¸ù¾Ý t ¼ìÑéµÄ½á¹û£¬ÔÚÖùÐÎÍ¼ÖÐÌí¼Ó p Öµ»òÕßÏÔÖøÐÔ±ê¼Ç * ·ûºÅ
stat_t.test <-  add_xy_position(stat_t, x = 'Celltype', dodge = 0.8)


rt=c("Low_Risk"="#C8102EFF","High_Risk"="#012169FF")


rt=c("Low_Risk"="#012169FF","High_Risk"="#C8102EFF")

box_TME <- ggplot(TME_New,aes(x = Celltype, y = Score))+labs(y="Cell composition",x= NULL,title = "TME cell composition")+geom_boxplot(aes(fill = Group),position=position_dodge(0.5),width=0.5,outlier.alpha =0)+scale_fill_manual(values =rt)+theme_classic() + mytheme +stat_pvalue_manual(stat_t.test, label = 'p', tip.length = 0.05)+theme_classic()+theme(axis.line = element_line(size = 1)) + mytheme
####
box_TME
```

```{r}
tcga_expr=data.table::fread("H:/ÖÜÑÞÕÙ/TCGA-LIHC.htseq_counts.tsv.gz")
tcga_clic_raw=data.table::fread("H:/¸Î°©ÉúÐÅ·ÖÎö/TCGA-LIHC.GDC_phenotype.tsv.gz")
library(dplyr)

tcga_clic=tcga_clic_raw%>%as.data.frame()%>%dplyr::select(submitter_id.samples,age_at_initial_pathologic_diagnosis,pathologic_M,sample_type.samples)%>%dplyr::rename(sample_ID=submitter_id.samples,Age=age_at_initial_pathologic_diagnosis,Mstage=pathologic_M,SamType=sample_type.samples)

tcga_expr=as.data.frame(tcga_expr)

tcga_expr$Ensembl_ID=sub("(ENSG\\d+)\\..*","\\1",tcga_expr$Ensembl_ID)
library(AnnotationDbi)

library(org.Hs.eg.db)


tcga_expr$Gene=mapIds(x=org.Hs.eg.db,
                      keys= tcga_expr$Ensembl_ID,
                      column="SYMBOL",
                      keytype="ENSEMBL",
                      multiVals="first")


library(tibble)
#±ä³É¿ÉÒÔ·ÖÎöµÄ±í´ï¾ØÕó

library(dplyr)
tcga_expr=tcga_expr%>%dplyr::select(-Ensembl_ID)%>%filter(!is.na(Gene))%>%distinct(Gene,.keep_all=T)%>%column_to_rownames(var="Gene")%>%as.matrix()
tcga_expr=2^tcga_expr-1


pdata=read.csv("fp_data.csv",h=T)

pdata1=pdata[,c(1,3)]
exp=tcga_expr[,pdata$Row.names]
```

```{r}
source("H:/´úÂë¿â/Wilcox_DEG.R")
colnames(pdata1)=c("Sample_ID","Type")
tcga_degs_test=wilDEGs(expr_matrix = exp,sample_df = pdata1,pval=0.01,fdr=0.5,FC=1.5)

rtrt=tcga_degs_test
rtrt1=distinct(rtrt,Gene,.keep_all = T)
rtrt2=na.omit(rtrt1)

rtrt2$LogFC=rtrt2$LogFC*(-1)
rtrt2=rtrt2%>%filter(LogFC!="Inf")%>%filter(LogFC!="-Inf")


tr=rtrt2%>%filter(LogFC>1 | LogFC< -1)

tr1=tr%>%filter(FDR<0.05)
tr2=na.omit(tr1)
tr2=tr2%>%distinct(Gene,.keep_all = T)%>%filter(LogFC!="Inf")%>%filter(LogFC!="-Inf")

table(tr2$LogFC>0)
```{r}
```{r}
library(clusterProfiler)
down=tr2%>%filter(LogFC<0)
down_entrez <- bitr(down$Gene,
                    fromType = "SYMBOL",#ÏÖÓÐµÄIDÀàÐÍ
                    toType = "ENTREZID",#Ðè×ª»»µÄIDÀàÐÍ
                    OrgDb = "org.Hs.eg.db")
#ÌáÊ¾1.36%µÄ»ùÒòÎÞ·¨Ó³ÉäÊÇÕý³£µÄ£¬Ò»°ã²»Í¬Êý¾Ý¿âID×ª»»»á´æÔÚÈ±Ê§
head(down_entrez)

#KEGG¸»¼¯·ÖÎö£¬ÎÒÃÇÒÔ×Ü²îÒì»ùÒò(diff_entrez)ÎªÀý£º
KEGG_down <- enrichKEGG(gene = down_entrez$ENTREZID,
                        organism = "hsa",#ÎïÖÖ£¬Homo sapiens (human)
                        pvalueCutoff = 0.05,
                        qvalueCutoff = 0.05)

#´ÓKEGG¸»¼¯·ÖÎö½á¹ûÖÐÌáÈ¡½á¹û±í¸ñ£º
KEGG_down_result <- KEGG_down@result
View(KEGG_down_result)

#Ì½Ë÷/µ÷³öÑ¡¶¨µÄKEGGÍ¨Â·(ÒÔ±¾´ÎÏÔÖø¸»¼¯µÄÊ×ÌõpathwayÎªÀý)£º
browseKEGG(KEGG_down, "hsa04610")#Ö±½ÓÌø×ªµ½¶ÔÓ¦ÍøÒ³£¬ºìÉ«Îª¸»¼¯µ½¸ÃÍ¨Â·µÄ²îÒì»ùÒò


library(enrichplot)
#¸»¼¯ÌõÐÎÍ¼»æÖÆ£º
#»æÍ¼º¯Êýbarplot²ÎÊýËµÃ÷²é¿´
?enrichplot::barplot.enrichResult

#»æÍ¼
barplot(
  KEGG_down,
  x = "Count", #or "GeneRatio"
  color = "pvalue", #or "p.adjust" and "qvalue"
  showCategory = 15,#ÏÔÊ¾Ç°top20
  font.size = 12,
  title = "KEGG enrichment barplot",
  label_format = 30 #³¬¹ý30¸ö×Ö·û´®»»ÐÐ
)

KEGG_down_top15 <- KEGG_down_result[1:15,]
```

```{r}
up=tr2%>%filter(LogFC>0)
up_entrez <- bitr(up$Gene,
                  fromType = "SYMBOL",#ÏÖÓÐµÄIDÀàÐÍ
                  toType = "ENTREZID",#Ðè×ª»»µÄIDÀàÐÍ
                  OrgDb = "org.Hs.eg.db")
#ÌáÊ¾1.36%µÄ»ùÒòÎÞ·¨Ó³ÉäÊÇÕý³£µÄ£¬Ò»°ã²»Í¬Êý¾Ý¿âID×ª»»»á´æÔÚÈ±Ê§
head(up_entrez)

#KEGG¸»¼¯·ÖÎö£¬ÎÒÃÇÒÔ×Ü²îÒì»ùÒò(diff_entrez)ÎªÀý£º
KEGG_up <- enrichKEGG(gene = up_entrez$ENTREZID,
                      organism = "hsa",#ÎïÖÖ£¬Homo sapiens (human)
                      pvalueCutoff = 0.05,
                      qvalueCutoff = 0.05)

#´ÓKEGG¸»¼¯·ÖÎö½á¹ûÖÐÌáÈ¡½á¹û±í¸ñ£º
KEGG_up_result <- KEGG_up@result
View(KEGG_up_result)

#Ì½Ë÷/µ÷³öÑ¡¶¨µÄKEGGÍ¨Â·(ÒÔ±¾´ÎÏÔÖø¸»¼¯µÄÊ×ÌõpathwayÎªÀý)£º
browseKEGG(KEGG_up, "hsa04610")#Ö±½ÓÌø×ªµ½¶ÔÓ¦ÍøÒ³£¬ºìÉ«Îª¸»¼¯µ½¸ÃÍ¨Â·µÄ²îÒì»ùÒò


library(enrichplot)
#¸»¼¯ÌõÐÎÍ¼»æÖÆ£º
#»æÍ¼º¯Êýbarplot²ÎÊýËµÃ÷²é¿´
?enrichplot::barplot.enrichResult

#»æÍ¼
barplot(
  KEGG_up,
  x = "Count", #or "GeneRatio"
  color = "pvalue", #or "p.adjust" and "qvalue"
  showCategory = 15,#ÏÔÊ¾Ç°top20
  font.size = 12,
  title = "KEGG enrichment barplot",
  label_format = 30 #³¬¹ý30¸ö×Ö·û´®»»ÐÐ
)

KEGG_up_top15 <- KEGG_up_result[1:15,]
```
```{r}
down_go=KEGG_down_top15
down_go$group=-1
##¸ù¾Ý¾ßÌåÇé¿öµ÷Õû
up_go=KEGG_up_top15
up_go$group=1


data=rbind(up_go,down_go)
data$p.adjust = -log10(data$p.adjust)
data$p.adjust=data$p.adjust*data$group 
data1=data[order(data$p.adjust,decreasing = F),]
table(data$Description)


data1$Description=factor(data1$Description,levels = data1$Description)
ggplot(data1)+ 
  geom_col(aes(x=p.adjust,y=Description, fill = p.adjust > 0),
           size = 2, color = "white") +
  
  geom_text(aes(x = ifelse(p.adjust > 0, -.005, .005),y = Description, 
                label = Description,                 color=ifelse(p.adjust > 0,"#007A33FF","#BA0C2FFF"),
                hjust = ifelse(p.adjust > 0, 1, 0)),size = 4)+
  geom_vline(xintercept=0,size=1,color="grey40")+
  scale_y_discrete(expand = c(.025,.025))+
  scale_fill_manual(values = c("TRUE" = "#007A33FF","FALSE" = "#BA0C2FFF"))+
  scale_color_manual(values = c("#007A33FF","#BA0C2FFF"))+
  coord_cartesian(clip = "off") +  labs(y="")+
  
  theme(panel.grid = element_blank(),
        plot.background = element_rect(fill="Aliceblue",color="Aliceblue"),
        axis.text.y =  element_blank(),
        
        
        legend.position = "none",
        axis.text.x = element_text(face = "bold", size =rel(1), color = "black"),
        panel.grid.major = element_blank(),
        panel.grid.minor = element_blank(),
        axis.line.x = element_line(size = 0.3, colour = "black"),#xÖáÁ¬Ïß
        axis.ticks.length.x = unit(-0.20, "cm"), 
        panel.background = element_rect(fill="white", colour = 'white'))
```

```{r}
library(clusterProfiler)
library(org.Hs.eg.db)


c2gene=up


gene_symbol <- bitr(geneID = c2gene$Gene,  #¸ÐÐËÈ¤µÄ»ùÒò¼¯
                    fromType="SYMBOL",   #ÊäÈëIDµÄÀàÐÍ
                    toType=c("ENTREZID"),   #Êä³öIDµÄÀàÐÍ£¬¿ÉÎª¶à¸ö
                    OrgDb="org.Hs.eg.db")  #ÎïÖÖ×¢ÊÍÊý¾Ý¿â


####----06_1.GO_Analysis----####
columns(org.Hs.eg.db) 
enrich.go.BP = enrichGO(gene = gene_symbol$ENTREZID,
                        OrgDb = org.Hs.eg.db,
                        keyType = 'ENTREZID',
                        ont = 'BP',
                        pvalueCutoff = 0.01,
                        qvalueCutoff = 0.05,
                        readable = T) 

BP=enrich.go.BP@result
BP$ONTOLOGY="BP"
library(dplyr)
BP1=dplyr::arrange(BP,desc(Count))
BP2=BP1[1:5,]

enrich.go.CC = enrichGO(gene = gene_symbol$ENTREZID,
                        OrgDb = org.Hs.eg.db,
                        keyType = 'ENTREZID',
                        ont = 'CC',
                        pvalueCutoff = 0.01,
                        qvalueCutoff = 0.05,
                        readable = T) 
CC=enrich.go.CC@result
CC$ONTOLOGY="CC"
CC1=dplyr::arrange(CC,desc(Count))
CC2=CC1[1:5,]

enrich.go.MF = enrichGO(gene = gene_symbol$ENTREZID,
                        OrgDb = org.Hs.eg.db,
                        keyType = 'ENTREZID',
                        ont = 'MF',
                        pvalueCutoff = 0.01,
                        qvalueCutoff = 0.05,
                        readable = T) 
MF=enrich.go.MF@result
MF$ONTOLOGY="MF"
MF1=dplyr::arrange(MF,desc(Count))
MF2=MF1[1:5,]

GOdata=rbind(BP2,MF2,CC2)

library(ggpubr)

library(paletteer)
ggbarplot(GOdata,x="Description", y="Count", fill = "ONTOLOGY",  color = "white",rotate=T,palette = paletteer_d("nbapalettes::celtics_europe"),xlab = "",ylab = "Count",sort.val = "asc",group="ONTOLOGY",sort.by.groups = T)+scale_y_continuous(expand=c(0, 0),limits = c(0,150))+geom_vline(xintercept = c(5.5,10.5),linetype="dashed")+theme(legend.key.size = unit(0.3,"cm"),legend.title = element_text(size = 8),legend.text = element_text(size = 8),legend.position = "right")+scale_x_discrete(expand=c(0,0))
```

```{r}
#¼ÓÔØ°ü
library(clusterProfiler)
library(org.Hs.eg.db)


c2gene=down


gene_symbol <- bitr(geneID = c2gene$Gene,  #¸ÐÐËÈ¤µÄ»ùÒò¼¯
                    fromType="SYMBOL",   #ÊäÈëIDµÄÀàÐÍ
                    toType=c("ENTREZID"),   #Êä³öIDµÄÀàÐÍ£¬¿ÉÎª¶à¸ö
                    OrgDb="org.Hs.eg.db")  #ÎïÖÖ×¢ÊÍÊý¾Ý¿â


####----06_1.GO_Analysis----####
columns(org.Hs.eg.db) 
enrich.go.BP = enrichGO(gene = gene_symbol$ENTREZID,
                        OrgDb = org.Hs.eg.db,
                        keyType = 'ENTREZID',
                        ont = 'BP',
                        pvalueCutoff = 0.01,
                        qvalueCutoff = 0.05,
                        readable = T) 

BP=enrich.go.BP@result
BP$ONTOLOGY="BP"
library(dplyr)
BP1=dplyr::arrange(BP,desc(Count))
BP2=BP1[1:5,]

enrich.go.CC = enrichGO(gene = gene_symbol$ENTREZID,
                        OrgDb = org.Hs.eg.db,
                        keyType = 'ENTREZID',
                        ont = 'CC',
                        pvalueCutoff = 0.01,
                        qvalueCutoff = 0.05,
                        readable = T) 
CC=enrich.go.CC@result
CC$ONTOLOGY="CC"
CC1=dplyr::arrange(CC,desc(Count))
CC2=CC1[1:5,]

enrich.go.MF = enrichGO(gene = gene_symbol$ENTREZID,
                        OrgDb = org.Hs.eg.db,
                        keyType = 'ENTREZID',
                        ont = 'MF',
                        pvalueCutoff = 0.01,
                        qvalueCutoff = 0.05,
                        readable = T) 
MF=enrich.go.MF@result
MF$ONTOLOGY="MF"
MF1=dplyr::arrange(MF,desc(Count))
MF2=MF1[1:5,]

GOdata=rbind(BP2,MF2,CC2)

library(ggpubr)

library(paletteer)
ggbarplot(GOdata,x="Description", y="Count", fill = "ONTOLOGY",  color = "white",rotate=T,palette = paletteer_d("nbapalettes::celtics_europe"),xlab = "",ylab = "Count",sort.val = "asc",group="ONTOLOGY",sort.by.groups = T)+scale_y_continuous(expand=c(0, 0),limits = c(0,10))+geom_vline(xintercept = c(5.5,10.5),linetype="dashed")+theme(legend.key.size = unit(0.3,"cm"),legend.title = element_text(size = 8),legend.text = element_text(size = 8),legend.position = "right")+scale_x_discrete(expand=c(0,0))
```

```{r}
vl=rtrt2[,c(1,4,5,6)]
colnames(vl)=c("row","log2FoldChange","pValue","padj")

library(ggVolcano)

## basic example code
# load the data
rownames(vl)=vl[,1]
deg_data=vl
# use the function -- add_regulate to add a regulate column 
# to the DEG result data. 
data <- add_regulate(deg_data, log2FC_name = "log2FoldChange",
                     fdr_name = "padj",log2FC = 1, fdr = 0.05)

# plot
ggvolcano(data, x = "log2FoldChange", y = "padj",label = "row", label_number = 1,
          output = FALSE)
```

```{r}
# Change the fill and color manually:
p1 <- ggvolcano(data, x = "log2FoldChange", y = "padj",
                fills = c("#e94234","#b4b4d8","#269846"),
                colors = c("#e94234","#b4b4d8","#269846"),
                label = "row", label_number = 10, output = FALSE)
p1
p2 <- ggvolcano(data, x = "log2FoldChange", y = "padj",
                label = "row", label_number = 10, output = FALSE)+
  ggsci::scale_color_aaas()+
  ggsci::scale_fill_aaas()
p2
```

```{r}
GSEAdata=as.data.frame(tcga_expr[,pdata1$Sample_ID])

group=as.data.frame(t(pdata1))

colnames(group)=group[1,]
GSEAdata=rbind(group,GSEAdata)

write.csv(GSEAdata,"GSEAdata.csv")

```


```{r}
library(maftools)

load(file = "H:/Database/ÉúÐÅ/TCGA-LIHC_SNP.Rdata")

maf.coad <- data

maf <- read.maf(maf.coad)
```
```{r}
####¼ÆËãÌåÏ¸°ûÍ»±ä####
library(maftools)
library(RColorBrewer)
laml<-maf
tmp=laml@data
all<-read.csv("fp_data.csv",row.names = 1)
high<-all[all$riskgroup=='High_Risk',]
low<-all[all$riskgroup=='Low_Risk',]
library(stringr)
#high
high_tmp=tmp[str_sub(tmp$Tumor_Sample_Barcode,end=16) %in% rownames(high),]
laml_high = read.maf(maf = high_tmp)
pos=match(substring(as.character(laml_high@clinical.data$Tumor_Sample_Barcode),1,16),rownames(high))
laml_high@clinical.data$riskgroup=high$riskgroup[pos]
fabcolors = c('firebrick','navy')
names(fabcolors) = c('High_Risk','Low_Risk')
fabcolors = list(riskgroup = fabcolors)
oncoplot(maf = laml_high, top = 20,draw_titv = TRUE,fontSize=0.6,annotationColor = fabcolors,
         clinicalFeatures = c('riskgroup'),sortByAnnotation = T)
tiff('oncoplot_high.tiff',units="in", width=10, height=8, res=300,compression = 'lzw')
oncoplot(maf = laml_high, top = 20,draw_titv = TRUE,fontSize=0.6,annotationColor = fabcolors,
         clinicalFeatures = c('riskgroup'),sortByAnnotation = T)

plotVaf(maf = laml_high)
high_tmb<-laml_high@variants.per.sample
write.csv(high_tmb,"high_tmb.csv")
dev.off()
#low
low_tmp=tmp[str_sub(tmp$Tumor_Sample_Barcode,end=16) %in% rownames(low),]
laml_low = read.maf(maf = low_tmp)
pos=match(substring(as.character(laml_low@clinical.data$Tumor_Sample_Barcode),1,16),rownames(low))
laml_low@clinical.data$riskgroup=low$riskgroup[pos]
tiff('oncoplot_low.tiff',units="in", width=10, height=8, res=300,compression = 'lzw')
oncoplot(maf = laml_low, top = 20,draw_titv = TRUE,annotationColor = fabcolors,
         clinicalFeatures = c('riskgroup'),sortByAnnotation = T,fontSize=0.6)

####»­Í¼####
plotVaf(maf = laml_low)

low_tmb<-laml_low@variants.per.sample
write.csv(low_tmb,file = 'low_tmb.csv')
dev.off()
```

```{r}
####Ö×ÁöÍ»±ä¸ººÉ####
htmb=read.csv("high_tmb.csv")

median(htmb$Variants)
ltmb=read.csv("low_tmb.csv")
median(ltmb$Variants)
hltmb=rbind(htmb,ltmb)
hltmb=hltmb[,-1]
hltmb$sample=substr(hltmb$Tumor_Sample_Barcode,1,16)
rw=read.csv("fp_data.csv",header=T)
fp_data=rw

hltmb1=merge(hltmb,rw,by.x=3,by.y=1)
hltmb2=hltmb1[,-c(2,4,6,7)]

####×öÖ×Áö¸ººÉºÍ·çÏÕÆÀ·ÖµÄÏäÏßÍ¼#####
rt=hltmb2
colnames(rt)[3]="group"
x="group"
y="Tumor tmbation burden"
group=levels(factor(rt$group))
rt$group=factor(rt$group, levels=group)
comp=combn(group,2)
my_comparisons=list()
for(i in 1:ncol(comp)){my_comparisons[[i]]<-comp[,i]}

#»æÖÆ
library(ggpubr)
ggviolin(rt, x="group", y="Variants", fill = "group", 
         xlab=x, ylab=y,
         legend.title=x,
         add = "boxplot", add.params = list(fill="white"))+ 
  stat_compare_means(comparisons = my_comparisons)
```

```{r}
rt$Variants=log2(rt$Variants)
data=rt
library(paletteer)

colnames(data)[3]="cluster"
data$cluster=ifelse(data$cluster=="Low_Risk","Low_Risk","High_Risk")
#ÉèÖÃ±È½Ï×é
group=levels(factor(data$cluster,levels =c("Low_Risk","High_Risk") ))
data$cluster=factor(data$cluster, levels=group)
comp=combn(group,2)
my_comparisons=list()
for(i in 1:ncol(comp)){my_comparisons[[i]]<-comp[,i]}
paletteer_d("nbapalettes::sixers_retro")
#»æÖÆÐ¡ÌáÇÙÍ¼
bioCol=c("#0066FF","#FF9900","#FF0000","#6E568C","#7CC767","#223D6C","#D20A13","#FFD121","#088247","#11AA4D")
bioCol=bioCol[1:length(group)]
for(i in colnames(data)[2:(ncol(data)-1)]){
  violin=ggviolin(data, x="cluster", y=i, fill = "cluster",
                  xlab="Cluster", ylab=i,
                  legend.title="Cluster",
                  palette=paletteer_d("nbapalettes::sixers_retro"), 
                  add="boxplot", add.params = list(fill="white"))+ 
    stat_compare_means(comparisons = my_comparisons,symnum.args=list(cutpoints = c(0, 0.001, 0.01, 0.05, 1), symbols = c("***", "**", "*", "ns")),label = "p.signif")
  pdf(file=paste0("vioplot.", i, ".pdf"), width=6, height=5.5)
  print(violin)
  dev.off()
}
```

```{r}
tcga_expr=data.table::fread("H:/ÖÜÑÞÕÙ/TCGA-LIHC.htseq_counts.tsv.gz")
tcga_clic_raw=data.table::fread("H:/¸Î°©ÉúÐÅ·ÖÎö/TCGA-LIHC.GDC_phenotype.tsv.gz")
library(dplyr)

tcga_clic=tcga_clic_raw%>%as.data.frame()%>%dplyr::select(submitter_id.samples,age_at_initial_pathologic_diagnosis,pathologic_M,sample_type.samples)%>%dplyr::rename(sample_ID=submitter_id.samples,Age=age_at_initial_pathologic_diagnosis,Mstage=pathologic_M,SamType=sample_type.samples)

tcga_expr=as.data.frame(tcga_expr)

tcga_expr$Ensembl_ID=sub("(ENSG\\d+)\\..*","\\1",tcga_expr$Ensembl_ID)
library(AnnotationDbi)

library(org.Hs.eg.db)


tcga_expr$Gene=mapIds(x=org.Hs.eg.db,
                      keys= tcga_expr$Ensembl_ID,
                      column="SYMBOL",
                      keytype="ENSEMBL",
                      multiVals="first")


library(tibble)
#±ä³É¿ÉÒÔ·ÖÎöµÄ±í´ï¾ØÕó

library(dplyr)
tcga_expr=tcga_expr%>%dplyr::select(-Ensembl_ID)%>%filter(!is.na(Gene))%>%distinct(Gene,.keep_all=T)%>%column_to_rownames(var="Gene")%>%as.matrix()
tcga_expr=2^tcga_expr-1
```

```{r}
####ÃâÒß¼ì²éµãÍ¼######
library(limma)
library(reshape2)
library(ggplot2)
library(ggpubr)
fp_data=read.csv("fp_data.csv",row.names = )

gene=readxl::read_xlsx("H:/Database/ÉúÐÅ/ÃâÒß¼ì²éµã»ùÒò.xlsx")

gene1=gene[-c(12,13,14,28,29),]

exp=as.data.frame(tcga_expr[gene1$gene,fp_data$Row.names])
exp1=as.data.frame(t(exp))

exp1$cluster=fp_data$riskgroup

exp1$cluster=ifelse(exp1$cluster=="Low_Risk","Low_Risk","High_Risk")
rt1=exp1

data=melt(rt1,id.vars=c("cluster"))
colnames(data)=c("cluster", "Gene", "Expression")
data$Expression=log2(data$Expression)

#??????????
group=levels(factor(data$cluster))
data$cluster=factor(data$cluster, levels=group)
bioCol=c("#0066FF","#FF9900","#FF0000","#6E568C","#7CC767","#223D6C","#D20A13","#FFD121","#088247","#11AA4D")
bioCol=bioCol[1:length(group)]
boxplot=ggboxplot(data, x="Gene", y="Expression", fill="cluster",
                  orientation="vertica",
                  xlab="",
                  ylab="Gene expression",
                  legend.title="Cluster",
                  width=1,
                  palette=paletteer_d("nbapalettes::clippers")[1:2])+
  rotate_x_text(50)+
  stat_compare_means(aes(group=cluster),symnum.args=list(cutpoints=c(0, 0.001, 0.01, 0.05, 1), symbols=c("***", "**", "*", "ns")), label="p.signif")

#????????
pdf(file="checkpoint.diff1.pdf", width=8, height=6)
print(boxplot)
```

```{r}
che=c("CD274","PDCD1","TIGIT","CTLA4","HAVCR2","PDCD1LG2")
exp=as.data.frame(tcga_expr[che,fp_data$Row.names])

exp=log2(exp)
exp1=as.data.frame(t(exp))

exp1$cluster=fp_data$riskgroup

exp1$cluster=ifelse(exp1$cluster=="Low_Risk","Low_Risk","High_Risk")


data=exp1


#ÉèÖÃ±È½Ï×é
group=levels(factor(data$cluster))
data$cluster=factor(data$cluster, levels=group)
comp=combn(group,2)
my_comparisons=list()
for(i in 1:ncol(comp)){my_comparisons[[i]]<-comp[,i]}
paletteer_d("nbapalettes::sixers_retro")
#»æÖÆÐ¡ÌáÇÙÍ¼
bioCol=c("#0066FF","#FF9900","#FF0000","#6E568C","#7CC767","#223D6C","#D20A13","#FFD121","#088247","#11AA4D")
bioCol=bioCol[1:length(group)]
for(i in colnames(data)[1:(ncol(data)-1)]){
  violin=ggviolin(data, x="cluster", y=i, fill = "cluster",
                  xlab="Cluster", ylab=i,
                  legend.title="Cluster",
                  palette=paletteer_d("nbapalettes::sixers_retro")[2:1], 
                  add="boxplot", add.params = list(fill="white"))+ 
    stat_compare_means(comparisons = my_comparisons,symnum.args=list(cutpoints = c(0, 0.001, 0.01, 0.05, 1), symbols = c("***", "**", "*", "ns")),label = "p.signif")
  pdf(file=paste0("vioplot.", i, ".pdf"), width=6, height=5.5)
  print(violin)
  dev.off()
}
```

```{r}
heatmap=tcga_expr[gene$gene,fp_data$Row.names]


heatmap1=as.data.frame(t(heatmap))

sample_group=fp_data[,c(1,3)]
sample_group$riskgroup=ifelse(sample_group$riskgroup=="Low_Risk","Low_Risk","High_Risk")

heatmap2=merge(sample_group,heatmap1,by.x=1,by.y=0)

heatmap3=column_to_rownames(heatmap2,"Row.names")
heatmap4=as.data.frame(t(heatmap3))

heatmap5=heatmap4[order(heatmap4[1,])]


hep3=heatmap5

ano=hep3[1,]
hep4=hep3[-1,]
gsea=as.data.frame(lapply(hep4,as.numeric))
colnames(gsea)=colnames(hep4)
rownames(gsea)=rownames(hep4)
gsea3=gsea
library(pheatmap)
gsva_matrix1<- t(scale(t(gsea3)))

gsva_matrix1[gsva_matrix1< -2] <- -2
gsva_matrix1[gsva_matrix1>2] <- 2
normalization<-function(x){
  return((x-min(x))/(max(x)-min(x)))
}
nor_gsva_matrix1 <- normalization(gsva_matrix1)

annotation_col = as.data.frame(t(ano))
bk = unique(c(seq(0,1, length=100)))
ann_colors = list(
  riskgroup=c("Low_Risk"="#0000FFFF","High_Risk"="#FF0000FF")
)

pheatmap(nor_gsva_matrix1,show_colnames = F,cluster_rows = F,cluster_cols = F,annotation_col = annotation_col,annotation_color = ann_colors,breaks=bk,cellwidth=1,cellheight=10,fontsize=5,gaps_row = c(12,20),gaps_col = c(182),fontsize_row = 10,color = colorRampPalette(c("#D100FA","#090A02","#FAFF31"))(100),legend_labels = element_text(size = 10))
```

```{r}
fp_data=read.csv("fp_data.csv",row.names = 1)
sample_group=fp_data[,c(1,2)]
sample_group$riskgroup=ifelse(sample_group$riskgroup=="Low_Risk","Low_Risk","High_Risk")


tide=read.csv("H:/Database/ÉúÐÅ/HCC_TIDE.csv")

TG=merge(sample_group,tide,by.x=0,by.y=1)

TG1=TG[,c(1,3,6,13,14)]


data=TG1


colnames(data)[2]="risk"

group=levels(factor(data$risk))

data$risk=factor(data$risk, levels=group)
comp=combn(group,2)
my_comparisons=list()
for(i in 1:ncol(comp)){my_comparisons[[i]]<-comp[,i]}

bioCol=c("#012169FF","#C8102EFF")[2:1]

bioCol=bioCol[1:length(data$risk)]

for(i in colnames(data)[3:(ncol(data))]){
  violin=ggviolin(data, x="risk", y=i, fill = "risk",
                  xlab="Cluster", ylab=i,
                  legend.title="Cluster",
                  palette=bioCol, 
                  add="boxplot", add.params = list(fill="white"))+ 
    stat_compare_means(comparisons = my_comparisons,symnum.args=list(cutpoints = c(0, 0.001, 0.01, 0.05, 1), symbols = c("***", "**", "*", "ns")),label = "p.signif")
  pdf(file=paste0("vioplot.", i, ".pdf"), width=6, height=5.5)
  print(violin)
  dev.off()
}
```

```{r}
sub=readxl::read_xlsx("H:/Database/ÉúÐÅ/·ÖÐÍ.xlsx")


library(msigdbr)
library(GSVA)
library(limma)

genesets=msigdbr(species = "Homo sapiens",category = "H")

genesets=subset(genesets,select=c("gs_name","gene_symbol"))%>%as.data.frame()

genesets=split(genesets$gene_symbol,genesets$gs_name)
```

```{r}
hcc1=list(sub$HCC1)
hcc2=list(sub$HCC2)
hcc3=list(sub$HCC3)

all=list(hcc1,hcc2,hcc3)
GSVA1=gsva(tcga_expr,hcc1,method="gsva")

rownames(GSVA1)="HCC1"

GSVA2=gsva(tcga_expr,hcc2,method="gsva")
rownames(GSVA2)="HCC2"

GSVA3=gsva(tcga_expr,hcc3,method="gsva")
rownames(GSVA3)="HCC3"

GSVA=rbind(GSVA1,GSVA2,GSVA3)
```

```{r}
fp_data=read.csv("fp_data.csv")
heatmap=GSVA[,fp_data$Row.names]


heatmap1=as.data.frame(t(heatmap))

sample_group=fp_data[,c(1,3)]
sample_group$riskgroup=ifelse(sample_group$riskgroup=="Low_Risk","Low_Risk","High_Risk")

heatmap2=merge(sample_group,heatmap1,by.x=1,by.y=0)

heatmap3=column_to_rownames(heatmap2,"Row.names")
heatmap4=as.data.frame(t(heatmap3))

heatmap5=heatmap4[order(heatmap4[1,])]


hep3=heatmap5

ano=hep3[1,]
hep4=hep3[-1,]
gsea=as.data.frame(lapply(hep4,as.numeric))
colnames(gsea)=colnames(hep4)
rownames(gsea)=rownames(hep4)
gsea3=gsea
library(pheatmap)
gsva_matrix1<- t(scale(t(gsea3)))

gsva_matrix1[gsva_matrix1< -2] <- -2
gsva_matrix1[gsva_matrix1>2] <- 2
normalization<-function(x){
  return((x-min(x))/(max(x)-min(x)))
}
nor_gsva_matrix1 <- normalization(gsva_matrix1)

annotation_col = as.data.frame(t(ano))
bk = unique(c(seq(0,1, length=100)))
ann_colors = list(
  riskgroup=c("Low_Risk"="#0000FFFF","High_Risk"="#FF0000FF")
)

pheatmap(nor_gsva_matrix1,show_colnames = F,cluster_rows = F,cluster_cols = F,annotation_col = annotation_col,annotation_color = ann_colors,breaks=bk,cellwidth=1,cellheight=50,fontsize=5,gaps_col = c(182),fontsize_row = 10,color = colorRampPalette(c("#D100FA","#090A02","#FAFF31"))(100),legend_labels = element_text(size = 10))
```

```{r}
fp_data=read.csv("fp_data.csv")
TCR=readxl::read_xlsx("H:/Database/ÉúÐÅ/TCR.xlsx")

TCR$`TCGA Participant Barcode`=paste0(TCR$`TCGA Participant Barcode`,"-","01A")

TCR=TCR[TCR$`TCGA Participant Barcode` %in% fp_data$Row.names,]


tr=TCR%>%filter(TCR$`TCR Richness` != "NA")

colnames(tr)[1]="name"

tr1=column_to_rownames(tr,"name")


sample_group=fp_data[,c(1,3)]
sample_group$riskgroup=ifelse(sample_group$riskgroup=="Low_Risk","Low_Risk","High_Risk")


tr2=merge(sample_group,tr1,by.x=1,by.y=0)
colnames(tr2)[2]="cluster"
```

```{r}
data=tr2

data$`TCR Richness`=as.numeric(data$`TCR Richness`)
data$`CTA Score`=as.numeric(data$`CTA Score`)

colnames(data)[2]="risk"

group=levels(factor(data$risk))

data$risk=factor(data$risk, levels=group)
comp=combn(group,2)
my_comparisons=list()
for(i in 1:ncol(comp)){my_comparisons[[i]]<-comp[,i]}

bioCol=c("#012169FF","#C8102EFF")

bioCol=bioCol[1:length(data$risk)]

for(i in colnames(data)[8:(ncol(data))]){
  violin=ggviolin(data, x="risk", y=i, fill = "risk",
                  xlab="Cluster", ylab=i,
                  legend.title="Cluster",
                  palette=bioCol, 
                  add="boxplot", add.params = list(fill="white"))+ 
    stat_compare_means(comparisons = my_comparisons,symnum.args=list(cutpoints = c(0, 0.001, 0.01, 0.05, 1), symbols = c("***", "**", "*", "ns")),label = "p.signif")
  pdf(file=paste0("vioplot.", i, ".pdf"), width=6, height=5.5)
  print(violin)
  dev.off()
}
```

```{r}
data$`BCR Richness`=as.numeric(data$`BCR Richness`)

data1=data%>%filter(data$`BCR Richness` !="NA")
hcccli1=data1


#ÉèÖÃ±È½Ï×â

hcccli1$`BCR Richness`=log10(hcccli1$`BCR Richness`)
group=levels(factor(hcccli1$risk,labels = c("Low_Risk","High_Risk")))

hcccli1$risk=factor(hcccli1$risk, levels=group)
comp=combn(group,2)
my_comparisons=list()

for(i in 1:ncol(comp)){my_comparisons[[i]]<-comp[,i]}

library(cowplot)
library(ggsci)
ggplot(hcccli1,aes(x=risk,y=`BCR Richness`))+
  geom_boxplot(aes(fill=risk)#,notch = T,notchwidth = 0.7 #±ä³É¾â³Ý×´
  )+
  geom_point(aes(color=risk),position=position_jitter(width=0.15),size=4)+
  
  scale_fill_lancet()+
  theme_cowplot() + theme(legend.position = c(0.85, 0.2))+
  theme_classic()+
  ggtitle("boxplot")+
  labs(title = 'TCGA', # Ìí¼ÓÖ÷±êÌâ
       x = "", # xÖáµÄÃû×Ö
       y = 'BCR Richness',
       subtitle = '', # Ìí¼Ó´Î±ê¼Ç
       caption = 'Data source: TCGA(LIHC)')+ #Ìí¼Ó½Å×¢
  theme(plot.title    = element_text(color = 'black', size   = 30, hjust = 0.5),
        plot.subtitle = element_text(color = 'black', size   = 30,hjust = 0.5),
        plot.caption  = element_text(color = 'black', size   = 30,face = 'italic', hjust = 1),
        axis.text.x   = element_text(color = 'black', size = 30, angle = 0),
        axis.text.y   = element_text(color = 'black', size = 30, angle = 0),
        axis.title.x  = element_text(color = 'black', size = 30, angle = 0),
        axis.title.y  = element_text(color = 'black', size = 30, angle = 90),
        legend.title  =element_blank(),
        legend.text   = element_blank(),
        axis.line.y = element_line(color = 'black', linetype = 'solid',size = 1.5), # yÖáÏßÌØÕ÷
        axis.line.x = element_line (color = 'black',linetype = 'solid',size = 1.5)
        # xÖáÏßÌØÕ÷
  ) + 
  stat_compare_means(comparisons = my_comparisons,size = 8,textsize = 10,bracket.size = 1)+theme(legend.title = element_blank())+theme(legend.position = "none")
```

```{r}
data$`TCR Richness`=as.numeric(data$`TCR Richness`)

data1=data%>%filter(data$`TCR Richness` !="NA")
hcccli1=data1


#ÉèÖÃ±È½Ï×â

hcccli1$`TCR Richness`=log10(hcccli1$`TCR Richness`)
group=levels(factor(hcccli1$risk,labels = c("Low_Risk","High_Risk")))

hcccli1$risk=factor(hcccli1$risk, levels=group)
comp=combn(group,2)
my_comparisons=list()

for(i in 1:ncol(comp)){my_comparisons[[i]]<-comp[,i]}

library(cowplot)
library(ggsci)
ggplot(hcccli1,aes(x=risk,y=`TCR Richness`))+
  geom_boxplot(aes(fill=risk)#,notch = T,notchwidth = 0.7 #±ä³É¾â³Ý×´
  )+
  geom_point(aes(color=risk),position=position_jitter(width=0.15),size=4)+
  
  scale_fill_lancet()+
  theme_cowplot() + theme(legend.position = c(0.85, 0.2))+
  theme_classic()+
  ggtitle("boxplot")+
  labs(title = 'TCGA', # Ìí¼ÓÖ÷±êÌâ
       x = "", # xÖáµÄÃû×Ö
       y = 'TCR Richness',
       subtitle = '', # Ìí¼Ó´Î±ê¼Ç
       caption = 'Data source: TCGA(LIHC)')+ #Ìí¼Ó½Å×¢
  theme(plot.title    = element_text(color = 'black', size   = 30, hjust = 0.5),
        plot.subtitle = element_text(color = 'black', size   = 30,hjust = 0.5),
        plot.caption  = element_text(color = 'black', size   = 30,face = 'italic', hjust = 1),
        axis.text.x   = element_text(color = 'black', size = 30, angle = 0),
        axis.text.y   = element_text(color = 'black', size = 30, angle = 0),
        axis.title.x  = element_text(color = 'black', size = 30, angle = 0),
        axis.title.y  = element_text(color = 'black', size = 30, angle = 90),
        legend.title  =element_blank(),
        legend.text   = element_blank(),
        axis.line.y = element_line(color = 'black', linetype = 'solid',size = 1.5), # yÖáÏßÌØÕ÷
        axis.line.x = element_line (color = 'black',linetype = 'solid',size = 1.5)
        # xÖáÏßÌØÕ÷
  ) + 
  stat_compare_means(comparisons = my_comparisons,size = 8,textsize = 10,bracket.size = 1)+theme(legend.title = element_blank())+theme(legend.position = "none")
```

```{r}
hcccli1=data


#ÉèÖÃ±È½Ï×â

hcccli1$`CTA Score`=log10(hcccli1$`CTA Score`)
group=levels(factor(hcccli1$risk,labels = c("Low_Risk","High_Risk")))

hcccli1$risk=factor(hcccli1$risk, levels=group)
comp=combn(group,2)
my_comparisons=list()

for(i in 1:ncol(comp)){my_comparisons[[i]]<-comp[,i]}

library(cowplot)
library(ggsci)
ggplot(hcccli1,aes(x=risk,y=`CTA Score`))+
  geom_boxplot(aes(fill=risk)#,notch = T,notchwidth = 0.7 #±ä³É¾â³Ý×´
  )+
  geom_point(aes(color=risk),position=position_jitter(width=0.15),size=4)+
  
  scale_fill_lancet()+
  theme_cowplot() + theme(legend.position = c(0.85, 0.2))+
  theme_classic()+
  ggtitle("boxplot")+
  labs(title = 'TCGA', # Ìí¼ÓÖ÷±êÌâ
       x = "", # xÖáµÄÃû×Ö
       y = 'CTA Score',
       subtitle = '', # Ìí¼Ó´Î±ê¼Ç
       caption = 'Data source: TCGA(LIHC)')+ #Ìí¼Ó½Å×¢
  theme(plot.title    = element_text(color = 'black', size   = 30, hjust = 0.5),
        plot.subtitle = element_text(color = 'black', size   = 30,hjust = 0.5),
        plot.caption  = element_text(color = 'black', size   = 30,face = 'italic', hjust = 1),
        axis.text.x   = element_text(color = 'black', size = 30, angle = 0),
        axis.text.y   = element_text(color = 'black', size = 30, angle = 0),
        axis.title.x  = element_text(color = 'black', size = 30, angle = 0),
        axis.title.y  = element_text(color = 'black', size = 30, angle = 90),
        legend.title  =element_blank(),
        legend.text   = element_blank(),
        axis.line.y = element_line(color = 'black', linetype = 'solid',size = 1.5), # yÖáÏßÌØÕ÷
        axis.line.x = element_line (color = 'black',linetype = 'solid',size = 1.5)
        # xÖáÏßÌØÕ÷
  ) + 
  stat_compare_means(comparisons = my_comparisons,size = 8,textsize = 10,bracket.size = 1)+theme(legend.title = element_blank())+theme(legend.position = "none")
```

```{r}
hcccli1=data

hcccli1$`SNV Neoantigens`=as.numeric(hcccli1$`SNV Neoantigens`)

#ÉèÖÃ±È½Ï×â

hcccli1$`SNV Neoantigens`=log10(hcccli1$`SNV Neoantigens`)
group=levels(factor(hcccli1$risk,labels = c("Low_Risk","High_Risk")))

hcccli1$risk=factor(hcccli1$risk, levels=group)
comp=combn(group,2)
my_comparisons=list()

for(i in 1:ncol(comp)){my_comparisons[[i]]<-comp[,i]}

library(cowplot)
library(ggsci)
ggplot(hcccli1,aes(x=risk,y=`SNV Neoantigens`))+
  geom_boxplot(aes(fill=risk)#,notch = T,notchwidth = 0.7 #±ä³É¾â³Ý×´
  )+
  geom_point(aes(color=risk),position=position_jitter(width=0.15),size=4)+
  
  scale_fill_lancet()+
  theme_cowplot() + theme(legend.position = c(0.85, 0.2))+
  theme_classic()+
  ggtitle("boxplot")+
  labs(title = 'TCGA', # Ìí¼ÓÖ÷±êÌâ
       x = "", # xÖáµÄÃû×Ö
       y = 'SNV Neoantigens Score',
       subtitle = '', # Ìí¼Ó´Î±ê¼Ç
       caption = 'Data source: TCGA(LIHC)')+ #Ìí¼Ó½Å×¢
  theme(plot.title    = element_text(color = 'black', size   = 30, hjust = 0.5),
        plot.subtitle = element_text(color = 'black', size   = 30,hjust = 0.5),
        plot.caption  = element_text(color = 'black', size   = 30,face = 'italic', hjust = 1),
        axis.text.x   = element_text(color = 'black', size = 30, angle = 0),
        axis.text.y   = element_text(color = 'black', size = 30, angle = 0),
        axis.title.x  = element_text(color = 'black', size = 30, angle = 0),
        axis.title.y  = element_text(color = 'black', size = 30, angle = 90),
        legend.title  =element_blank(),
        legend.text   = element_blank(),
        axis.line.y = element_line(color = 'black', linetype = 'solid',size = 1.5), # yÖáÏßÌØÕ÷
        axis.line.x = element_line (color = 'black',linetype = 'solid',size = 1.5)
        # xÖáÏßÌØÕ÷
  ) + 
  stat_compare_means(comparisons = my_comparisons,size = 8,textsize = 10,bracket.size = 1)+theme(legend.title = element_blank())+theme(legend.position = "none")
```

```{r}
data$`Indel Neoantigens`=as.numeric(data$`Indel Neoantigens`)

data1=data%>%filter(data$`Indel Neoantigens` !="NA")
hcccli1=data1


#ÉèÖÃ±È½Ï×â

hcccli1$`Indel Neoantigens`=log10(hcccli1$`Indel Neoantigens`)
group=levels(factor(hcccli1$risk,labels = c("Low_Risk","High_Risk")))

hcccli1$risk=factor(hcccli1$risk, levels=group)
comp=combn(group,2)
my_comparisons=list()

for(i in 1:ncol(comp)){my_comparisons[[i]]<-comp[,i]}

library(cowplot)
library(ggsci)
ggplot(hcccli1,aes(x=risk,y=`Indel Neoantigens`))+
  geom_boxplot(aes(fill=risk)#,notch = T,notchwidth = 0.7 #±ä³É¾â³Ý×´
  )+
  geom_point(aes(color=risk),position=position_jitter(width=0.15),size=2)+
  
  scale_fill_lancet()+
  theme_cowplot() + theme(legend.position = c(0.85, 0.2))+
  theme_classic()+
  ggtitle("boxplot")+
  labs(title = 'TCGA', # Ìí¼ÓÖ÷±êÌâ
       x = "", # xÖáµÄÃû×Ö
       y = 'Indel Neoantigens',
       subtitle = '', # Ìí¼Ó´Î±ê¼Ç
       caption = 'Data source: TCGA(LIHC)')+ #Ìí¼Ó½Å×¢
  theme(plot.title    = element_text(color = 'black', size   = 16, hjust = 0.5),
        plot.subtitle = element_text(color = 'black', size   = 16,hjust = 0.5),
        plot.caption  = element_text(color = 'black', size   = 16,face = 'italic', hjust = 1),
        axis.text.x   = element_text(color = 'black', size = 16, angle = 0),
        axis.text.y   = element_text(color = 'black', size = 16, angle = 0),
        axis.title.x  = element_text(color = 'black', size = 16, angle = 0),
        axis.title.y  = element_text(color = 'black', size = 16, angle = 90),
        legend.title  = element_text(color = 'black', size  = 16),
        legend.text   = element_text(color = 'black', size   = 16),
        axis.line.y = element_line(color = 'black', linetype = 'solid'), # yÖáÏßÌØÕ÷
        axis.line.x = element_line (color = 'black',linetype = 'solid')
        # xÖáÏßÌØÕ÷
  ) + 
  stat_compare_means(comparisons = my_comparisons)+theme(legend.title = element_blank())
```

```{r}
library(survival)
gene=c("AKR1B15","KCTD6","KPNA2")
data9411=read.csv("´øÓÐÉú´æÐÅÏ¢µÄ3¸ö»ùÒò±í´ï¾ØÕó.csv",row.names=1)

colnames(data9411)[1:2]=c("status","time")
model<-coxph(Surv(time,status)~AKR1B15+KCTD6+KPNA2,data=data9411) 
summary(model)


vigor=read.table("H:/Database/ÉúÐÅ/37.IMvigor210/exp.txt", header=T, sep="\t", check.names=F, row.names=1)
vigor=t(vigor[gene,])

#¶ÁÈ¡Éú´æÊý¾ÝÎÄ¼þ
cli=read.table("H:/Database/ÉúÐÅ/37.IMvigor210/time.txt", header=T, sep="\t", check.names=F, row.names=1)
colnames(cli)=c("time", "status")

sameSample=intersect(row.names(vigor), row.names(cli))
vigorTime=cbind(cli[sameSample,,drop=F], vigor[sameSample,,drop=F])


riskScoreTest=predict(model,type = "risk",newdata = vigorTime)


vigorTime$new=riskScoreTest

library(survival)
library(survminer)

res.cut <- surv_cutpoint(vigorTime, #Êý¾Ý¼¯
                         time = "time", #Éú´æ×´Ì¬
                         event = "status", #Éú´æÊ±¼ä
                         variables = c("new") #ÐèÒª¼ÆËãµÄÊý¾ÝÁÐÃû
)

summary(res.cut)

vigorTime$newgroup=ifelse(vigorTime$new>median(vigorTime$new),"High_Risk","Low_Risk")

table(vigorTime$newgroup)
write.csv(vigorTime,"IMBRO210´øÓÐ·çÏÕ·Ö×éµÄ²âÊÔÑéÖ¤Êý¾Ý.csv")
```

```{r}
#Êý¾ÝºÏ²¢

rt=vigorTime
colnames(rt)[7]="Cluster"
#Éú´æ²îÒì·ÖÎö
length=length(levels(factor(rt$Cluster)))
diff=survdiff(Surv(time, status) ~ Cluster, data = rt)
pValue=1-pchisq(diff$chisq, df=length-1)
if(pValue<0.001){
  pValue="p<0.001"
}else{
  pValue=paste0("p=",sprintf("%.03f",pValue))
}
fit <- survfit(Surv(time, status) ~ Cluster, data = rt)
#print(surv_median(fit))

#»æÖÆÉú´æÇúÏß
bioCol=c("red","blue")
bioCol=bioCol[1:length]
ggsurvplot(fit, 
           data=rt,
           conf.int=F,
           pval=pValue,
           pval.size=6,
           legend.title="Risk",
           
           xlab="Time(years)",
           break.time.by = 4,
           palette=c("red", "blue"),
           risk.table=F,
           risk.table.title="",
           risk.table.col = "strata",
           risk.table.height=.25)
```
```{r}
table(rt$Cluster)


library(timeROC)

#ROCÇúÏß
ROC_rt=timeROC(T=rt$time,delta=rt$status,
               marker=rt$new,cause=1,
               weighting='aalen',
               times=c(1,3,5),ROC=TRUE)

plot(ROC_rt,time=1,col='green',title=FALSE,lwd=2)
plot(ROC_rt,time=3,col='blue',add=TRUE,title=FALSE,lwd=2)
plot(ROC_rt,time=5,col='red',add=TRUE,title=FALSE,lwd=2)
legend('bottomright',
       c(paste0('AUC at 1 years: ',sprintf("%.03f",ROC_rt$AUC[1])),
         paste0('AUC at 3 years: ',sprintf("%.03f",ROC_rt$AUC[2])),
         paste0('AUC at 5 years: ',sprintf("%.03f",ROC_rt$AUC[3]))),
       col=c("green",'blue','red'),lwd=2,bty = 'n')
```

```{r}
pdata=readxl::read_xlsx("H:/Database/ÉúÐÅ/37.IMvigor210/clinical.xlsx")

pdata1=pdata[,c(1,3)]

colnames(pdata1)[2]="Response"

pdata2=pdata1%>%filter(Response != "NA")

rt2=merge(rt,pdata2,by.x=0,by.y=1)

table(rt2$Response)

table(rt2$Cluster)
```
```{r}
hcccli1=rt2


#ÉèÖÃ±È½Ï×â


group=levels(factor(hcccli1$Response,levels = c("SD/PD","CR/PR")))

hcccli1$Response=factor(hcccli1$Response, levels=group)
comp=combn(group,2)
my_comparisons=list()

for(i in 1:ncol(comp)){my_comparisons[[i]]<-comp[,i]}

library(cowplot)
library(ggsci)
ggplot(hcccli1,aes(x=Response,y=new))+
  geom_boxplot(aes(fill=Response)#,notch = T,notchwidth = 0.7 #±ä³É¾â³Ý×´
  )+
  geom_point(aes(color=Response),position=position_jitter(width=0.15),size=4)+
  
  scale_fill_lancet()+
  theme_cowplot() + theme(legend.position = c(0.85, 0.2))+
  theme_classic()+
  ggtitle("boxplot")+
  labs(title = 'IMvigor210', # Ìí¼ÓÖ÷±êÌâ
       x = "", # xÖáµÄÃû×Ö
       y = 'RiskScore',
       subtitle = '', # Ìí¼Ó´Î±ê¼Ç
       caption = '')+ #Ìí¼Ó½Å×¢
  theme(plot.title    = element_text(color = 'black', size   = 30, hjust = 0.5),
        plot.subtitle = element_text(color = 'black', size   = 30,hjust = 0.5),
        plot.caption  = element_text(color = 'black', size   = 30,face = 'italic', hjust = 1),
        axis.text.x   = element_text(color = 'black', size = 30, angle = 0),
        axis.text.y   = element_text(color = 'black', size = 30, angle = 0),
        axis.title.x  = element_text(color = 'black', size = 30, angle = 0),
        axis.title.y  = element_text(color = 'black', size = 30, angle = 90),
        legend.title  =element_blank(),
        legend.text   = element_blank(),
        axis.line.y = element_line(color = 'black', linetype = 'solid',size = 1.5), # yÖáÏßÌØÕ÷
        axis.line.x = element_line (color = 'black',linetype = 'solid',size = 1.5)
        # xÖáÏßÌØÕ÷
  ) + 
  stat_compare_means(comparisons = my_comparisons,size = 8,textsize = 10,bracket.size = 1)+theme(legend.title = element_blank())+theme(legend.position = "none")
```

```{r}
bar=rt2[,c(8,9)]

write.csv(bar,"imbar.csv")


paletteer_d("nbapalettes::sixers_retro")

use_colors=c("CR/PR"="#C8102EFF","SD/PD"="#012169FF")

ggplot(data = bar, aes(x = Cluster, fill = Response)) +
  geom_bar(position = "fill",width = 0.7) +
  
  
  
  scale_fill_manual(values = use_colors)+theme(axis.title.x = element_text(size = 15),
                                               panel.background = element_blank(),panel.grid = element_blank(),axis.title.y = element_text(size = 15),axis.text.x = element_text(size = 15),axis.text.y = element_text(size = 15),axis.line = element_line(size = 1),legend.key.size = unit(0.3,'cm'),axis.ticks.length.x =unit(0.3,'cm') ,axis.text = element_text(colour = "black"))+coord_fixed(3)
```

```{r}
kl=prop.table(table(bar$Response,bar$Cluster),margin = 2)


kl1=as.data.frame(kl)
klb=readxl::read_xlsx("bar.xlsx")

rownames(klb)=c("High","Low")

klb1=klb[,-1]

chisq.test(klb1)
```

```{r}
data=read.csv("H:/Database/ÄÍÒ©/GSE91061_BMS038109Sample.hg19KnownGene.fpkm.csv")


data$Gene <- mapIds(org.Hs.eg.db,keys=as.vector(as.character(data$X)),column = 'SYMBOL',keytype = 'ENTREZID',multiVals="first")

library(dplyr)
data=data%>%dplyr::select(-X)%>%filter(!is.na(Gene))%>%distinct(Gene,.keep_all=T)%>%column_to_rownames(var="Gene")

cli=readxl::read_xlsx("H:/Database/ÄÍÒ©/GSE91061ÁÙ´²ÐÅÏ¢.xlsx")
cli1=cli[,c(1,3,4,5)]
hk=read.csv("H:/Database/ÄÍÒ©/GSE9106pdata.csv")

df=intersect(hk$title,colnames(data))
hk1=hk[hk$visit..pre.or.on.treatment..ch1=="Pre",]

table(hk1$response.ch1)

g=c("PD","SD")

hk1$response.ch1=ifelse(hk1$response.ch1 %in% g,"PD/SD","PR/CR")
hk2=hk1[,c(3,4)]


gene=c("AKR1B15","KCTD6","KPNA2")
data1=as.data.frame(t(data[gene,hk1$title]))

x1=rownames(data1)


a1=strsplit(x1,split="_",fixed = T)


####°Ñ·Ö¸îºóµÄ×Ö·û´®µÄµÚÒ»¸öÔªËØÌáÈ¡³öÀ´£¬ºÏ²¢³ÉÒ»¸öÐÂµÄÏòÁ¿###
gene.all1=sapply(a1,function(x){x[1]})

rownames(data1)=gene.all1

data2=merge(cli1,data1,by.x=1,by.y=0)

data3=column_to_rownames(data2,"Patient")

colnames(data3)[2:3]=c("status","time")

data3$status=ifelse(data3$status=="Ture","1","0")

data3$time=data3$time*7
```

```{r}
library(survival)
gene=c("AKR1B15","KCTD6","KPNA2")
data9411=read.csv("´øÓÐÉú´æÐÅÏ¢µÄ3¸ö»ùÒò±í´ï¾ØÕó.csv",row.names=1)

colnames(data9411)[1:2]=c("status","time")
model<-coxph(Surv(time,status)~AKR1B15+KCTD6+KPNA2,data=data9411) 
summary(model)

data3$status="1"


data3$status=as.numeric(data3$status)


g=c("PD","SD")

data3$Response=ifelse(data3$Response %in% g,"SD/PD","CR/PR")

riskScoreTest=predict(model,type = "risk",newdata =data3)


data3$new=riskScoreTest

library(survival)
library(survminer)

res.cut <- surv_cutpoint(data3, #Êý¾Ý¼¯
                         time = "time", #Éú´æ×´Ì¬
                         event = "status", #Éú´æÊ±¼ä
                         variables = c("new") #ÐèÒª¼ÆËãµÄÊý¾ÝÁÐÃû
)

summary(res.cut)

data3$newgroup=ifelse(data3$new>median(data3$new),"High_Risk","Low_Risk")

table(data3$newgroup)
```

```{r}
cli=data3
colnames(cli)[8]="Cluster"
colnames(cli)[2:3]=c("fustat","futime")
cli$futime=cli$futime/365

#Êý¾ÝºÏ²¢

rt=cli

#Éú´æ²îÒì·ÖÎö
length=length(levels(factor(rt$Cluster)))
diff=survdiff(Surv(futime, fustat) ~ Cluster, data = rt)
pValue=1-pchisq(diff$chisq, df=length-1)
if(pValue<0.001){
  pValue="p<0.001"
}else{
  pValue=paste0("p=",sprintf("%.03f",pValue))
}
fit <- survfit(Surv(futime, fustat) ~ Cluster, data = rt)
#print(surv_median(fit))

#»æÖÆÉú´æÇúÏß
bioCol=c("red","blue")
bioCol=bioCol[1:length]

ggsurvplot(fit, 
           data=rt,
           conf.int=F,
           pval=pValue,
           pval.size=9,
           legend.title="Cluster",
           legend.labs=levels(factor(rt[,"Cluster"])),
           legend = c(0.8, 0.8),
           font.legend=20,
           xlab="Time(years)",
           break.time.by = 1,
           palette = bioCol,
           surv.median.line = "hv",
           risk.table=F,
           cumevents=F,
           risk.table.height=.25
)
```

```{r}
hcccli1=rt


#ÉèÖÃ±È½Ï×â


group=levels(factor(hcccli1$Response,levels = c("SD/PD","CR/PR")))

hcccli1$Response=factor(hcccli1$Response, levels=group)
comp=combn(group,2)
my_comparisons=list()

for(i in 1:ncol(comp)){my_comparisons[[i]]<-comp[,i]}

library(cowplot)
library(ggsci)
ggplot(hcccli1,aes(x=Response,y=new))+
  geom_boxplot(aes(fill=Response)#,notch = T,notchwidth = 0.7 #±ä³É¾â³Ý×´
  )+
  geom_point(aes(color=Response),position=position_jitter(width=0.15),size=4)+
  
  scale_fill_lancet()+
  theme_cowplot() + theme(legend.position = c(0.85, 0.2))+
  theme_classic()+
  ggtitle("boxplot")+
  labs(title = 'GSE91061', # Ìí¼ÓÖ÷±êÌâ
       x = "", # xÖáµÄÃû×Ö
       y = 'RiskScore',
       subtitle = '', # Ìí¼Ó´Î±ê¼Ç
       caption = '')+ #Ìí¼Ó½Å×¢
  theme(plot.title    = element_text(color = 'black', size   = 30, hjust = 0.5),
        plot.subtitle = element_text(color = 'black', size   = 30,hjust = 0.5),
        plot.caption  = element_text(color = 'black', size   = 30,face = 'italic', hjust = 1),
        axis.text.x   = element_text(color = 'black', size = 30, angle = 0),
        axis.text.y   = element_text(color = 'black', size = 30, angle = 0),
        axis.title.x  = element_text(color = 'black', size = 30, angle = 0),
        axis.title.y  = element_text(color = 'black', size = 30, angle = 90),
        legend.title  =element_blank(),
        legend.text   = element_blank(),
        axis.line.y = element_line(color = 'black', linetype = 'solid',size = 1.5), # yÖáÏßÌØÕ÷
        axis.line.x = element_line (color = 'black',linetype = 'solid',size = 1.5)
        # xÖáÏßÌØÕ÷
  ) + 
  stat_compare_means(comparisons = my_comparisons,size = 8,textsize = 10,bracket.size = 1)+theme(legend.title = element_blank())+theme(legend.position = "none")
```

```{r}
bar=rt[,c(1,8)]
bar$Response=ifelse(bar$Response=="PR/CR","CR/PR","SD/PD")

write.csv(bar,"GSE91061bar.csv")

paletteer_d("nbapalettes::sixers_retro")

use_colors=c("CR/PR"="#C8102EFF","SD/PD"="#012169FF")

ggplot(data = bar, aes(x = Cluster, fill = Response)) +
  geom_bar(position = "fill",width = 0.7) +
  
  
  
  scale_fill_manual(values = use_colors)+theme(axis.title.x = element_text(size = 15),
                                               panel.background = element_blank(),panel.grid = element_blank(),axis.title.y = element_text(size = 15),axis.text.x = element_text(size = 15),axis.text.y = element_text(size = 15),axis.line = element_line(size = 1),legend.key.size = unit(0.3,'cm'),axis.ticks.length.x =unit(0.3,'cm') ,axis.text = element_text(colour = "black"))+coord_fixed(3)
```

```{r}
klb=readxl::read_xlsx("GSE91061bar222.xlsx")

rownames(klb)=c("High","Low")

klb1=klb[,-1]

chisq.test(klb1)
```


```{r}
data=readxl::read_xlsx("H:/Database/ÄÍÒ©/GSE109211/GSE109211_series_matrix.xlsx")

GPL=readxl::read_xlsx("H:/Database/ÄÍÒ©/GSE109211/GPL13938.xlsx")
GPL1=GPL[,c(14,5)]

cli=readxl::read_xlsx("H:/Database/ÄÍÒ©/GSE109211/·Ö×é.xlsx")


data1=merge(GPL1,data,by.x=1,by.y=1)

data2=distinct(data1,ILMN_Gene,.keep_all = T)

rownames(data2)=data2$ILMN_Gene

data3=data2[,-c(1,2)]

table(cli$Treatment)

cli1=cli[cli$Treatment=="Sor",]

cli2=cli1[,c(1,6)]

data4=data3[,cli2$Accession]
gene=c("MAP2","PTK7","SLC39A1")

data5=as.data.frame(t(data4[gene,]))

data6=merge(cli2,data5,by.x=1,by.y=0)
table(data6$Outcome)

data6$riskscore=data6$MAP2*1.263e-04+data6$PTK7*1.241e-04+data6$SLC39A1*6.570e-05
colnames(data6)[2]="Response"
```

```{r}
MSI=readxl::read_xlsx("H:/´úÂë¿â/LIHCMSI.xlsx")

MSI1=merge(fp_data,MSI,by.x=1,by.y=1)


hcccli1=MSI1

hcccli1$MSI=log2(hcccli1$MSI+1)

#ÉèÖÃ±È½Ï×â


group=levels(factor(hcccli1$risk,labels = c("Low_Risk","High_Risk")))

hcccli1$Response=factor(hcccli1$riskgroup, levels=group)
comp=combn(group,2)
my_comparisons=list()

for(i in 1:ncol(comp)){my_comparisons[[i]]<-comp[,i]}

library(cowplot)
library(ggsci)
ggplot(hcccli1,aes(x=Response,y=MSI))+
  geom_boxplot(aes(fill=Response)#,notch = T,notchwidth = 0.7 #±ä³É¾â³Ý×´
  )+
  geom_point(aes(color=Response),position=position_jitter(width=0.15),size=4)+
  
  scale_fill_lancet()+
  theme_cowplot() + theme(legend.position = c(0.85, 0.2))+
  theme_classic()+
  ggtitle("boxplot")+
  labs(title = 'TCGA', # Ìí¼ÓÖ÷±êÌâ
       x = "", # xÖáµÄÃû×Ö
       y = 'MSI Score',
       subtitle = '', # Ìí¼Ó´Î±ê¼Ç
       caption = 'Data source: TCGA(LIHC)')+ #Ìí¼Ó½Å×¢
  theme(plot.title    = element_text(color = 'black', size   = 30, hjust = 0.5),
        plot.subtitle = element_text(color = 'black', size   = 30,hjust = 0.5),
        plot.caption  = element_text(color = 'black', size   = 30,face = 'italic', hjust = 1),
        axis.text.x   = element_text(color = 'black', size = 30, angle = 0),
        axis.text.y   = element_text(color = 'black', size = 30, angle = 0),
        axis.title.x  = element_text(color = 'black', size = 30, angle = 0),
        axis.title.y  = element_text(color = 'black', size = 30, angle = 90),
        legend.title  =element_blank(),
        legend.text   = element_blank(),
        axis.line.y = element_line(color = 'black', linetype = 'solid',size = 1.5), # yÖáÏßÌØÕ÷
        axis.line.x = element_line (color = 'black',linetype = 'solid',size = 1.5)
        # xÖáÏßÌØÕ÷
  ) + 
  stat_compare_means(comparisons = my_comparisons,size = 8,textsize = 10,bracket.size = 1)+theme(legend.title = element_blank())+theme(legend.position = "none")
```

```{r}
MSI=readxl::read_xlsx("H:/´úÂë¿â/LIHCMSI.xlsx")

MSI1=merge(fp_data,MSI,by.x=1,by.y=1)


MSI1$MSI=log2(MSI1$MSI+1)
data=MSI1


colnames(data)[3]="cluster"
data$cluster=ifelse(data$cluster=="Low_Risk","Low_Risk","High_Risk")
#ÉèÖÃ±È½Ï×é
group=levels(factor(data$cluster))
data$cluster=factor(data$cluster, levels=group)
comp=combn(group,2)
my_comparisons=list()
for(i in 1:ncol(comp)){my_comparisons[[i]]<-comp[,i]}
paletteer_d("nbapalettes::sixers_retro")
#»æÖÆÐ¡ÌáÇÙÍ¼
bioCol=c("#0066FF","#FF9900","#FF0000","#6E568C","#7CC767","#223D6C","#D20A13","#FFD121","#088247","#11AA4D")
bioCol=bioCol[1:length(group)]
for(i in colnames(data)[6:(ncol(data)-1)]){
  violin=ggviolin(data, x="cluster", y=i, fill = "cluster",
                  xlab="Cluster", ylab=i,
                  legend.title="Cluster",
                  palette=paletteer_d("nbapalettes::sixers_retro")[2:1], 
                  add="boxplot", add.params = list(fill="white"))+ 
    stat_compare_means(comparisons = my_comparisons,symnum.args=list(cutpoints = c(0, 0.001, 0.01, 0.05, 1), symbols = c("***", "**", "*", "ns")),label = "p.signif")
  pdf(file=paste0("vioplot.", i, ".pdf"), width=6, height=5.5)
  print(violin)
  dev.off()
}
```

```{r}


#####Ò©ÎïÁÐ±í######
#A.443654, A.770041, ABT.263, ABT.888, AG.014699, AICAR, AKT.inhibitor.VIII, AMG.706, AP.24534, 
#AS601245, ATRA, AUY922, Axitinib, AZ628, AZD.0530, AZD.2281, AZD6244, AZD6482, AZD7762, AZD8055, 
#BAY.61.3606, Bexarotene, BI.2536, BIBW2992, Bicalutamide, BI.D1870, BIRB.0796, Bleomycin, 
#BMS.509744, BMS.536924, BMS.708163, BMS.754807, Bortezomib, Bosutinib, Bryostatin.1, BX.795, 
#Camptothecin, CCT007093, CCT018159, CEP.701, CGP.082996, CGP.60474, CHIR.99021, CI.1040, Cisplatin, 
#CMK, Cyclopamine, Cytarabine, Dasatinib, DMOG, Docetaxel, Doxorubicin, EHT.1864, Elesclomol, 
#Embelin, Epothilone.B, Erlotinib, Etoposide, FH535, FTI.277, GDC.0449, GDC0941, Gefitinib, 
#Gemcitabine, GNF.2, GSK269962A, GSK.650394, GW.441756, GW843682X, Imatinib, IPA.3, 
#JNJ.26854165, JNK.9L, JNK.Inhibitor.VIII, JW.7.52.1, KIN001.135, KU.55933, Lapatinib, 
#Lenalidomide, LFM.A13, Metformin, Methotrexate, MG.132, Midostaurin, Mitomycin.C, MK.2206, 
#MS.275, Nilotinib, NSC.87877, NU.7441, Nutlin.3a, NVP.BEZ235, NVP.TAE684, Obatoclax.Mesylate, 
#OSI.906, PAC.1, Paclitaxel, Parthenolide, Pazopanib, PD.0325901, PD.0332991, PD.173074, PF.02341066, 
#PF.4708671, PF.562271, PHA.665752, PLX4720, Pyrimethamine, QS11, Rapamycin, RDEA119, RO.3306, 
#Roscovitine, Salubrinal, SB.216763, SB590885, Shikonin, SL.0101.1, Sorafenib, S.Trityl.L.cysteine, 
#Sunitinib, Temsirolimus, Thapsigargin, Tipifarnib, TW.37, Vinblastine, Vinorelbine, Vorinostat, 
#VX.680, VX.702, WH.4.023, WO2009093972, WZ.1.84, X17.AAG, X681640, XMD8.85, Z.LLNle.CHO, ZM.447439
#####Ò©ÎïÁÐ±í######

rm(list = ls())
library(limma)
library(ggpubr)
library(pRRophetic)
library(ggplot2)
set.seed(12345)
expFile="EXP.txt"     #±í´ïÊäÈëÎÄ¼þ
#·çÏÕÊäÈëÎÄ¼þ
drug= "Bleomycin"       #Ò©ÎïÃû³Æ£¬ÐèÒªÐÞ¸Ä
setwd("H:/Database/ÑÇ·ÉÉúÐÅ/")    #ÉèÖÃ¹¤×÷Ä¿Â¼

#¶ÁÈ¡±í´ïÊäÈëÎÄ¼þ,²¢¶ÔÊý¾Ý½øÐÐ´¦Àí
rt = read.table(expFile, header=T, sep="\t", check.names=F)
rt=as.matrix(rt)
rownames(rt)=rt[,1]
exp=rt[,2:ncol(rt)]
dimnames=list(rownames(exp),colnames(exp))
data=matrix(as.numeric(as.matrix(exp)),nrow=nrow(exp),dimnames=dimnames)
data=avereps(data)
data=data[rowMeans(data)>0.5,]


data=avereps(data)


#Ô¤²âÒ©ÎïÃô¸ÐÐÔ
senstivity=pRRopheticPredict(data, drug, selection=1)
senstivity=senstivity[senstivity!="NaN"]
#senstivity[senstivity>quantile(senstivity,0.99)]=quantile(senstivity,0.99)

#¶ÁÈ¡·çÏÕÊäÈëÎÄ¼þ
risk=read.csv("fp_data.csv",row.names = 1)

#·çÏÕÎÄ¼þºÍÒ©ÎïÃô¸ÐÐÔºÏ²¢
sameSample=intersect(row.names(risk), names(senstivity))
risk=risk[sameSample, "riskgroup",drop=F]
senstivity=senstivity[sameSample]
rt=cbind(risk, senstivity)

#ÉèÖÃ±È½Ï×é
rt$risk=factor(rt$risk, levels=c("Low_Risk", "High_Risk"))
type=levels(factor(rt[,"riskgroup"]))
comp=combn(type, 2)
my_comparisons=list()
for(i in 1:ncol(comp)){my_comparisons[[i]]<-comp[,i]}

#»æÖÆÏäÏßÍ¼
boxplot=ggboxplot(rt, x="riskgroup", y="senstivity", fill="riskgroup",
                  xlab="Risk",
                  ylab=paste0(drug, " senstivity (IC50)"),
                  legend.title="Risk",
                  palette=c("green", "red")
)+ 
  stat_compare_means(comparisons=my_comparisons)
pdf(file=paste0(drug, ".pdf"), width=5, height=4.5)
print(boxplot)
dev.off()
```

```{r}


```


```{r}
expFile="symbol.txt"     #±í´ïÊäÈëÎÄ¼þ
#·çÏÕÊäÈëÎÄ¼þ
#Ò©ÎïÃû³Æ£¬ÐèÒªÐÞ¸Ä
setwd("H:/Database/ÑÇ·ÉÉúÐÅ/IC50/")    #ÉèÖÃ¹¤×÷Ä¿Â¼

#¶ÁÈ¡±í´ïÊäÈëÎÄ¼þ,²¢¶ÔÊý¾Ý½øÐÐ´¦Àí
rt = read.table(expFile, header=T, sep="\t", check.names=F)
rt=as.matrix(rt)
rownames(rt)=rt[,1]
exp=rt[,2:ncol(rt)]
dimnames=list(rownames(exp),colnames(exp))
data=matrix(as.numeric(as.matrix(exp)),nrow=nrow(exp),dimnames=dimnames)
data=avereps(data)
data=data[rowMeans(data)>0.5,]


data=avereps(data)
```


```{r}


```

```{r}
ann <- read.csv("fp_data.csv",row.names = 1)
asn=as.data.frame(ann[,c(2)])

rownames(asn)=rownames(ann)
colnames(asn)="group"


write.table(asn,"group.txt", quote = F, sep = "\t")
```


```{r}
rm(list = ls())
gc()
library(pRRophetic)
library(ggplot2)
library(cowplot)

dat <- read.table("EXP.txt",sep = "\t",row.names = 1,header = T,stringsAsFactors = F,check.names = F) #¶ÁÈë±í´ï¾ØÕó
ann <- read.table("group.txt",sep = "\t",row.names = 1,header = T,stringsAsFactors = F,check.names = F) #¶ÁÈë·Ö×éÐÅÏ¢£¬Ð¡ÔÆÕâÀïÓÃµÄÊÇ¸ßµÍ·çÏÕ·Ö×é
table(ann$group)
GCP.drug <- read.table("drug.txt",header =F,stringsAsFactors = F) #¶ÁÈëÒ©ÎïÐÅÏ¢£¬pRRopheticÒ²ÓÐ×Ô´øµÄÒ©ÎïÊý¾Ý¿â¡£
GCP.drug <- GCP.drug$V1
jco <- c("#BC3C29", "#0072B5")
GCPinfo <- GCP.IC50 <- GCP.expr <- cvOut <- predictedPtype <- predictedBoxdat <- list()
plotp <- list()
for (drug in GCP.drug) {
  set.seed(1248103) 
  cat(drug," starts!\n") 
  
  predictedPtype[[drug]] <- pRRopheticPredict(testMatrix = as.matrix(dat[,rownames(ann)]),
                                              drug = drug,
                                              tissueType = "allSolidTumors",
                                              selection = 1) 
  
  if(!all(names(predictedPtype[[drug]])==rownames(ann))) {stop("Name mismatched!\n")} 
  
  predictedBoxdat[[drug]] <- data.frame("est.ic50"=predictedPtype[[drug]],
                                        "group"=ann$group, 
                                        row.names = names(predictedPtype[[drug]])) 
  predictedBoxdat[[drug]]$group <- factor(predictedBoxdat[[drug]]$group,levels = c("High_Risk","Low_Risk"))
  p <- ggplot(data = predictedBoxdat[[drug]], aes(x=group, y=est.ic50))
  p <- p + geom_boxplot(aes(fill = group)) + 
    scale_fill_manual(values = jco[1:length(unique(ann$group))]) + 
    theme(legend.position="none") + 
    theme(axis.text.x = element_text(angle = 45, hjust = 1,size = 12),plot.title = element_text(size = 12, hjust = 0.5)) + 
    xlab("") + ylab("Estimated IC50") + 
    ggtitle(drug) 
  
  plotp[[drug]] <- p 
  cat(drug," has been finished!\n") 
  write.csv(predictedPtype[[drug]],file=paste(drug,"est.ic50.csv",sep="_"))
  
  ggsave(paste(drug,"boxplot of predicted IC50.pdf",sep="_"), width = 4, height = 4)
  
}


#¼ÆËãÒ©ÎïÃô¸ÐÐÔ£¬Ð´ÈëcsvÎÄ¼þ£¬»­³ö¸ßµÍ·çÏÕ·Ö×éÖ®¼äµÄÏäÏßÍ¼¡£
p <- vector()
for (drug in GCP.drug) {
  tmp <- wilcox.test(as.numeric(predictedBoxdat[[drug]][which(predictedBoxdat[[drug]]$group %in% "High_Risk"),"est.ic50"]),
                     as.numeric(predictedBoxdat[[drug]][which(predictedBoxdat[[drug]]$group %in% "Low_Risk"),"est.ic50"]),alternative = "less")$p.value
  p <- append(p,tmp) 
}
names(p) <- GCP.drug
write.table(p,"output_pvalue.txt", quote = F, sep = "\t")
```

```{r}
rm(list = ls())
gc()
library(limma)
library(ggpubr)
library(pRRophetic)
library(ggplot2)
set.seed(12345)
expFile="EXP.txt"     #±í´ïÊäÈëÎÄ¼þ
#·çÏÕÊäÈëÎÄ¼þ
drug= "Midostaurin"       #Ò©ÎïÃû³Æ£¬ÐèÒªÐÞ¸Ä
setwd("H:/Database/ÑÇ·ÉÉúÐÅ/")    #ÉèÖÃ¹¤×÷Ä¿Â¼

#¶ÁÈ¡±í´ïÊäÈëÎÄ¼þ,²¢¶ÔÊý¾Ý½øÐÐ´¦Àí
rt = read.table(expFile, header=T, sep="\t", check.names=F)
rt=as.matrix(rt)
rownames(rt)=rt[,1]
exp=rt[,2:ncol(rt)]
dimnames=list(rownames(exp),colnames(exp))
data=matrix(as.numeric(as.matrix(exp)),nrow=nrow(exp),dimnames=dimnames)
data=avereps(data)
data=data[rowMeans(data)>0.5,]


data=avereps(data)


#Ô¤²âÒ©ÎïÃô¸ÐÐÔ
senstivity=pRRopheticPredict(data, drug, selection=1)
senstivity=senstivity[senstivity!="NaN"]
#senstivity[senstivity>quantile(senstivity,0.99)]=quantile(senstivity,0.99)

#¶ÁÈ¡·çÏÕÊäÈëÎÄ¼þ
risk=read.csv("fp_data.csv",row.names = 1)

#·çÏÕÎÄ¼þºÍÒ©ÎïÃô¸ÐÐÔºÏ²¢
sameSample=intersect(row.names(risk), names(senstivity))
risk=risk[sameSample, "riskgroup",drop=F]
senstivity=senstivity[sameSample]
rt=cbind(risk, senstivity)

#ÉèÖÃ±È½Ï×é
rt$risk=factor(rt$risk, levels=c("Low_Risk", "High_Risk"))
type=levels(factor(rt[,"risk"],levels=c("Low_Risk", "High_Risk")))
comp=combn(type, 2)
my_comparisons=list()
for(i in 1:ncol(comp)){my_comparisons[[i]]<-comp[,i]}

#»æÖÆÏäÏßÍ¼
boxplot=ggboxplot(rt, x="risk", y="senstivity", fill="risk",
                  xlab="Risk",
                  ylab=paste0(drug, " senstivity (IC50)"),
                  legend.title="Risk",
                  palette=c("green", "red")
)+ 
  stat_compare_means(comparisons=my_comparisons)
pdf(file=paste0(drug, ".pdf"), width=5, height=4.5)
print(boxplot)
dev.off()
```

```{r}

rm(list = ls())
tcga_expr=data.table::fread("H:/ÖÜÑÞÕÙ/TCGA-LIHC.htseq_counts.tsv.gz")
tcga_clic_raw=data.table::fread("H:/¸Î°©ÉúÐÅ·ÖÎö/TCGA-LIHC.GDC_phenotype.tsv.gz")
library(dplyr)

tcga_clic=tcga_clic_raw%>%as.data.frame()%>%dplyr::select(submitter_id.samples,age_at_initial_pathologic_diagnosis,pathologic_M,sample_type.samples)%>%dplyr::rename(sample_ID=submitter_id.samples,Age=age_at_initial_pathologic_diagnosis,Mstage=pathologic_M,SamType=sample_type.samples)

tcga_expr=as.data.frame(tcga_expr)

tcga_expr$Ensembl_ID=sub("(ENSG\\d+)\\..*","\\1",tcga_expr$Ensembl_ID)
library(AnnotationDbi)

library(org.Hs.eg.db)


tcga_expr$Gene=mapIds(x=org.Hs.eg.db,
                      keys= tcga_expr$Ensembl_ID,
                      column="SYMBOL",
                      keytype="ENSEMBL",
                      multiVals="first")


library(tibble)
#±ä³É¿ÉÒÔ·ÖÎöµÄ±í´ï¾ØÕó

library(dplyr)
tcga_expr=tcga_expr%>%dplyr::select(-Ensembl_ID)%>%filter(!is.na(Gene))%>%distinct(Gene,.keep_all=T)%>%column_to_rownames(var="Gene")%>%as.matrix()
tcga_expr=2^tcga_expr-1
####½øÐÐ·Ö×é####
tcga_clic=tcga_clic%>%mutate(SamType=case_when(grepl("Primary",SamType)~"Primary",
                                               grepl("Recurrent",SamType)~"Recurrent",grepl("Normal",SamType)~"Normal"))

tc=c("Primary","Normal")
Sample_group=tcga_clic%>%filter(tcga_clic$SamType %in% tc)

Sample_group1=Sample_group[,c(1,4)]

gh=intersect(colnames(tcga_expr),Sample_group1$sample_ID)

Sample_group2=Sample_group1[Sample_group1$sample_ID %in% gh,]

tcga_expr1=tcga_expr[,gh]


```

```{r}
Sample_group2=read.table("cluster.txt", header=T, sep="\t", check.names=F)

source("H:/´úÂë¿â/Wilcox_DEG.R")
colnames(Sample_group2)=c("Sample_ID","Type")
tcga_degs_test=wilDEGs(expr_matrix = tcga_expr1,sample_df = Sample_group2,pval=0.01,fdr=0.5,FC=1.5)

rtrt=tcga_degs_test
rtrt1=distinct(rtrt,Gene,.keep_all = T)
rtrt2=na.omit(rtrt1)
rtrt2=rtrt2%>%filter(LogFC!="Inf")%>%filter(LogFC!="-Inf")


tr=rtrt2%>%filter(LogFC>1 | LogFC< -1)
tr1=tr%>%filter(FDR<0.05)
tr2=na.omit(tr1)
tr2=tr2%>%distinct(Gene,.keep_all = T)%>%filter(LogFC!="Inf")%>%filter(LogFC!="-Inf")
```


```{r}
vl=rtrt2[,c(1,4,5,6)]
colnames(vl)=c("row","log2FoldChange","pValue","padj")

library(ggVolcano)

## basic example code
# load the data
rownames(vl)=vl[,1]
deg_data=vl
# use the function -- add_regulate to add a regulate column 
# to the DEG result data. 
data <- add_regulate(deg_data, log2FC_name = "log2FoldChange",
                     fdr_name = "padj",log2FC = 1, fdr = 0.05)

# plot
ggvolcano(data, x = "log2FoldChange", y = "padj",label = "row", label_number = 1,
          output = FALSE)
```

```{r}
info <- readxl::read_xlsx("²âÊÔÊý¾ÝHR.xlsx")

info$lghr <- log(info$hr)
lglci <- log(info$lci)
lguci <- log(info$uci)
info$selghr <- (lguci-lglci)/(2*1.96)


library(meta)
pfs <- metagen(TE = lghr,seTE = selghr,studlab = paste(info$study),data = info,sm = 'HR')
forest(pfs)


metabias(pfs,method.bias = 'linreg')
```
