# Supplementary material for: Estrogen-related genes influence immune cell infiltration and immunotherapy response in Hepatocellular Carcinoma
Source: Front Immunol. 2023 Feb 6;14:1114717. doi: 10.3389/fimmu.2023.1114717 (PMC9939443; doi:10.3389/fimmu.2023.1114717)
Supplement: Supplementary file 1 [file DataSheet_1.zip › Data Sheet/estrogen_gene.csv]

Gene Symbol	Description	Category	Gifts	GC Id	Relevance score	GeneCards Link
ESR1	Estrogen Receptor 1	Protein Coding	56	GC06P151656	3.520140409	https://www.genecards.org/cgi-bin/carddisp.pl?gene=ESR1
ESR2	Estrogen Receptor 2	Protein Coding	51	GC14M064084	2.75063014	https://www.genecards.org/cgi-bin/carddisp.pl?gene=ESR2
CCND1	Cyclin D1	Protein Coding	55	GC11P069641	2.43144989	https://www.genecards.org/cgi-bin/carddisp.pl?gene=CCND1
SRC	SRC Proto-Oncogene, Non-Receptor Tyrosine Kinase	Protein Coding	54	GC20P037344	2.170036316	https://www.genecards.org/cgi-bin/carddisp.pl?gene=SRC
JUN	Jun Proto-Oncogene, AP-1 Transcription Factor Subunit	Protein Coding	50	GC01M058780	2.081353903	https://www.genecards.org/cgi-bin/carddisp.pl?gene=JUN
HSD17B1	Hydroxysteroid 17-Beta Dehydrogenase 1	Protein Coding	44	GC17P058587	2.080183983	https://www.genecards.org/cgi-bin/carddisp.pl?gene=HSD17B1
CYP1A1	Cytochrome P450 Family 1 Subfamily A Member 1	Protein Coding	50	GC15M074719	2.061564922	https://www.genecards.org/cgi-bin/carddisp.pl?gene=CYP1A1
CYP1B1	Cytochrome P450 Family 1 Subfamily B Member 1	Protein Coding	50	GC02M038066	2.061564922	https://www.genecards.org/cgi-bin/carddisp.pl?gene=CYP1B1
CYP1A2	Cytochrome P450 Family 1 Subfamily A Member 2	Protein Coding	48	GC15P074748	2.061564922	https://www.genecards.org/cgi-bin/carddisp.pl?gene=CYP1A2
PELP1	Proline, Glutamate And Leucine Rich Protein 1	Protein Coding	42	GC17M004669	2.061564922	https://www.genecards.org/cgi-bin/carddisp.pl?gene=PELP1
BRCA1	BRCA1 DNA Repair Associated	Protein Coding	52	GC17M043044	1.951516867	https://www.genecards.org/cgi-bin/carddisp.pl?gene=BRCA1
PHB2	Prohibitin 2	Protein Coding	45	GC12M006965	1.951516867	https://www.genecards.org/cgi-bin/carddisp.pl?gene=PHB2
SULT1E1	Sulfotransferase Family 1E Member 1	Protein Coding	45	GC04M069823	1.951516867	https://www.genecards.org/cgi-bin/carddisp.pl?gene=SULT1E1
DDX54	DEAD-Box Helicase 54	Protein Coding	40	GC12M113157	1.932897806	https://www.genecards.org/cgi-bin/carddisp.pl?gene=DDX54
EP300	E1A Binding Protein P300	Protein Coding	54	GC22P041114	1.835870385	https://www.genecards.org/cgi-bin/carddisp.pl?gene=EP300
CYP19A1	Cytochrome P450 Family 19 Subfamily A Member 1	Protein Coding	51	GC15M051208	1.835870385	https://www.genecards.org/cgi-bin/carddisp.pl?gene=CYP19A1
MED1	Mediator Complex Subunit 1	Protein Coding	43	GC17M039404	1.835870385	https://www.genecards.org/cgi-bin/carddisp.pl?gene=MED1
MAPK1	Mitogen-Activated Protein Kinase 1	Protein Coding	54	GC22M021759	1.762173653	https://www.genecards.org/cgi-bin/carddisp.pl?gene=MAPK1
FOS	Fos Proto-Oncogene, AP-1 Transcription Factor Subunit	Protein Coding	52	GC14P075278	1.762173653	https://www.genecards.org/cgi-bin/carddisp.pl?gene=FOS
MMP2	Matrix Metallopeptidase 2	Protein Coding	55	GC16P055390	1.707203269	https://www.genecards.org/cgi-bin/carddisp.pl?gene=MMP2
CYP3A4	Cytochrome P450 Family 3 Subfamily A Member 4	Protein Coding	52	GC07M099759	1.707203269	https://www.genecards.org/cgi-bin/carddisp.pl?gene=CYP3A4
UGT1A1	UDP Glucuronosyltransferase Family 1 Member A1	Protein Coding	52	GC02P233760	1.707203269	https://www.genecards.org/cgi-bin/carddisp.pl?gene=UGT1A1
SULT1A1	Sulfotransferase Family 1A Member 1	Protein Coding	45	GC16M037589	1.707203269	https://www.genecards.org/cgi-bin/carddisp.pl?gene=SULT1A1
UGT2B7	UDP Glucuronosyltransferase Family 2 Member B7	Protein Coding	45	GC04P069051	1.707203269	https://www.genecards.org/cgi-bin/carddisp.pl?gene=UGT2B7
DDX17	DEAD-Box Helicase 17	Protein Coding	43	GC22M038483	1.707203269	https://www.genecards.org/cgi-bin/carddisp.pl?gene=DDX17
SRA1	Steroid Receptor RNA Activator 1	Protein Coding	40	GC05M140537	1.707203269	https://www.genecards.org/cgi-bin/carddisp.pl?gene=SRA1
UGT1A3	UDP Glucuronosyltransferase Family 1 Member A3	Protein Coding	40	GC02P233729	1.707203269	https://www.genecards.org/cgi-bin/carddisp.pl?gene=UGT1A3
AKT1	AKT Serine/Threonine Kinase 1	Protein Coding	56	GC14M104769	1.675776005	https://www.genecards.org/cgi-bin/carddisp.pl?gene=AKT1
ELK1	ETS Transcription Factor ELK1	Protein Coding	45	GC0XM047635	1.675776005	https://www.genecards.org/cgi-bin/carddisp.pl?gene=ELK1
NR0B2	Nuclear Receptor Subfamily 0 Group B Member 2	Protein Coding	48	GC01M027137	1.644920826	https://www.genecards.org/cgi-bin/carddisp.pl?gene=NR0B2
NCOA3	Nuclear Receptor Coactivator 3	Protein Coding	50	GC20P047501	1.580210924	https://www.genecards.org/cgi-bin/carddisp.pl?gene=NCOA3
SP1	Sp1 Transcription Factor	Protein Coding	49	GC12P053380	1.580210924	https://www.genecards.org/cgi-bin/carddisp.pl?gene=SP1
NCOA1	Nuclear Receptor Coactivator 1	Protein Coding	48	GC02P024492	1.580210924	https://www.genecards.org/cgi-bin/carddisp.pl?gene=NCOA1
GNB1	G Protein Subunit Beta 1	Protein Coding	47	GC01M001785	1.580210924	https://www.genecards.org/cgi-bin/carddisp.pl?gene=GNB1
NCOA2	Nuclear Receptor Coactivator 2	Protein Coding	47	GC08M070109	1.580210924	https://www.genecards.org/cgi-bin/carddisp.pl?gene=NCOA2
SAFB	Scaffold Attachment Factor B	Protein Coding	42	GC19P005623	1.539520979	https://www.genecards.org/cgi-bin/carddisp.pl?gene=SAFB
POU4F2	POU Class 4 Homeobox 2	Protein Coding	39	GC04P146638	1.539520979	https://www.genecards.org/cgi-bin/carddisp.pl?gene=POU4F2
PIK3CA	Phosphatidylinositol-4,5-Bisphosphate 3-Kinase Catalytic Subunit Alpha	Protein Coding	55	GC03P179148	1.471739411	https://www.genecards.org/cgi-bin/carddisp.pl?gene=PIK3CA
CHUK	Component Of Inhibitor Of Nuclear Factor Kappa B Kinase Complex	Protein Coding	54	GC10M100191	1.471739411	https://www.genecards.org/cgi-bin/carddisp.pl?gene=CHUK
NR0B1	Nuclear Receptor Subfamily 0 Group B Member 1	Protein Coding	48	GC0XM030304	1.471739411	https://www.genecards.org/cgi-bin/carddisp.pl?gene=NR0B1
BCL2	BCL2 Apoptosis Regulator	Protein Coding	53	GC18M063123	1.450081587	https://www.genecards.org/cgi-bin/carddisp.pl?gene=BCL2
HRAS	HRas Proto-Oncogene, GTPase	Protein Coding	55	GC11M003889	1.354516387	https://www.genecards.org/cgi-bin/carddisp.pl?gene=HRAS
KRAS	KRAS Proto-Oncogene, GTPase	Protein Coding	54	GC12M025204	1.354516387	https://www.genecards.org/cgi-bin/carddisp.pl?gene=KRAS
NRAS	NRAS Proto-Oncogene, GTPase	Protein Coding	53	GC01M114704	1.354516387	https://www.genecards.org/cgi-bin/carddisp.pl?gene=NRAS
CREB1	CAMP Responsive Element Binding Protein 1	Protein Coding	51	GC02P207529	1.354516387	https://www.genecards.org/cgi-bin/carddisp.pl?gene=CREB1
MAPK3	Mitogen-Activated Protein Kinase 3	Protein Coding	51	GC16M037779	1.354516387	https://www.genecards.org/cgi-bin/carddisp.pl?gene=MAPK3
C3	Complement C3	Protein Coding	52	GC19M006677	1.343072295	https://www.genecards.org/cgi-bin/carddisp.pl?gene=C3
UBA3	Ubiquitin Like Modifier Activating Enzyme 3	Protein Coding	44	GC03M069054	1.343072295	https://www.genecards.org/cgi-bin/carddisp.pl?gene=UBA3
NEDD8	NEDD8 Ubiquitin Like Modifier	Protein Coding	43	GC14M024216	1.343072295	https://www.genecards.org/cgi-bin/carddisp.pl?gene=NEDD8
UBE2M	Ubiquitin Conjugating Enzyme E2 M	Protein Coding	42	GC19M058555	1.343072295	https://www.genecards.org/cgi-bin/carddisp.pl?gene=UBE2M
IGF1R	Insulin Like Growth Factor 1 Receptor	Protein Coding	57	GC15P098648	1.246044874	https://www.genecards.org/cgi-bin/carddisp.pl?gene=IGF1R
MYC	MYC Proto-Oncogene, BHLH Transcription Factor	Protein Coding	54	GC08P127735	1.246044874	https://www.genecards.org/cgi-bin/carddisp.pl?gene=MYC
PIK3R1	Phosphoinositide-3-Kinase Regulatory Subunit 1	Protein Coding	53	GC05P068215	1.246044874	https://www.genecards.org/cgi-bin/carddisp.pl?gene=PIK3R1
HDAC1	Histone Deacetylase 1	Protein Coding	52	GC01P032292	1.246044874	https://www.genecards.org/cgi-bin/carddisp.pl?gene=HDAC1
NOS3	Nitric Oxide Synthase 3	Protein Coding	52	GC07P150990	1.246044874	https://www.genecards.org/cgi-bin/carddisp.pl?gene=NOS3
NRIP1	Nuclear Receptor Interacting Protein 1	Protein Coding	46	GC21M014961	1.246044874	https://www.genecards.org/cgi-bin/carddisp.pl?gene=NRIP1
GPAM	Glycerol-3-Phosphate Acyltransferase, Mitochondrial	Protein Coding	45	GC10M112148	1.246044874	https://www.genecards.org/cgi-bin/carddisp.pl?gene=GPAM
HBEGF	Heparin Binding EGF Like Growth Factor	Protein Coding	45	GC05M140332	1.246044874	https://www.genecards.org/cgi-bin/carddisp.pl?gene=HBEGF
GNG2	G Protein Subunit Gamma 2	Protein Coding	44	GC14P051826	1.246044874	https://www.genecards.org/cgi-bin/carddisp.pl?gene=GNG2
GNGT1	G Protein Subunit Gamma Transducin 1	Protein Coding	44	GC07P093591	1.246044874	https://www.genecards.org/cgi-bin/carddisp.pl?gene=GNGT1
HSD17B8	Hydroxysteroid 17-Beta Dehydrogenase 8	Protein Coding	41	GC06P087799	1.238959908	https://www.genecards.org/cgi-bin/carddisp.pl?gene=HSD17B8
HSP90AA1	Heat Shock Protein 90 Alpha Family Class A Member 1	Protein Coding	52	GC14M102080	1.162328482	https://www.genecards.org/cgi-bin/carddisp.pl?gene=HSP90AA1
HSD17B2	Hydroxysteroid 17-Beta Dehydrogenase 2	Protein Coding	45	GC16P082068	1.162328482	https://www.genecards.org/cgi-bin/carddisp.pl?gene=HSD17B2
IKBKB	Inhibitor Of Nuclear Factor Kappa B Kinase Subunit Beta	Protein Coding	56	GC08P042271	1.117377758	https://www.genecards.org/cgi-bin/carddisp.pl?gene=IKBKB
MMP9	Matrix Metallopeptidase 9	Protein Coding	56	GC20P046008	1.117377758	https://www.genecards.org/cgi-bin/carddisp.pl?gene=MMP9
BRAF	B-Raf Proto-Oncogene, Serine/Threonine Kinase	Protein Coding	55	GC07M140740	1.117377758	https://www.genecards.org/cgi-bin/carddisp.pl?gene=BRAF
CTSD	Cathepsin D	Protein Coding	55	GC11M001752	1.117377758	https://www.genecards.org/cgi-bin/carddisp.pl?gene=CTSD
NFKB1	Nuclear Factor Kappa B Subunit 1	Protein Coding	55	GC04P102501	1.117377758	https://www.genecards.org/cgi-bin/carddisp.pl?gene=NFKB1
COMT	Catechol-O-Methyltransferase	Protein Coding	54	GC22P019941	1.117377758	https://www.genecards.org/cgi-bin/carddisp.pl?gene=COMT
MAPK14	Mitogen-Activated Protein Kinase 14	Protein Coding	54	GC06P087896	1.117377758	https://www.genecards.org/cgi-bin/carddisp.pl?gene=MAPK14
PRKACA	Protein Kinase CAMP-Activated Catalytic Subunit Alpha	Protein Coding	54	GC19M014559	1.117377758	https://www.genecards.org/cgi-bin/carddisp.pl?gene=PRKACA
GNAS	GNAS Complex Locus	Protein Coding	52	GC20P058839	1.117377758	https://www.genecards.org/cgi-bin/carddisp.pl?gene=GNAS
MAPK9	Mitogen-Activated Protein Kinase 9	Protein Coding	52	GC05M180260	1.117377758	https://www.genecards.org/cgi-bin/carddisp.pl?gene=MAPK9
IKBKG	Inhibitor Of Nuclear Factor Kappa B Kinase Regulatory Subunit Gamma	Protein Coding	51	GC0XP154541	1.117377758	https://www.genecards.org/cgi-bin/carddisp.pl?gene=IKBKG
MAPK11	Mitogen-Activated Protein Kinase 11	Protein Coding	51	GC22M050263	1.117377758	https://www.genecards.org/cgi-bin/carddisp.pl?gene=MAPK11
PGR	Progesterone Receptor	Protein Coding	51	GC11M101030	1.117377758	https://www.genecards.org/cgi-bin/carddisp.pl?gene=PGR
SOS1	SOS Ras/Rac Guanine Nucleotide Exchange Factor 1	Protein Coding	51	GC02M039043	1.117377758	https://www.genecards.org/cgi-bin/carddisp.pl?gene=SOS1
RB1	RB Transcriptional Corepressor 1	Protein Coding	50	GC13P048303	1.117377758	https://www.genecards.org/cgi-bin/carddisp.pl?gene=RB1
RRAS2	RAS Related 2	Protein Coding	50	GC11M014299	1.117377758	https://www.genecards.org/cgi-bin/carddisp.pl?gene=RRAS2
GRB2	Growth Factor Receptor Bound Protein 2	Protein Coding	48	GC17M075318	1.117377758	https://www.genecards.org/cgi-bin/carddisp.pl?gene=GRB2
E2F4	E2F Transcription Factor 4	Protein Coding	47	GC16P067192	1.117377758	https://www.genecards.org/cgi-bin/carddisp.pl?gene=E2F4
MRAS	Muscle RAS Oncogene Homolog	Protein Coding	47	GC03P138347	1.117377758	https://www.genecards.org/cgi-bin/carddisp.pl?gene=MRAS
NCOR1	Nuclear Receptor Corepressor 1	Protein Coding	47	GC17M016029	1.117377758	https://www.genecards.org/cgi-bin/carddisp.pl?gene=NCOR1
UGT1A9	UDP Glucuronosyltransferase Family 1 Member A9	Protein Coding	47	GC02P233671	1.117377758	https://www.genecards.org/cgi-bin/carddisp.pl?gene=UGT1A9
NCOR2	Nuclear Receptor Corepressor 2	Protein Coding	46	GC12M124324	1.117377758	https://www.genecards.org/cgi-bin/carddisp.pl?gene=NCOR2
SHC1	SHC Adaptor Protein 1	Protein Coding	46	GC01M154962	1.117377758	https://www.genecards.org/cgi-bin/carddisp.pl?gene=SHC1
E2F1	E2F Transcription Factor 1	Protein Coding	45	GC20M033675	1.117377758	https://www.genecards.org/cgi-bin/carddisp.pl?gene=E2F1
E2F2	E2F Transcription Factor 2	Protein Coding	45	GC01M023668	1.117377758	https://www.genecards.org/cgi-bin/carddisp.pl?gene=E2F2
GNA13	G Protein Subunit Alpha 13	Protein Coding	45	GC17M065009	1.117377758	https://www.genecards.org/cgi-bin/carddisp.pl?gene=GNA13
TFDP1	Transcription Factor Dp-1	Protein Coding	45	GC13P113584	1.117377758	https://www.genecards.org/cgi-bin/carddisp.pl?gene=TFDP1
TFF1	Trefoil Factor 1	Protein Coding	45	GC21M042362	1.117377758	https://www.genecards.org/cgi-bin/carddisp.pl?gene=TFF1
RRAS	RAS Related	Protein Coding	44	GC19M049635	1.117377758	https://www.genecards.org/cgi-bin/carddisp.pl?gene=RRAS
E2F3	E2F Transcription Factor 3	Protein Coding	43	GC06P020402	1.117377758	https://www.genecards.org/cgi-bin/carddisp.pl?gene=E2F3
STRN	Striatin	Protein Coding	43	GC02M036815	1.117377758	https://www.genecards.org/cgi-bin/carddisp.pl?gene=STRN
E2F5	E2F Transcription Factor 5	Protein Coding	42	GC08P085177	1.117377758	https://www.genecards.org/cgi-bin/carddisp.pl?gene=E2F5
EBAG9	Estrogen Receptor Binding Site Associated Antigen 9	Protein Coding	41	GC08P109536	1.117377758	https://www.genecards.org/cgi-bin/carddisp.pl?gene=EBAG9
GREB1	Growth Regulating Estrogen Receptor Binding 1	Protein Coding	40	GC02P011482	1.117377758	https://www.genecards.org/cgi-bin/carddisp.pl?gene=GREB1
AR	Androgen Receptor	Protein Coding	54	GC0XP067544	1.021607637	https://www.genecards.org/cgi-bin/carddisp.pl?gene=AR
WBP2	WW Domain Binding Protein 2	Protein Coding	41	GC17M075845	1.021607637	https://www.genecards.org/cgi-bin/carddisp.pl?gene=WBP2
PDGFRA	Platelet Derived Growth Factor Receptor Alpha	Protein Coding	56	GC04P054229	0.994646311	https://www.genecards.org/cgi-bin/carddisp.pl?gene=PDGFRA
PDGFRB	Platelet Derived Growth Factor Receptor Beta	Protein Coding	56	GC05M150113	0.994646311	https://www.genecards.org/cgi-bin/carddisp.pl?gene=PDGFRB
TGFB3	Transforming Growth Factor Beta 3	Protein Coding	52	GC14M075958	0.994646311	https://www.genecards.org/cgi-bin/carddisp.pl?gene=TGFB3
CAV1	Caveolin 1	Protein Coding	51	GC07P116524	0.994646311	https://www.genecards.org/cgi-bin/carddisp.pl?gene=CAV1
GATA3	GATA Binding Protein 3	Protein Coding	51	GC10P008045	0.994646311	https://www.genecards.org/cgi-bin/carddisp.pl?gene=GATA3
CARM1	Coactivator Associated Arginine Methyltransferase 1	Protein Coding	49	GC19P010871	0.994646311	https://www.genecards.org/cgi-bin/carddisp.pl?gene=CARM1
CYP2C9	Cytochrome P450 Family 2 Subfamily C Member 9	Protein Coding	49	GC10P094938	0.994646311	https://www.genecards.org/cgi-bin/carddisp.pl?gene=CYP2C9
CYP2C8	Cytochrome P450 Family 2 Subfamily C Member 8	Protein Coding	48	GC10M095038	0.994646311	https://www.genecards.org/cgi-bin/carddisp.pl?gene=CYP2C8
DDX5	DEAD-Box Helicase 5	Protein Coding	48	GC17M064498	0.994646311	https://www.genecards.org/cgi-bin/carddisp.pl?gene=DDX5
SKP2	S-Phase Kinase Associated Protein 2	Protein Coding	46	GC05P036151	0.994646311	https://www.genecards.org/cgi-bin/carddisp.pl?gene=SKP2
FOXA1	Forkhead Box A1	Protein Coding	45	GC14M037589	0.994646311	https://www.genecards.org/cgi-bin/carddisp.pl?gene=FOXA1
HSD17B7	Hydroxysteroid 17-Beta Dehydrogenase 7	Protein Coding	45	GC01P162790	0.994646311	https://www.genecards.org/cgi-bin/carddisp.pl?gene=HSD17B7
HSD17B11	Hydroxysteroid 17-Beta Dehydrogenase 11	Protein Coding	41	GC04M087336	0.994646311	https://www.genecards.org/cgi-bin/carddisp.pl?gene=HSD17B11
CITED1	Cbp/P300 Interacting Transactivator With Glu/Asp Rich Carboxy-Terminal Domain 1	Protein Coding	40	GC0XM072301	0.994646311	https://www.genecards.org/cgi-bin/carddisp.pl?gene=CITED1
TAF7	TATA-Box Binding Protein Associated Factor 7	Protein Coding	37	GC05M141260	0.994646311	https://www.genecards.org/cgi-bin/carddisp.pl?gene=TAF7
AKR1B15	Aldo-Keto Reductase Family 1 Member B15	Protein Coding	33	GC07P134549	0.994646311	https://www.genecards.org/cgi-bin/carddisp.pl?gene=AKR1B15
SOD1	Superoxide Dismutase 1	Protein Coding	56	GC21P031659	0.949695587	https://www.genecards.org/cgi-bin/carddisp.pl?gene=SOD1
STAT3	Signal Transducer And Activator Of Transcription 3	Protein Coding	56	GC17M042313	0.949695587	https://www.genecards.org/cgi-bin/carddisp.pl?gene=STAT3
MAP2K1	Mitogen-Activated Protein Kinase Kinase 1	Protein Coding	55	GC15P066386	0.949695587	https://www.genecards.org/cgi-bin/carddisp.pl?gene=MAP2K1
HDAC4	Histone Deacetylase 4	Protein Coding	54	GC02M239048	0.949695587	https://www.genecards.org/cgi-bin/carddisp.pl?gene=HDAC4
SMAD4	SMAD Family Member 4	Protein Coding	54	GC18P051028	0.949695587	https://www.genecards.org/cgi-bin/carddisp.pl?gene=SMAD4
PCNA	Proliferating Cell Nuclear Antigen	Protein Coding	53	GC20M005114	0.949695587	https://www.genecards.org/cgi-bin/carddisp.pl?gene=PCNA
SMARCA4	SWI/SNF Related, Matrix Associated, Actin Dependent Regulator Of Chromatin, Subfamily A, Member 4	Protein Coding	53	GC19P010932	0.949695587	https://www.genecards.org/cgi-bin/carddisp.pl?gene=SMARCA4
RHOA	Ras Homolog Family Member A	Protein Coding	52	GC03M049359	0.949695587	https://www.genecards.org/cgi-bin/carddisp.pl?gene=RHOA
ABCA3	ATP Binding Cassette Subfamily A Member 3	Protein Coding	51	GC16M002275	0.949695587	https://www.genecards.org/cgi-bin/carddisp.pl?gene=ABCA3
AXIN2	Axin 2	Protein Coding	50	GC17M065528	0.949695587	https://www.genecards.org/cgi-bin/carddisp.pl?gene=AXIN2
MSN	Moesin	Protein Coding	50	GC0XP065588	0.949695587	https://www.genecards.org/cgi-bin/carddisp.pl?gene=MSN
NQO1	NAD(P)H Quinone Dehydrogenase 1	Protein Coding	50	GC16M069706	0.949695587	https://www.genecards.org/cgi-bin/carddisp.pl?gene=NQO1
PCK1	Phosphoenolpyruvate Carboxykinase 1	Protein Coding	50	GC20P057561	0.949695587	https://www.genecards.org/cgi-bin/carddisp.pl?gene=PCK1
STAT5A	Signal Transducer And Activator Of Transcription 5A	Protein Coding	50	GC17P042287	0.949695587	https://www.genecards.org/cgi-bin/carddisp.pl?gene=STAT5A
COL18A1	Collagen Type XVIII Alpha 1 Chain	Protein Coding	49	GC21P045405	0.949695587	https://www.genecards.org/cgi-bin/carddisp.pl?gene=COL18A1
PPARA	Peroxisome Proliferator Activated Receptor Alpha	Protein Coding	49	GC22P046150	0.949695587	https://www.genecards.org/cgi-bin/carddisp.pl?gene=PPARA
ROCK2	Rho Associated Coiled-Coil Containing Protein Kinase 2	Protein Coding	49	GC02M011320	0.949695587	https://www.genecards.org/cgi-bin/carddisp.pl?gene=ROCK2
ACOX1	Acyl-CoA Oxidase 1	Protein Coding	48	GC17M075941	0.949695587	https://www.genecards.org/cgi-bin/carddisp.pl?gene=ACOX1
SMARCB1	SWI/SNF Related, Matrix Associated, Actin Dependent Regulator Of Chromatin, Subfamily B, Member 1	Protein Coding	48	GC22P023786	0.949695587	https://www.genecards.org/cgi-bin/carddisp.pl?gene=SMARCB1
STS	Steroid Sulfatase	Protein Coding	48	GC0XP007146	0.949695587	https://www.genecards.org/cgi-bin/carddisp.pl?gene=STS
APBB1	Amyloid Beta Precursor Protein Binding Family B Member 1	Protein Coding	47	GC11M006791	0.949695587	https://www.genecards.org/cgi-bin/carddisp.pl?gene=APBB1
SET	SET Nuclear Proto-Oncogene	Protein Coding	47	GC09P129028	0.949695587	https://www.genecards.org/cgi-bin/carddisp.pl?gene=SET
SMARCE1	SWI/SNF Related, Matrix Associated, Actin Dependent Regulator Of Chromatin, Subfamily E, Member 1	Protein Coding	47	GC17M040624	0.949695587	https://www.genecards.org/cgi-bin/carddisp.pl?gene=SMARCE1
XBP1	X-Box Binding Protein 1	Protein Coding	47	GC22M028794	0.949695587	https://www.genecards.org/cgi-bin/carddisp.pl?gene=XBP1
BCAR1	BCAR1 Scaffold Protein, Cas Family Member	Protein Coding	46	GC16M075228	0.949695587	https://www.genecards.org/cgi-bin/carddisp.pl?gene=BCAR1
MTA1	Metastasis Associated 1	Protein Coding	46	GC14P105419	0.949695587	https://www.genecards.org/cgi-bin/carddisp.pl?gene=MTA1
PDK4	Pyruvate Dehydrogenase Kinase 4	Protein Coding	46	GC07M095583	0.949695587	https://www.genecards.org/cgi-bin/carddisp.pl?gene=PDK4
SULT2A1	Sulfotransferase Family 2A Member 1	Protein Coding	46	GC19M047870	0.949695587	https://www.genecards.org/cgi-bin/carddisp.pl?gene=SULT2A1
ANP32A	Acidic Nuclear Phosphoprotein 32 Family Member A	Protein Coding	45	GC15M068778	0.949695587	https://www.genecards.org/cgi-bin/carddisp.pl?gene=ANP32A
AP1B1	Adaptor Related Protein Complex 1 Subunit Beta 1	Protein Coding	45	GC22M029327	0.949695587	https://www.genecards.org/cgi-bin/carddisp.pl?gene=AP1B1
CD82	CD82 Molecule	Protein Coding	45	GC11P044586	0.949695587	https://www.genecards.org/cgi-bin/carddisp.pl?gene=CD82
CEBPB	CCAAT Enhancer Binding Protein Beta	Protein Coding	45	GC20P050190	0.949695587	https://www.genecards.org/cgi-bin/carddisp.pl?gene=CEBPB
GPER1	G Protein-Coupled Estrogen Receptor 1	Protein Coding	45	GC07P002158	0.949695587	https://www.genecards.org/cgi-bin/carddisp.pl?gene=GPER1
HSF2	Heat Shock Transcription Factor 2	Protein Coding	45	GC06P122399	0.949695587	https://www.genecards.org/cgi-bin/carddisp.pl?gene=HSF2
PRL	Prolactin	Protein Coding	45	GC06M022287	0.949695587	https://www.genecards.org/cgi-bin/carddisp.pl?gene=PRL
UGT1A4	UDP Glucuronosyltransferase Family 1 Member A4	Protein Coding	45	GC02P233718	0.949695587	https://www.genecards.org/cgi-bin/carddisp.pl?gene=UGT1A4
DSCAM	DS Cell Adhesion Molecule	Protein Coding	44	GC21M040010	0.949695587	https://www.genecards.org/cgi-bin/carddisp.pl?gene=DSCAM
GSTA1	Glutathione S-Transferase Alpha 1	Protein Coding	44	GC06M052791	0.949695587	https://www.genecards.org/cgi-bin/carddisp.pl?gene=GSTA1
GSTM1	Glutathione S-Transferase Mu 1	Protein Coding	44	GC01P109687	0.949695587	https://www.genecards.org/cgi-bin/carddisp.pl?gene=GSTM1
PDIA2	Protein Disulfide Isomerase Family A Member 2	Protein Coding	44	GC16P012597	0.949695587	https://www.genecards.org/cgi-bin/carddisp.pl?gene=PDIA2
POU4F1	POU Class 4 Homeobox 1	Protein Coding	44	GC13M078598	0.949695587	https://www.genecards.org/cgi-bin/carddisp.pl?gene=POU4F1
UGT1A6	UDP Glucuronosyltransferase Family 1 Member A6	Protein Coding	44	GC02P233691	0.949695587	https://www.genecards.org/cgi-bin/carddisp.pl?gene=UGT1A6
ARSL	Arylsulfatase L	Protein Coding	43	GC0XM002934	0.949695587	https://www.genecards.org/cgi-bin/carddisp.pl?gene=ARSL
MPG	N-Methylpurine DNA Glycosylase	Protein Coding	43	GC16P012586	0.949695587	https://www.genecards.org/cgi-bin/carddisp.pl?gene=MPG
NDUFV3	NADH:Ubiquinone Oxidoreductase Subunit V3	Protein Coding	43	GC21P042879	0.949695587	https://www.genecards.org/cgi-bin/carddisp.pl?gene=NDUFV3
ATP5PF	ATP Synthase Peripheral Stalk Subunit F6	Protein Coding	41	GC21M025909	0.949695587	https://www.genecards.org/cgi-bin/carddisp.pl?gene=ATP5PF
LMO4	LIM Domain Only 4	Protein Coding	41	GC01P087329	0.949695587	https://www.genecards.org/cgi-bin/carddisp.pl?gene=LMO4
UGT1A8	UDP Glucuronosyltransferase Family 1 Member A8	Protein Coding	41	GC02P233618	0.949695587	https://www.genecards.org/cgi-bin/carddisp.pl?gene=UGT1A8
ARSD	Arylsulfatase D	Protein Coding	40	GC0XM002903	0.949695587	https://www.genecards.org/cgi-bin/carddisp.pl?gene=ARSD
LCOR	Ligand Dependent Nuclear Receptor Corepressor	Protein Coding	40	GC10P096832	0.949695587	https://www.genecards.org/cgi-bin/carddisp.pl?gene=LCOR
NCOA7	Nuclear Receptor Coactivator 7	Protein Coding	40	GC06P125781	0.949695587	https://www.genecards.org/cgi-bin/carddisp.pl?gene=NCOA7
CALCOCO1	Calcium Binding And Coiled-Coil Domain 1	Protein Coding	38	GC12M053709	0.949695587	https://www.genecards.org/cgi-bin/carddisp.pl?gene=CALCOCO1
TRIM59	Tripartite Motif Containing 59	Protein Coding	38	GC03M160432	0.949695587	https://www.genecards.org/cgi-bin/carddisp.pl?gene=TRIM59
KLRC3	Killer Cell Lectin Like Receptor C3	Protein Coding	37	GC12M021848	0.949695587	https://www.genecards.org/cgi-bin/carddisp.pl?gene=KLRC3
SFI1	SFI1 Centrin Binding Protein	Protein Coding	37	GC22P031488	0.949695587	https://www.genecards.org/cgi-bin/carddisp.pl?gene=SFI1
ZNF14	Zinc Finger Protein 14	Protein Coding	37	GC19M019710	0.949695587	https://www.genecards.org/cgi-bin/carddisp.pl?gene=ZNF14
PRDM15	PR/SET Domain 15	Protein Coding	36	GC21M041798	0.949695587	https://www.genecards.org/cgi-bin/carddisp.pl?gene=PRDM15
FSHR	Follicle Stimulating Hormone Receptor	Protein Coding	50	GC02M048962	0.834139109	https://www.genecards.org/cgi-bin/carddisp.pl?gene=FSHR
CYP7B1	Cytochrome P450 Family 7 Subfamily B Member 1	Protein Coding	48	GC08M064587	0.834139109	https://www.genecards.org/cgi-bin/carddisp.pl?gene=CYP7B1
KMT2D	Lysine Methyltransferase 2D	Protein Coding	45	GC12M049018	0.834139109	https://www.genecards.org/cgi-bin/carddisp.pl?gene=KMT2D
NCOA4	Nuclear Receptor Coactivator 4	Protein Coding	42	GC10M046005	0.834139109	https://www.genecards.org/cgi-bin/carddisp.pl?gene=NCOA4
BCAS3	BCAS3 Microtubule Associated Cell Migration Factor	Protein Coding	40	GC17P060723	0.834139109	https://www.genecards.org/cgi-bin/carddisp.pl?gene=BCAS3
ZNF366	Zinc Finger Protein 366	Protein Coding	37	GC05M073939	0.834139109	https://www.genecards.org/cgi-bin/carddisp.pl?gene=ZNF366
TGFA	Transforming Growth Factor Alpha	Protein Coding	49	GC02M070447	0.809641659	https://www.genecards.org/cgi-bin/carddisp.pl?gene=TGFA
EGFR	Epidermal Growth Factor Receptor	Protein Coding	58	GC07P055019	0.701170206	https://www.genecards.org/cgi-bin/carddisp.pl?gene=EGFR
AKT3	AKT Serine/Threonine Kinase 3	Protein Coding	57	GC01M243488	0.701170206	https://www.genecards.org/cgi-bin/carddisp.pl?gene=AKT3
AKT2	AKT Serine/Threonine Kinase 2	Protein Coding	56	GC19M040230	0.701170206	https://www.genecards.org/cgi-bin/carddisp.pl?gene=AKT2
EGF	Epidermal Growth Factor	Protein Coding	54	GC04P109912	0.701170206	https://www.genecards.org/cgi-bin/carddisp.pl?gene=EGF
CDKN1B	Cyclin Dependent Kinase Inhibitor 1B	Protein Coding	50	GC12P022586	0.701170206	https://www.genecards.org/cgi-bin/carddisp.pl?gene=CDKN1B
BTC	Betacellulin	Protein Coding	47	GC04M074744	0.701170206	https://www.genecards.org/cgi-bin/carddisp.pl?gene=BTC
AREG	Amphiregulin	Protein Coding	46	GC04P074445	0.701170206	https://www.genecards.org/cgi-bin/carddisp.pl?gene=AREG
HMOX1	Heme Oxygenase 1	Protein Coding	55	GC22P035380	0.589825451	https://www.genecards.org/cgi-bin/carddisp.pl?gene=HMOX1
PPARG	Peroxisome Proliferator Activated Receptor Gamma	Protein Coding	55	GC03P012287	0.589825451	https://www.genecards.org/cgi-bin/carddisp.pl?gene=PPARG
TGFBR2	Transforming Growth Factor Beta Receptor 2	Protein Coding	54	GC03P030623	0.589825451	https://www.genecards.org/cgi-bin/carddisp.pl?gene=TGFBR2
MME	Membrane Metalloendopeptidase	Protein Coding	53	GC03P155024	0.589825451	https://www.genecards.org/cgi-bin/carddisp.pl?gene=MME
MMP14	Matrix Metallopeptidase 14	Protein Coding	53	GC14P033595	0.589825451	https://www.genecards.org/cgi-bin/carddisp.pl?gene=MMP14
PARP1	Poly(ADP-Ribose) Polymerase 1	Protein Coding	53	GC01M226360	0.589825451	https://www.genecards.org/cgi-bin/carddisp.pl?gene=PARP1
PAK1	P21 (RAC1) Activated Kinase 1	Protein Coding	52	GC11M097499	0.589825451	https://www.genecards.org/cgi-bin/carddisp.pl?gene=PAK1
RARA	Retinoic Acid Receptor Alpha	Protein Coding	52	GC17P040309	0.589825451	https://www.genecards.org/cgi-bin/carddisp.pl?gene=RARA
F7	Coagulation Factor VII	Protein Coding	51	GC13P113105	0.589825451	https://www.genecards.org/cgi-bin/carddisp.pl?gene=F7
GLI3	GLI Family Zinc Finger 3	Protein Coding	51	GC07M041960	0.589825451	https://www.genecards.org/cgi-bin/carddisp.pl?gene=GLI3
IL4R	Interleukin 4 Receptor	Protein Coding	51	GC16P028153	0.589825451	https://www.genecards.org/cgi-bin/carddisp.pl?gene=IL4R
TPH2	Tryptophan Hydroxylase 2	Protein Coding	51	GC12P071938	0.589825451	https://www.genecards.org/cgi-bin/carddisp.pl?gene=TPH2
WNT7A	Wnt Family Member 7A	Protein Coding	51	GC03M021328	0.589825451	https://www.genecards.org/cgi-bin/carddisp.pl?gene=WNT7A
ARSA	Arylsulfatase A	Protein Coding	50	GC22M050622	0.589825451	https://www.genecards.org/cgi-bin/carddisp.pl?gene=ARSA
GATA6	GATA Binding Protein 6	Protein Coding	50	GC18P022169	0.589825451	https://www.genecards.org/cgi-bin/carddisp.pl?gene=GATA6
GBA1	Glucosylceramidase Beta 1	Protein Coding	50	GC01M155318	0.589825451	https://www.genecards.org/cgi-bin/carddisp.pl?gene=GBA1
MSTN	Myostatin	Protein Coding	50	GC02M190055	0.589825451	https://www.genecards.org/cgi-bin/carddisp.pl?gene=MSTN
TNFRSF11B	TNF Receptor Superfamily Member 11b	Protein Coding	50	GC08M118923	0.589825451	https://www.genecards.org/cgi-bin/carddisp.pl?gene=TNFRSF11B
TP63	Tumor Protein P63	Protein Coding	50	GC03P189598	0.589825451	https://www.genecards.org/cgi-bin/carddisp.pl?gene=TP63
YAP1	Yes1 Associated Transcriptional Regulator	Protein Coding	50	GC11P102110	0.589825451	https://www.genecards.org/cgi-bin/carddisp.pl?gene=YAP1
ABCB11	ATP Binding Cassette Subfamily B Member 11	Protein Coding	49	GC02M168922	0.589825451	https://www.genecards.org/cgi-bin/carddisp.pl?gene=ABCB11
ARSB	Arylsulfatase B	Protein Coding	49	GC05M078777	0.589825451	https://www.genecards.org/cgi-bin/carddisp.pl?gene=ARSB
CYP2D6	Cytochrome P450 Family 2 Subfamily D Member 6	Protein Coding	49	GC22M042126	0.589825451	https://www.genecards.org/cgi-bin/carddisp.pl?gene=CYP2D6
GSTM3	Glutathione S-Transferase Mu 3	Protein Coding	49	GC01M109733	0.589825451	https://www.genecards.org/cgi-bin/carddisp.pl?gene=GSTM3
HSD17B4	Hydroxysteroid 17-Beta Dehydrogenase 4	Protein Coding	49	GC05P119452	0.589825451	https://www.genecards.org/cgi-bin/carddisp.pl?gene=HSD17B4
SMAD6	SMAD Family Member 6	Protein Coding	49	GC15P066702	0.589825451	https://www.genecards.org/cgi-bin/carddisp.pl?gene=SMAD6
CTNNA1	Catenin Alpha 1	Protein Coding	48	GC05P138613	0.589825451	https://www.genecards.org/cgi-bin/carddisp.pl?gene=CTNNA1
CYP27B1	Cytochrome P450 Family 27 Subfamily B Member 1	Protein Coding	48	GC12M057757	0.589825451	https://www.genecards.org/cgi-bin/carddisp.pl?gene=CYP27B1
HSD17B10	Hydroxysteroid 17-Beta Dehydrogenase 10	Protein Coding	48	GC0XM053431	0.589825451	https://www.genecards.org/cgi-bin/carddisp.pl?gene=HSD17B10
OPRK1	Opioid Receptor Kappa 1	Protein Coding	48	GC08M053227	0.589825451	https://www.genecards.org/cgi-bin/carddisp.pl?gene=OPRK1
SGPL1	Sphingosine-1-Phosphate Lyase 1	Protein Coding	48	GC10P070815	0.589825451	https://www.genecards.org/cgi-bin/carddisp.pl?gene=SGPL1
SLC34A2	Solute Carrier Family 34 Member 2	Protein Coding	48	GC04P025657	0.589825451	https://www.genecards.org/cgi-bin/carddisp.pl?gene=SLC34A2
APOA2	Apolipoprotein A2	Protein Coding	47	GC01M161222	0.589825451	https://www.genecards.org/cgi-bin/carddisp.pl?gene=APOA2
ARID1A	AT-Rich Interaction Domain 1A	Protein Coding	47	GC01P026693	0.589825451	https://www.genecards.org/cgi-bin/carddisp.pl?gene=ARID1A
CYP3A5	Cytochrome P450 Family 3 Subfamily A Member 5	Protein Coding	47	GC07M099648	0.589825451	https://www.genecards.org/cgi-bin/carddisp.pl?gene=CYP3A5
EGLN2	Egl-9 Family Hypoxia Inducible Factor 2	Protein Coding	47	GC19P069803	0.589825451	https://www.genecards.org/cgi-bin/carddisp.pl?gene=EGLN2
EPO	Erythropoietin	Protein Coding	47	GC07P100720	0.589825451	https://www.genecards.org/cgi-bin/carddisp.pl?gene=EPO
GAL	Galanin And GMAP Prepropeptide	Protein Coding	47	GC11P070671	0.589825451	https://www.genecards.org/cgi-bin/carddisp.pl?gene=GAL
GHRHR	Growth Hormone Releasing Hormone Receptor	Protein Coding	47	GC07P030938	0.589825451	https://www.genecards.org/cgi-bin/carddisp.pl?gene=GHRHR
IGFBP2	Insulin Like Growth Factor Binding Protein 2	Protein Coding	47	GC02P216632	0.589825451	https://www.genecards.org/cgi-bin/carddisp.pl?gene=IGFBP2
SFRP1	Secreted Frizzled Related Protein 1	Protein Coding	47	GC08M041262	0.589825451	https://www.genecards.org/cgi-bin/carddisp.pl?gene=SFRP1
SRD5A1	Steroid 5 Alpha-Reductase 1	Protein Coding	47	GC05P006633	0.589825451	https://www.genecards.org/cgi-bin/carddisp.pl?gene=SRD5A1
TRIM24	Tripartite Motif Containing 24	Protein Coding	47	GC07P138460	0.589825451	https://www.genecards.org/cgi-bin/carddisp.pl?gene=TRIM24
TSHB	Thyroid Stimulating Hormone Subunit Beta	Protein Coding	47	GC01P115029	0.589825451	https://www.genecards.org/cgi-bin/carddisp.pl?gene=TSHB
HOXA11	Homeobox A11	Protein Coding	46	GC07M027632	0.589825451	https://www.genecards.org/cgi-bin/carddisp.pl?gene=HOXA11
ISL1	ISL LIM Homeobox 1	Protein Coding	46	GC05P051383	0.589825451	https://www.genecards.org/cgi-bin/carddisp.pl?gene=ISL1
KRT19	Keratin 19	Protein Coding	46	GC17M041523	0.589825451	https://www.genecards.org/cgi-bin/carddisp.pl?gene=KRT19
LATS1	Large Tumor Suppressor Kinase 1	Protein Coding	46	GC06M149658	0.589825451	https://www.genecards.org/cgi-bin/carddisp.pl?gene=LATS1
ARPC1B	Actin Related Protein 2/3 Complex Subunit 1B	Protein Coding	45	GC07P099374	0.589825451	https://www.genecards.org/cgi-bin/carddisp.pl?gene=ARPC1B
CITED2	Cbp/P300 Interacting Transactivator With Glu/Asp Rich Carboxy-Terminal Domain 2	Protein Coding	45	GC06M139371	0.589825451	https://www.genecards.org/cgi-bin/carddisp.pl?gene=CITED2
FOXH1	Forkhead Box H1	Protein Coding	45	GC08M144473	0.589825451	https://www.genecards.org/cgi-bin/carddisp.pl?gene=FOXH1
GHRL	Ghrelin And Obestatin Prepropeptide	Protein Coding	45	GC03M010285	0.589825451	https://www.genecards.org/cgi-bin/carddisp.pl?gene=GHRL
HSD3B1	Hydroxy-Delta-5-Steroid Dehydrogenase, 3 Beta- And Steroid Delta-Isomerase 1	Protein Coding	45	GC01P119507	0.589825451	https://www.genecards.org/cgi-bin/carddisp.pl?gene=HSD3B1
TRIM25	Tripartite Motif Containing 25	Protein Coding	45	GC17M056836	0.589825451	https://www.genecards.org/cgi-bin/carddisp.pl?gene=TRIM25
UGT2B15	UDP Glucuronosyltransferase Family 2 Member B15	Protein Coding	45	GC04M068646	0.589825451	https://www.genecards.org/cgi-bin/carddisp.pl?gene=UGT2B15
ASH2L	ASH2 Like, Histone Lysine Methyltransferase Complex Subunit	Protein Coding	44	GC08P038534	0.589825451	https://www.genecards.org/cgi-bin/carddisp.pl?gene=ASH2L
BGLAP	Bone Gamma-Carboxyglutamate Protein	Protein Coding	44	GC01P156242	0.589825451	https://www.genecards.org/cgi-bin/carddisp.pl?gene=BGLAP
CNOT1	CCR4-NOT Transcription Complex Subunit 1	Protein Coding	44	GC16M058519	0.589825451	https://www.genecards.org/cgi-bin/carddisp.pl?gene=CNOT1
CNOT2	CCR4-NOT Transcription Complex Subunit 2	Protein Coding	44	GC12P070325	0.589825451	https://www.genecards.org/cgi-bin/carddisp.pl?gene=CNOT2
CRHBP	Corticotropin Releasing Hormone Binding Protein	Protein Coding	44	GC05P076952	0.589825451	https://www.genecards.org/cgi-bin/carddisp.pl?gene=CRHBP
PADI2	Peptidyl Arginine Deiminase 2	Protein Coding	44	GC01M017066	0.589825451	https://www.genecards.org/cgi-bin/carddisp.pl?gene=PADI2
UBA5	Ubiquitin Like Modifier Activating Enzyme 5	Protein Coding	44	GC03P132654	0.589825451	https://www.genecards.org/cgi-bin/carddisp.pl?gene=UBA5
VPS11	VPS11 Core Subunit Of CORVET And HOPS Complexes	Protein Coding	44	GC11P119067	0.589825451	https://www.genecards.org/cgi-bin/carddisp.pl?gene=VPS11
CYP3A7	Cytochrome P450 Family 3 Subfamily A Member 7	Protein Coding	43	GC07M099705	0.589825451	https://www.genecards.org/cgi-bin/carddisp.pl?gene=CYP3A7
DHH	Desert Hedgehog Signaling Molecule	Protein Coding	43	GC12M049783	0.589825451	https://www.genecards.org/cgi-bin/carddisp.pl?gene=DHH
HOXA10	Homeobox A10	Protein Coding	43	GC07M027635	0.589825451	https://www.genecards.org/cgi-bin/carddisp.pl?gene=HOXA10
HSD17B12	Hydroxysteroid 17-Beta Dehydrogenase 12	Protein Coding	43	GC11P043652	0.589825451	https://www.genecards.org/cgi-bin/carddisp.pl?gene=HSD17B12
PLEKHA1	Pleckstrin Homology Domain Containing A1	Protein Coding	43	GC10P122374	0.589825451	https://www.genecards.org/cgi-bin/carddisp.pl?gene=PLEKHA1
TRIP4	Thyroid Hormone Receptor Interactor 4	Protein Coding	43	GC15P120450	0.589825451	https://www.genecards.org/cgi-bin/carddisp.pl?gene=TRIP4
UFM1	Ubiquitin Fold Modifier 1	Protein Coding	43	GC13P038349	0.589825451	https://www.genecards.org/cgi-bin/carddisp.pl?gene=UFM1
UGT1A7	UDP Glucuronosyltransferase Family 1 Member A7	Protein Coding	43	GC02P233681	0.589825451	https://www.genecards.org/cgi-bin/carddisp.pl?gene=UGT1A7
UGT2B10	UDP Glucuronosyltransferase Family 2 Member B10	Protein Coding	43	GC04P068816	0.589825451	https://www.genecards.org/cgi-bin/carddisp.pl?gene=UGT2B10
UGT2B17	UDP Glucuronosyltransferase Family 2 Member B17	Protein Coding	43	GC04M068537	0.589825451	https://www.genecards.org/cgi-bin/carddisp.pl?gene=UGT2B17
UGT2B4	UDP Glucuronosyltransferase Family 2 Member B4	Protein Coding	43	GC04M069484	0.589825451	https://www.genecards.org/cgi-bin/carddisp.pl?gene=UGT2B4
SERPINB9	Serpin Family B Member 9	Protein Coding	42	GC06M002887	0.589825451	https://www.genecards.org/cgi-bin/carddisp.pl?gene=SERPINB9
CHST10	Carbohydrate Sulfotransferase 10	Protein Coding	41	GC02M100391	0.589825451	https://www.genecards.org/cgi-bin/carddisp.pl?gene=CHST10
DEFA1	Defensin Alpha 1	Protein Coding	41	GC08M006977	0.589825451	https://www.genecards.org/cgi-bin/carddisp.pl?gene=DEFA1
KANK2	KN Motif And Ankyrin Repeat Domains 2	Protein Coding	41	GC19M011165	0.589825451	https://www.genecards.org/cgi-bin/carddisp.pl?gene=KANK2
RBBP5	RB Binding Protein 5, Histone Lysine Methyltransferase Complex Subunit	Protein Coding	41	GC01M205055	0.589825451	https://www.genecards.org/cgi-bin/carddisp.pl?gene=RBBP5
RBFOX2	RNA Binding Fox-1 Homolog 2	Protein Coding	41	GC22M035738	0.589825451	https://www.genecards.org/cgi-bin/carddisp.pl?gene=RBFOX2
STRN3	Striatin 3	Protein Coding	41	GC14M030893	0.589825451	https://www.genecards.org/cgi-bin/carddisp.pl?gene=STRN3
UFSP2	UFM1 Specific Peptidase 2	Protein Coding	41	GC04M185399	0.589825451	https://www.genecards.org/cgi-bin/carddisp.pl?gene=UFSP2
UGT2B11	UDP Glucuronosyltransferase Family 2 Member B11	Protein Coding	41	GC04M069199	0.589825451	https://www.genecards.org/cgi-bin/carddisp.pl?gene=UGT2B11
UGT2B28	UDP Glucuronosyltransferase Family 2 Member B28	Protein Coding	41	GC04P069280	0.589825451	https://www.genecards.org/cgi-bin/carddisp.pl?gene=UGT2B28
CD24	CD24 Molecule	Protein Coding	40	GC06M106969	0.589825451	https://www.genecards.org/cgi-bin/carddisp.pl?gene=CD24
DDRGK1	DDRGK Domain Containing 1	Protein Coding	40	GC20M003374	0.589825451	https://www.genecards.org/cgi-bin/carddisp.pl?gene=DDRGK1
RDH8	Retinol Dehydrogenase 8	Protein Coding	40	GC19P010611	0.589825451	https://www.genecards.org/cgi-bin/carddisp.pl?gene=RDH8
PPARGC1B	PPARG Coactivator 1 Beta	Protein Coding	39	GC05P149730	0.589825451	https://www.genecards.org/cgi-bin/carddisp.pl?gene=PPARGC1B
ARID5A	AT-Rich Interaction Domain 5A	Protein Coding	38	GC02P096536	0.589825451	https://www.genecards.org/cgi-bin/carddisp.pl?gene=ARID5A
DEFA3	Defensin Alpha 3	Protein Coding	38	GC08M007015	0.589825451	https://www.genecards.org/cgi-bin/carddisp.pl?gene=DEFA3
HAPLN3	Hyaluronan And Proteoglycan Link Protein 3	Protein Coding	38	GC15M088877	0.589825451	https://www.genecards.org/cgi-bin/carddisp.pl?gene=HAPLN3
TADA3	Transcriptional Adaptor 3	Protein Coding	38	GC03M009779	0.589825451	https://www.genecards.org/cgi-bin/carddisp.pl?gene=TADA3
TIPARP	TCDD Inducible Poly(ADP-Ribose) Polymerase	Protein Coding	38	GC03P156673	0.589825451	https://www.genecards.org/cgi-bin/carddisp.pl?gene=TIPARP
UFL1	UFM1 Specific Ligase 1	Protein Coding	38	GC06P096521	0.589825451	https://www.genecards.org/cgi-bin/carddisp.pl?gene=UFL1
VPS18	VPS18 Core Subunit Of CORVET And HOPS Complexes	Protein Coding	38	GC15P040894	0.589825451	https://www.genecards.org/cgi-bin/carddisp.pl?gene=VPS18
CNOT9	CCR4-NOT Transcription Complex Subunit 9	Protein Coding	37	GC02P218569	0.589825451	https://www.genecards.org/cgi-bin/carddisp.pl?gene=CNOT9
DHRS11	Dehydrogenase/Reductase 11	Protein Coding	37	GC17P058242	0.589825451	https://www.genecards.org/cgi-bin/carddisp.pl?gene=DHRS11
DNAAF4	Dynein Axonemal Assembly Factor 4	Protein Coding	37	GC15M119465	0.589825451	https://www.genecards.org/cgi-bin/carddisp.pl?gene=DNAAF4
LBH	LBH Regulator Of WNT Signaling Pathway	Protein Coding	36	GC02P030231	0.589825451	https://www.genecards.org/cgi-bin/carddisp.pl?gene=LBH
CITED4	Cbp/P300 Interacting Transactivator With Glu/Asp Rich Carboxy-Terminal Domain 4	Protein Coding	34	GC01M040861	0.589825451	https://www.genecards.org/cgi-bin/carddisp.pl?gene=CITED4
PAGR1	PAXIP1 Associated Glutamate Rich Protein 1	Protein Coding	34	GC16P041851	0.589825451	https://www.genecards.org/cgi-bin/carddisp.pl?gene=PAGR1
SFR1	SWI5 Dependent Homologous Recombination Repair Protein 1	Protein Coding	34	GC10P104120	0.589825451	https://www.genecards.org/cgi-bin/carddisp.pl?gene=SFR1
SRARP	Steroid Receptor Associated And Regulated Protein	Protein Coding	31	GC01P016052	0.589825451	https://www.genecards.org/cgi-bin/carddisp.pl?gene=SRARP
OCSTAMP	Osteoclast Stimulatory Transmembrane Protein	Protein Coding	30	GC20M046540	0.589825451	https://www.genecards.org/cgi-bin/carddisp.pl?gene=OCSTAMP
DEFA1B	Defensin Alpha 1B	Protein Coding	28	GC08M006996	0.589825451	https://www.genecards.org/cgi-bin/carddisp.pl?gene=DEFA1B
LOC400499	Putative Uncharacterized Protein LOC400499	Protein Coding	20	GC16M012383	0.589825451	https://www.genecards.org/cgi-bin/carddisp.pl?gene=LOC400499
MIR493	MicroRNA 493	RNA Gene	20	GC14P110453	0.589825451	https://www.genecards.org/cgi-bin/carddisp.pl?gene=MIR493
ENSG00000281348	Novel Protein	Protein Coding	8	GC16P041852	0.589825451	https://www.genecards.org/cgi-bin/carddisp.pl?gene=ENSG00000281348
ERBB4	Erb-B2 Receptor Tyrosine Kinase 4	Protein Coding	57	GC02M211375	0.57250309	https://www.genecards.org/cgi-bin/carddisp.pl?gene=ERBB4
CREBBP	CREB Binding Protein	Protein Coding	55	GC16M007712	0.57250309	https://www.genecards.org/cgi-bin/carddisp.pl?gene=CREBBP
PIK3R2	Phosphoinositide-3-Kinase Regulatory Subunit 2	Protein Coding	52	GC19P018153	0.57250309	https://www.genecards.org/cgi-bin/carddisp.pl?gene=PIK3R2
PRKCZ	Protein Kinase C Zeta	Protein Coding	52	GC01P004159	0.57250309	https://www.genecards.org/cgi-bin/carddisp.pl?gene=PRKCZ
PDPK1	3-Phosphoinositide Dependent Protein Kinase 1	Protein Coding	51	GC16P002537	0.57250309	https://www.genecards.org/cgi-bin/carddisp.pl?gene=PDPK1
PRMT1	Protein Arginine Methyltransferase 1	Protein Coding	51	GC19P049675	0.57250309	https://www.genecards.org/cgi-bin/carddisp.pl?gene=PRMT1
RUNX1	RUNX Family Transcription Factor 1	Protein Coding	51	GC21M034787	0.57250309	https://www.genecards.org/cgi-bin/carddisp.pl?gene=RUNX1
TBP	TATA-Box Binding Protein	Protein Coding	51	GC06P170554	0.57250309	https://www.genecards.org/cgi-bin/carddisp.pl?gene=TBP
XPO1	Exportin 1	Protein Coding	51	GC02M061445	0.57250309	https://www.genecards.org/cgi-bin/carddisp.pl?gene=XPO1
PTK2	Protein Tyrosine Kinase 2	Protein Coding	50	GC08M140657	0.57250309	https://www.genecards.org/cgi-bin/carddisp.pl?gene=PTK2
GNAI2	G Protein Subunit Alpha I2	Protein Coding	49	GC03P050226	0.57250309	https://www.genecards.org/cgi-bin/carddisp.pl?gene=GNAI2
GNB3	G Protein Subunit Beta 3	Protein Coding	49	GC12P006839	0.57250309	https://www.genecards.org/cgi-bin/carddisp.pl?gene=GNB3
AXIN1	Axin 1	Protein Coding	48	GC16M000287	0.57250309	https://www.genecards.org/cgi-bin/carddisp.pl?gene=AXIN1
CBFB	Core-Binding Factor Subunit Beta	Protein Coding	48	GC16P067063	0.57250309	https://www.genecards.org/cgi-bin/carddisp.pl?gene=CBFB
FOXO3	Forkhead Box O3	Protein Coding	48	GC06P108559	0.57250309	https://www.genecards.org/cgi-bin/carddisp.pl?gene=FOXO3
GNAI1	G Protein Subunit Alpha I1	Protein Coding	48	GC07P079769	0.57250309	https://www.genecards.org/cgi-bin/carddisp.pl?gene=GNAI1
GNAI3	G Protein Subunit Alpha I3	Protein Coding	48	GC01P109548	0.57250309	https://www.genecards.org/cgi-bin/carddisp.pl?gene=GNAI3
POLR2B	RNA Polymerase II Subunit B	Protein Coding	47	GC04P056977	0.57250309	https://www.genecards.org/cgi-bin/carddisp.pl?gene=POLR2B
CXCL12	C-X-C Motif Chemokine Ligand 12	Protein Coding	46	GC10M044370	0.57250309	https://www.genecards.org/cgi-bin/carddisp.pl?gene=CXCL12
GNB5	G Protein Subunit Beta 5	Protein Coding	46	GC15M119502	0.57250309	https://www.genecards.org/cgi-bin/carddisp.pl?gene=GNB5
POLR2A	RNA Polymerase II Subunit A	Protein Coding	46	GC17P011454	0.57250309	https://www.genecards.org/cgi-bin/carddisp.pl?gene=POLR2A
EREG	Epiregulin	Protein Coding	45	GC04P074366	0.57250309	https://www.genecards.org/cgi-bin/carddisp.pl?gene=EREG
GNB2	G Protein Subunit Beta 2	Protein Coding	45	GC07P100673	0.57250309	https://www.genecards.org/cgi-bin/carddisp.pl?gene=GNB2
GNB4	G Protein Subunit Beta 4	Protein Coding	45	GC03M179397	0.57250309	https://www.genecards.org/cgi-bin/carddisp.pl?gene=GNB4
PIK3R3	Phosphoinositide-3-Kinase Regulatory Subunit 3	Protein Coding	45	GC01M046041	0.57250309	https://www.genecards.org/cgi-bin/carddisp.pl?gene=PIK3R3
SRF	Serum Response Factor	Protein Coding	45	GC06P043171	0.57250309	https://www.genecards.org/cgi-bin/carddisp.pl?gene=SRF
GTF2F2	General Transcription Factor IIF Subunit 2	Protein Coding	44	GC13P045120	0.57250309	https://www.genecards.org/cgi-bin/carddisp.pl?gene=GTF2F2
POLR2C	RNA Polymerase II Subunit C	Protein Coding	44	GC16P057462	0.57250309	https://www.genecards.org/cgi-bin/carddisp.pl?gene=POLR2C
GTF2F1	General Transcription Factor IIF Subunit 1	Protein Coding	43	GC19M006430	0.57250309	https://www.genecards.org/cgi-bin/carddisp.pl?gene=GTF2F1
GNG4	G Protein Subunit Gamma 4	Protein Coding	41	GC01M235547	0.57250309	https://www.genecards.org/cgi-bin/carddisp.pl?gene=GNG4
GNG7	G Protein Subunit Gamma 7	Protein Coding	41	GC19M002511	0.57250309	https://www.genecards.org/cgi-bin/carddisp.pl?gene=GNG7
UHMK1	U2AF Homology Motif Kinase 1	Protein Coding	41	GC01P162467	0.57250309	https://www.genecards.org/cgi-bin/carddisp.pl?gene=UHMK1
EPGN	Epithelial Mitogen	Protein Coding	40	GC04P074309	0.57250309	https://www.genecards.org/cgi-bin/carddisp.pl?gene=EPGN
GNG12	G Protein Subunit Gamma 12	Protein Coding	40	GC01M067701	0.57250309	https://www.genecards.org/cgi-bin/carddisp.pl?gene=GNG12
GNG3	G Protein Subunit Gamma 3	Protein Coding	40	GC11P062807	0.57250309	https://www.genecards.org/cgi-bin/carddisp.pl?gene=GNG3
GNG5	G Protein Subunit Gamma 5	Protein Coding	40	GC01M084498	0.57250309	https://www.genecards.org/cgi-bin/carddisp.pl?gene=GNG5
GNGT2	G Protein Subunit Gamma Transducin 2	Protein Coding	40	GC17M049202	0.57250309	https://www.genecards.org/cgi-bin/carddisp.pl?gene=GNGT2
GNG10	G Protein Subunit Gamma 10	Protein Coding	39	GC09P111661	0.57250309	https://www.genecards.org/cgi-bin/carddisp.pl?gene=GNG10
GNG13	G Protein Subunit Gamma 13	Protein Coding	39	GC16M007482	0.57250309	https://www.genecards.org/cgi-bin/carddisp.pl?gene=GNG13
GNG11	G Protein Subunit Gamma 11	Protein Coding	38	GC07P093921	0.57250309	https://www.genecards.org/cgi-bin/carddisp.pl?gene=GNG11
GNG8	G Protein Subunit Gamma 8	Protein Coding	38	GC19M068061	0.57250309	https://www.genecards.org/cgi-bin/carddisp.pl?gene=GNG8
GTF2A2	General Transcription Factor IIA Subunit 2	Protein Coding	38	GC15M059638	0.57250309	https://www.genecards.org/cgi-bin/carddisp.pl?gene=GTF2A2
GTF2A1	General Transcription Factor IIA Subunit 1	Protein Coding	37	GC14M081175	0.57250309	https://www.genecards.org/cgi-bin/carddisp.pl?gene=GTF2A1
KCTD6	Potassium Channel Tetramerization Domain Containing 6	Protein Coding	36	GC03P058494	0.57250309	https://www.genecards.org/cgi-bin/carddisp.pl?gene=KCTD6
FGFR1	Fibroblast Growth Factor Receptor 1	Protein Coding	59	GC08M038400	0.40482083	https://www.genecards.org/cgi-bin/carddisp.pl?gene=FGFR1
ERBB2	Erb-B2 Receptor Tyrosine Kinase 2	Protein Coding	58	GC17P039687	0.40482083	https://www.genecards.org/cgi-bin/carddisp.pl?gene=ERBB2
FGFR2	Fibroblast Growth Factor Receptor 2	Protein Coding	58	GC10M121478	0.40482083	https://www.genecards.org/cgi-bin/carddisp.pl?gene=FGFR2
FGFR3	Fibroblast Growth Factor Receptor 3	Protein Coding	58	GC04P001795	0.40482083	https://www.genecards.org/cgi-bin/carddisp.pl?gene=FGFR3
RAF1	Raf-1 Proto-Oncogene, Serine/Threonine Kinase	Protein Coding	57	GC03M012583	0.40482083	https://www.genecards.org/cgi-bin/carddisp.pl?gene=RAF1
CDK4	Cyclin Dependent Kinase 4	Protein Coding	56	GC12M057752	0.40482083	https://www.genecards.org/cgi-bin/carddisp.pl?gene=CDK4
EPHA2	EPH Receptor A2	Protein Coding	56	GC01M016124	0.40482083	https://www.genecards.org/cgi-bin/carddisp.pl?gene=EPHA2
EPHB4	EPH Receptor B4	Protein Coding	56	GC07M102134	0.40482083	https://www.genecards.org/cgi-bin/carddisp.pl?gene=EPHB4
HDAC6	Histone Deacetylase 6	Protein Coding	56	GC0XP048801	0.40482083	https://www.genecards.org/cgi-bin/carddisp.pl?gene=HDAC6
INSR	Insulin Receptor	Protein Coding	56	GC19M007112	0.40482083	https://www.genecards.org/cgi-bin/carddisp.pl?gene=INSR
KDR	Kinase Insert Domain Receptor	Protein Coding	56	GC04M055078	0.40482083	https://www.genecards.org/cgi-bin/carddisp.pl?gene=KDR
KIT	KIT Proto-Oncogene, Receptor Tyrosine Kinase	Protein Coding	56	GC04P054657	0.40482083	https://www.genecards.org/cgi-bin/carddisp.pl?gene=KIT
MET	MET Proto-Oncogene, Receptor Tyrosine Kinase	Protein Coding	56	GC07P116672	0.40482083	https://www.genecards.org/cgi-bin/carddisp.pl?gene=MET
NTRK2	Neurotrophic Receptor Tyrosine Kinase 2	Protein Coding	56	GC09P084668	0.40482083	https://www.genecards.org/cgi-bin/carddisp.pl?gene=NTRK2
AXL	AXL Receptor Tyrosine Kinase	Protein Coding	55	GC19P041219	0.40482083	https://www.genecards.org/cgi-bin/carddisp.pl?gene=AXL
CSF1R	Colony Stimulating Factor 1 Receptor	Protein Coding	55	GC05M150053	0.40482083	https://www.genecards.org/cgi-bin/carddisp.pl?gene=CSF1R
DDR2	Discoidin Domain Receptor Tyrosine Kinase 2	Protein Coding	55	GC01P162631	0.40482083	https://www.genecards.org/cgi-bin/carddisp.pl?gene=DDR2
EPHB2	EPH Receptor B2	Protein Coding	55	GC01P022710	0.40482083	https://www.genecards.org/cgi-bin/carddisp.pl?gene=EPHB2
ERBB3	Erb-B2 Receptor Tyrosine Kinase 3	Protein Coding	55	GC12P057357	0.40482083	https://www.genecards.org/cgi-bin/carddisp.pl?gene=ERBB3
FGFR4	Fibroblast Growth Factor Receptor 4	Protein Coding	55	GC05P177086	0.40482083	https://www.genecards.org/cgi-bin/carddisp.pl?gene=FGFR4
FLT3	Fms Related Receptor Tyrosine Kinase 3	Protein Coding	55	GC13M028003	0.40482083	https://www.genecards.org/cgi-bin/carddisp.pl?gene=FLT3
FLT4	Fms Related Receptor Tyrosine Kinase 4	Protein Coding	55	GC05M180614	0.40482083	https://www.genecards.org/cgi-bin/carddisp.pl?gene=FLT4
MERTK	MER Proto-Oncogene, Tyrosine Kinase	Protein Coding	55	GC02P111898	0.40482083	https://www.genecards.org/cgi-bin/carddisp.pl?gene=MERTK
NTRK1	Neurotrophic Receptor Tyrosine Kinase 1	Protein Coding	55	GC01P156815	0.40482083	https://www.genecards.org/cgi-bin/carddisp.pl?gene=NTRK1
NTRK3	Neurotrophic Receptor Tyrosine Kinase 3	Protein Coding	55	GC15M087859	0.40482083	https://www.genecards.org/cgi-bin/carddisp.pl?gene=NTRK3
TGFB1	Transforming Growth Factor Beta 1	Protein Coding	55	GC19M041301	0.40482083	https://www.genecards.org/cgi-bin/carddisp.pl?gene=TGFB1
ALK	ALK Receptor Tyrosine Kinase	Protein Coding	54	GC02M029190	0.40482083	https://www.genecards.org/cgi-bin/carddisp.pl?gene=ALK
CDK2	Cyclin Dependent Kinase 2	Protein Coding	54	GC12P055966	0.40482083	https://www.genecards.org/cgi-bin/carddisp.pl?gene=CDK2
EPHA4	EPH Receptor A4	Protein Coding	54	GC02M221418	0.40482083	https://www.genecards.org/cgi-bin/carddisp.pl?gene=EPHA4
FLT1	Fms Related Receptor Tyrosine Kinase 1	Protein Coding	54	GC13M028300	0.40482083	https://www.genecards.org/cgi-bin/carddisp.pl?gene=FLT1
HDAC2	Histone Deacetylase 2	Protein Coding	54	GC06M113933	0.40482083	https://www.genecards.org/cgi-bin/carddisp.pl?gene=HDAC2
HGF	Hepatocyte Growth Factor	Protein Coding	54	GC07M081699	0.40482083	https://www.genecards.org/cgi-bin/carddisp.pl?gene=HGF
HSPB1	Heat Shock Protein Family B (Small) Member 1	Protein Coding	54	GC07P076302	0.40482083	https://www.genecards.org/cgi-bin/carddisp.pl?gene=HSPB1
NGF	Nerve Growth Factor	Protein Coding	54	GC01M115285	0.40482083	https://www.genecards.org/cgi-bin/carddisp.pl?gene=NGF
TEK	TEK Receptor Tyrosine Kinase	Protein Coding	54	GC09P027109	0.40482083	https://www.genecards.org/cgi-bin/carddisp.pl?gene=TEK
TGFB2	Transforming Growth Factor Beta 2	Protein Coding	54	GC01P218345	0.40482083	https://www.genecards.org/cgi-bin/carddisp.pl?gene=TGFB2
IL6	Interleukin 6	Protein Coding	53	GC07P022725	0.40482083	https://www.genecards.org/cgi-bin/carddisp.pl?gene=IL6
MMP3	Matrix Metallopeptidase 3	Protein Coding	53	GC11M102835	0.40482083	https://www.genecards.org/cgi-bin/carddisp.pl?gene=MMP3
PDGFB	Platelet Derived Growth Factor Subunit B	Protein Coding	53	GC22M060099	0.40482083	https://www.genecards.org/cgi-bin/carddisp.pl?gene=PDGFB
PRKAR1A	Protein Kinase CAMP-Dependent Type I Regulatory Subunit Alpha	Protein Coding	53	GC17P069148	0.40482083	https://www.genecards.org/cgi-bin/carddisp.pl?gene=PRKAR1A
BDNF	Brain Derived Neurotrophic Factor	Protein Coding	52	GC11M027654	0.40482083	https://www.genecards.org/cgi-bin/carddisp.pl?gene=BDNF
EPOR	Erythropoietin Receptor	Protein Coding	52	GC19M011377	0.40482083	https://www.genecards.org/cgi-bin/carddisp.pl?gene=EPOR
MAPK8	Mitogen-Activated Protein Kinase 8	Protein Coding	52	GC10P048306	0.40482083	https://www.genecards.org/cgi-bin/carddisp.pl?gene=MAPK8
PRKACB	Protein Kinase CAMP-Activated Catalytic Subunit Beta	Protein Coding	52	GC01P084078	0.40482083	https://www.genecards.org/cgi-bin/carddisp.pl?gene=PRKACB
PSMB8	Proteasome 20S Subunit Beta 8	Protein Coding	52	GC06M032840	0.40482083	https://www.genecards.org/cgi-bin/carddisp.pl?gene=PSMB8
TYRO3	TYRO3 Protein Tyrosine Kinase	Protein Coding	52	GC15P041557	0.40482083	https://www.genecards.org/cgi-bin/carddisp.pl?gene=TYRO3
BMP1	Bone Morphogenetic Protein 1	Protein Coding	51	GC08P022164	0.40482083	https://www.genecards.org/cgi-bin/carddisp.pl?gene=BMP1
BMP2	Bone Morphogenetic Protein 2	Protein Coding	51	GC20P006767	0.40482083	https://www.genecards.org/cgi-bin/carddisp.pl?gene=BMP2
BMP4	Bone Morphogenetic Protein 4	Protein Coding	51	GC14M053949	0.40482083	https://www.genecards.org/cgi-bin/carddisp.pl?gene=BMP4
CCNE1	Cyclin E1	Protein Coding	51	GC19P029811	0.40482083	https://www.genecards.org/cgi-bin/carddisp.pl?gene=CCNE1
CDKN1A	Cyclin Dependent Kinase Inhibitor 1A	Protein Coding	51	GC06P087904	0.40482083	https://www.genecards.org/cgi-bin/carddisp.pl?gene=CDKN1A
EPHB1	EPH Receptor B1	Protein Coding	51	GC03P134795	0.40482083	https://www.genecards.org/cgi-bin/carddisp.pl?gene=EPHB1
HDAC3	Histone Deacetylase 3	Protein Coding	51	GC05M141583	0.40482083	https://www.genecards.org/cgi-bin/carddisp.pl?gene=HDAC3
HDAC5	Histone Deacetylase 5	Protein Coding	51	GC17M044076	0.40482083	https://www.genecards.org/cgi-bin/carddisp.pl?gene=HDAC5
IGF2	Insulin Like Growth Factor 2	Protein Coding	51	GC11M003998	0.40482083	https://www.genecards.org/cgi-bin/carddisp.pl?gene=IGF2
IL2	Interleukin 2	Protein Coding	51	GC04M122451	0.40482083	https://www.genecards.org/cgi-bin/carddisp.pl?gene=IL2
KAT5	Lysine Acetyltransferase 5	Protein Coding	51	GC11P065711	0.40482083	https://www.genecards.org/cgi-bin/carddisp.pl?gene=KAT5
KDM1A	Lysine Demethylase 1A	Protein Coding	51	GC01P023019	0.40482083	https://www.genecards.org/cgi-bin/carddisp.pl?gene=KDM1A
MAPK10	Mitogen-Activated Protein Kinase 10	Protein Coding	51	GC04M085990	0.40482083	https://www.genecards.org/cgi-bin/carddisp.pl?gene=MAPK10
MAPK12	Mitogen-Activated Protein Kinase 12	Protein Coding	51	GC22M059568	0.40482083	https://www.genecards.org/cgi-bin/carddisp.pl?gene=MAPK12
MAPK13	Mitogen-Activated Protein Kinase 13	Protein Coding	51	GC06P087897	0.40482083	https://www.genecards.org/cgi-bin/carddisp.pl?gene=MAPK13
MST1R	Macrophage Stimulating 1 Receptor	Protein Coding	51	GC03M051443	0.40482083	https://www.genecards.org/cgi-bin/carddisp.pl?gene=MST1R
MUSK	Muscle Associated Receptor Tyrosine Kinase	Protein Coding	51	GC09P110668	0.40482083	https://www.genecards.org/cgi-bin/carddisp.pl?gene=MUSK
MYB	MYB Proto-Oncogene, Transcription Factor	Protein Coding	51	GC06P135180	0.40482083	https://www.genecards.org/cgi-bin/carddisp.pl?gene=MYB
NRG1	Neuregulin 1	Protein Coding	51	GC08P031639	0.40482083	https://www.genecards.org/cgi-bin/carddisp.pl?gene=NRG1
ROR2	Receptor Tyrosine Kinase Like Orphan Receptor 2	Protein Coding	51	GC09M095287	0.40482083	https://www.genecards.org/cgi-bin/carddisp.pl?gene=ROR2
YY1	YY1 Transcription Factor	Protein Coding	51	GC14P100238	0.40482083	https://www.genecards.org/cgi-bin/carddisp.pl?gene=YY1
ATF2	Activating Transcription Factor 2	Protein Coding	50	GC02M175072	0.40482083	https://www.genecards.org/cgi-bin/carddisp.pl?gene=ATF2
CDC25A	Cell Division Cycle 25A	Protein Coding	50	GC03M048183	0.40482083	https://www.genecards.org/cgi-bin/carddisp.pl?gene=CDC25A
CDK1	Cyclin Dependent Kinase 1	Protein Coding	50	GC10P060772	0.40482083	https://www.genecards.org/cgi-bin/carddisp.pl?gene=CDK1
DDR1	Discoidin Domain Receptor Tyrosine Kinase 1	Protein Coding	50	GC06P087709	0.40482083	https://www.genecards.org/cgi-bin/carddisp.pl?gene=DDR1
EPHA1	EPH Receptor A1	Protein Coding	50	GC07M143390	0.40482083	https://www.genecards.org/cgi-bin/carddisp.pl?gene=EPHA1
EPHA7	EPH Receptor A7	Protein Coding	50	GC06M093240	0.40482083	https://www.genecards.org/cgi-bin/carddisp.pl?gene=EPHA7
FGF1	Fibroblast Growth Factor 1	Protein Coding	50	GC05M142555	0.40482083	https://www.genecards.org/cgi-bin/carddisp.pl?gene=FGF1
FGF10	Fibroblast Growth Factor 10	Protein Coding	50	GC05M044340	0.40482083	https://www.genecards.org/cgi-bin/carddisp.pl?gene=FGF10
FGF8	Fibroblast Growth Factor 8	Protein Coding	50	GC10M101770	0.40482083	https://www.genecards.org/cgi-bin/carddisp.pl?gene=FGF8
GNA11	G Protein Subunit Alpha 11	Protein Coding	50	GC19P003094	0.40482083	https://www.genecards.org/cgi-bin/carddisp.pl?gene=GNA11
HDAC8	Histone Deacetylase 8	Protein Coding	50	GC0XM072329	0.40482083	https://www.genecards.org/cgi-bin/carddisp.pl?gene=HDAC8
HDAC9	Histone Deacetylase 9	Protein Coding	50	GC07P018086	0.40482083	https://www.genecards.org/cgi-bin/carddisp.pl?gene=HDAC9
HSD17B3	Hydroxysteroid 17-Beta Dehydrogenase 3	Protein Coding	50	GC09M096290	0.40482083	https://www.genecards.org/cgi-bin/carddisp.pl?gene=HSD17B3
HSP90AB1	Heat Shock Protein 90 Alpha Family Class B Member 1	Protein Coding	50	GC06P044246	0.40482083	https://www.genecards.org/cgi-bin/carddisp.pl?gene=HSP90AB1
IGF1	Insulin Like Growth Factor 1	Protein Coding	50	GC12M102395	0.40482083	https://www.genecards.org/cgi-bin/carddisp.pl?gene=IGF1
KAT2B	Lysine Acetyltransferase 2B	Protein Coding	50	GC03P020043	0.40482083	https://www.genecards.org/cgi-bin/carddisp.pl?gene=KAT2B
MAP3K3	Mitogen-Activated Protein Kinase Kinase Kinase 3	Protein Coding	50	GC17P063622	0.40482083	https://www.genecards.org/cgi-bin/carddisp.pl?gene=MAP3K3
MAP3K5	Mitogen-Activated Protein Kinase Kinase Kinase 5	Protein Coding	50	GC06M136557	0.40482083	https://www.genecards.org/cgi-bin/carddisp.pl?gene=MAP3K5
MMP7	Matrix Metallopeptidase 7	Protein Coding	50	GC11M102425	0.40482083	https://www.genecards.org/cgi-bin/carddisp.pl?gene=MMP7
ROR1	Receptor Tyrosine Kinase Like Orphan Receptor 1	Protein Coding	50	GC01P063774	0.40482083	https://www.genecards.org/cgi-bin/carddisp.pl?gene=ROR1
SMC1A	Structural Maintenance Of Chromosomes 1A	Protein Coding	50	GC0XM053374	0.40482083	https://www.genecards.org/cgi-bin/carddisp.pl?gene=SMC1A
TAF1	TATA-Box Binding Protein Associated Factor 1	Protein Coding	50	GC0XP071366	0.40482083	https://www.genecards.org/cgi-bin/carddisp.pl?gene=TAF1
TYMP	Thymidine Phosphorylase	Protein Coding	50	GC22M050525	0.40482083	https://www.genecards.org/cgi-bin/carddisp.pl?gene=TYMP
UBE3A	Ubiquitin Protein Ligase E3A	Protein Coding	50	GC15M025333	0.40482083	https://www.genecards.org/cgi-bin/carddisp.pl?gene=UBE3A
VEGFC	Vascular Endothelial Growth Factor C	Protein Coding	50	GC04M176683	0.40482083	https://www.genecards.org/cgi-bin/carddisp.pl?gene=VEGFC
EPHA3	EPH Receptor A3	Protein Coding	49	GC03P089077	0.40482083	https://www.genecards.org/cgi-bin/carddisp.pl?gene=EPHA3
EPHB3	EPH Receptor B3	Protein Coding	49	GC03P184561	0.40482083	https://www.genecards.org/cgi-bin/carddisp.pl?gene=EPHB3
LIFR	LIF Receptor Subunit Alpha	Protein Coding	49	GC05M038475	0.40482083	https://www.genecards.org/cgi-bin/carddisp.pl?gene=LIFR
PRKACG	Protein Kinase CAMP-Activated Catalytic Subunit Gamma	Protein Coding	49	GC09M069041	0.40482083	https://www.genecards.org/cgi-bin/carddisp.pl?gene=PRKACG
PRKAR1B	Protein Kinase CAMP-Dependent Type I Regulatory Subunit Beta	Protein Coding	49	GC07M000549	0.40482083	https://www.genecards.org/cgi-bin/carddisp.pl?gene=PRKAR1B
SEMA3A	Semaphorin 3A	Protein Coding	49	GC07M083955	0.40482083	https://www.genecards.org/cgi-bin/carddisp.pl?gene=SEMA3A
SMC3	Structural Maintenance Of Chromosomes 3	Protein Coding	49	GC10P110567	0.40482083	https://www.genecards.org/cgi-bin/carddisp.pl?gene=SMC3
SPHK1	Sphingosine Kinase 1	Protein Coding	49	GC17P076376	0.40482083	https://www.genecards.org/cgi-bin/carddisp.pl?gene=SPHK1
ARAF	A-Raf Proto-Oncogene, Serine/Threonine Kinase	Protein Coding	48	GC0XP047646	0.40482083	https://www.genecards.org/cgi-bin/carddisp.pl?gene=ARAF
BMP7	Bone Morphogenetic Protein 7	Protein Coding	48	GC20M057168	0.40482083	https://www.genecards.org/cgi-bin/carddisp.pl?gene=BMP7
CALM1	Calmodulin 1	Protein Coding	48	GC14P090396	0.40482083	https://www.genecards.org/cgi-bin/carddisp.pl?gene=CALM1
CCN2	Cellular Communication Network Factor 2	Protein Coding	48	GC06M131948	0.40482083	https://www.genecards.org/cgi-bin/carddisp.pl?gene=CCN2
CCNA2	Cyclin A2	Protein Coding	48	GC04M121816	0.40482083	https://www.genecards.org/cgi-bin/carddisp.pl?gene=CCNA2
CDK9	Cyclin Dependent Kinase 9	Protein Coding	48	GC09P128062	0.40482083	https://www.genecards.org/cgi-bin/carddisp.pl?gene=CDK9
CHD1	Chromodomain Helicase DNA Binding Protein 1	Protein Coding	48	GC05M098853	0.40482083	https://www.genecards.org/cgi-bin/carddisp.pl?gene=CHD1
CYP11B1	Cytochrome P450 Family 11 Subfamily B Member 1	Protein Coding	48	GC08M142872	0.40482083	https://www.genecards.org/cgi-bin/carddisp.pl?gene=CYP11B1
CYP2C19	Cytochrome P450 Family 2 Subfamily C Member 19	Protein Coding	48	GC10P094762	0.40482083	https://www.genecards.org/cgi-bin/carddisp.pl?gene=CYP2C19
EPHA5	EPH Receptor A5	Protein Coding	48	GC04M065319	0.40482083	https://www.genecards.org/cgi-bin/carddisp.pl?gene=EPHA5
EPHB6	EPH Receptor B6	Protein Coding	48	GC07P148810	0.40482083	https://www.genecards.org/cgi-bin/carddisp.pl?gene=EPHB6
FGF17	Fibroblast Growth Factor 17	Protein Coding	48	GC08P022042	0.40482083	https://www.genecards.org/cgi-bin/carddisp.pl?gene=FGF17
FGF2	Fibroblast Growth Factor 2	Protein Coding	48	GC04P122826	0.40482083	https://www.genecards.org/cgi-bin/carddisp.pl?gene=FGF2
FGF23	Fibroblast Growth Factor 23	Protein Coding	48	GC12M004368	0.40482083	https://www.genecards.org/cgi-bin/carddisp.pl?gene=FGF23
GDF5	Growth Differentiation Factor 5	Protein Coding	48	GC20M035433	0.40482083	https://www.genecards.org/cgi-bin/carddisp.pl?gene=GDF5
GFER	Growth Factor, Augmenter Of Liver Regeneration	Protein Coding	48	GC16P001984	0.40482083	https://www.genecards.org/cgi-bin/carddisp.pl?gene=GFER
GNAO1	G Protein Subunit Alpha O1	Protein Coding	48	GC16P056231	0.40482083	https://www.genecards.org/cgi-bin/carddisp.pl?gene=GNAO1
GNAT1	G Protein Subunit Alpha Transducin 1	Protein Coding	48	GC03P050407	0.40482083	https://www.genecards.org/cgi-bin/carddisp.pl?gene=GNAT1
GNAT2	G Protein Subunit Alpha Transducin 2	Protein Coding	48	GC01M109603	0.40482083	https://www.genecards.org/cgi-bin/carddisp.pl?gene=GNAT2
HDAC7	Histone Deacetylase 7	Protein Coding	48	GC12M047782	0.40482083	https://www.genecards.org/cgi-bin/carddisp.pl?gene=HDAC7
KDM4B	Lysine Demethylase 4B	Protein Coding	48	GC19P004969	0.40482083	https://www.genecards.org/cgi-bin/carddisp.pl?gene=KDM4B
KITLG	KIT Ligand	Protein Coding	48	GC12M088492	0.40482083	https://www.genecards.org/cgi-bin/carddisp.pl?gene=KITLG
LTBP1	Latent Transforming Growth Factor Beta Binding Protein 1	Protein Coding	48	GC02P032946	0.40482083	https://www.genecards.org/cgi-bin/carddisp.pl?gene=LTBP1
MAP3K2	Mitogen-Activated Protein Kinase Kinase Kinase 2	Protein Coding	48	GC02M127298	0.40482083	https://www.genecards.org/cgi-bin/carddisp.pl?gene=MAP3K2
NTF4	Neurotrophin 4	Protein Coding	48	GC19M068158	0.40482083	https://www.genecards.org/cgi-bin/carddisp.pl?gene=NTF4
PPARGC1A	PPARG Coactivator 1 Alpha	Protein Coding	48	GC04M023755	0.40482083	https://www.genecards.org/cgi-bin/carddisp.pl?gene=PPARGC1A
PRKAR2A	Protein Kinase CAMP-Dependent Type II Regulatory Subunit Alpha	Protein Coding	48	GC03M048744	0.40482083	https://www.genecards.org/cgi-bin/carddisp.pl?gene=PRKAR2A
PSMB7	Proteasome 20S Subunit Beta 7	Protein Coding	48	GC09M124353	0.40482083	https://www.genecards.org/cgi-bin/carddisp.pl?gene=PSMB7
PSMB9	Proteasome 20S Subunit Beta 9	Protein Coding	48	GC06P087772	0.40482083	https://www.genecards.org/cgi-bin/carddisp.pl?gene=PSMB9
ROS1	ROS Proto-Oncogene 1, Receptor Tyrosine Kinase	Protein Coding	48	GC06M117287	0.40482083	https://www.genecards.org/cgi-bin/carddisp.pl?gene=ROS1
S1PR3	Sphingosine-1-Phosphate Receptor 3	Protein Coding	48	GC09P089414	0.40482083	https://www.genecards.org/cgi-bin/carddisp.pl?gene=S1PR3
SIN3A	SIN3 Transcription Regulator Family Member A	Protein Coding	48	GC15M075369	0.40482083	https://www.genecards.org/cgi-bin/carddisp.pl?gene=SIN3A
STAG2	Stromal Antigen 2	Protein Coding	48	GC0XP123960	0.40482083	https://www.genecards.org/cgi-bin/carddisp.pl?gene=STAG2
THPO	Thrombopoietin	Protein Coding	48	GC03M184371	0.40482083	https://www.genecards.org/cgi-bin/carddisp.pl?gene=THPO
ATF4	Activating Transcription Factor 4	Protein Coding	47	GC22P039519	0.40482083	https://www.genecards.org/cgi-bin/carddisp.pl?gene=ATF4
CALM2	Calmodulin 2	Protein Coding	47	GC02M047124	0.40482083	https://www.genecards.org/cgi-bin/carddisp.pl?gene=CALM2
EPHA8	EPH Receptor A8	Protein Coding	47	GC01P022563	0.40482083	https://www.genecards.org/cgi-bin/carddisp.pl?gene=EPHA8
FGF14	Fibroblast Growth Factor 14	Protein Coding	47	GC13M101710	0.40482083	https://www.genecards.org/cgi-bin/carddisp.pl?gene=FGF14
FKBP4	FKBP Prolyl Isomerase 4	Protein Coding	47	GC12P002795	0.40482083	https://www.genecards.org/cgi-bin/carddisp.pl?gene=FKBP4
GAS6	Growth Arrest Specific 6	Protein Coding	47	GC13M113820	0.40482083	https://www.genecards.org/cgi-bin/carddisp.pl?gene=GAS6
GDF2	Growth Differentiation Factor 2	Protein Coding	47	GC10P047322	0.40482083	https://www.genecards.org/cgi-bin/carddisp.pl?gene=GDF2
GPC6	Glypican 6	Protein Coding	47	GC13P093226	0.40482083	https://www.genecards.org/cgi-bin/carddisp.pl?gene=GPC6
IKBKE	Inhibitor Of Nuclear Factor Kappa B Kinase Subunit Epsilon	Protein Coding	47	GC01P206470	0.40482083	https://www.genecards.org/cgi-bin/carddisp.pl?gene=IKBKE
IL3	Interleukin 3	Protein Coding	47	GC05P132060	0.40482083	https://www.genecards.org/cgi-bin/carddisp.pl?gene=IL3
KPNA2	Karyopherin Subunit Alpha 2	Protein Coding	47	GC17P068035	0.40482083	https://www.genecards.org/cgi-bin/carddisp.pl?gene=KPNA2
LTBP2	Latent Transforming Growth Factor Beta Binding Protein 2	Protein Coding	47	GC14M074498	0.40482083	https://www.genecards.org/cgi-bin/carddisp.pl?gene=LTBP2
LTBP3	Latent Transforming Growth Factor Beta Binding Protein 3	Protein Coding	47	GC11M065538	0.40482083	https://www.genecards.org/cgi-bin/carddisp.pl?gene=LTBP3
MDK	Midkine	Protein Coding	47	GC11P046380	0.40482083	https://www.genecards.org/cgi-bin/carddisp.pl?gene=MDK
NR5A2	Nuclear Receptor Subfamily 5 Group A Member 2	Protein Coding	47	GC01P199996	0.40482083	https://www.genecards.org/cgi-bin/carddisp.pl?gene=NR5A2
NTF3	Neurotrophin 3	Protein Coding	47	GC12P022322	0.40482083	https://www.genecards.org/cgi-bin/carddisp.pl?gene=NTF3
PIK3R4	Phosphoinositide-3-Kinase Regulatory Subunit 4	Protein Coding	47	GC03M130678	0.40482083	https://www.genecards.org/cgi-bin/carddisp.pl?gene=PIK3R4
PIK3R5	Phosphoinositide-3-Kinase Regulatory Subunit 5	Protein Coding	47	GC17M008878	0.40482083	https://www.genecards.org/cgi-bin/carddisp.pl?gene=PIK3R5
PSMA3	Proteasome 20S Subunit Alpha 3	Protein Coding	47	GC14P058244	0.40482083	https://www.genecards.org/cgi-bin/carddisp.pl?gene=PSMA3
PSMA6	Proteasome 20S Subunit Alpha 6	Protein Coding	47	GC14P035278	0.40482083	https://www.genecards.org/cgi-bin/carddisp.pl?gene=PSMA6
PSMA7	Proteasome 20S Subunit Alpha 7	Protein Coding	47	GC20M062136	0.40482083	https://www.genecards.org/cgi-bin/carddisp.pl?gene=PSMA7
PSMB1	Proteasome 20S Subunit Beta 1	Protein Coding	47	GC06M170535	0.40482083	https://www.genecards.org/cgi-bin/carddisp.pl?gene=PSMB1
PSMB10	Proteasome 20S Subunit Beta 10	Protein Coding	47	GC16M067937	0.40482083	https://www.genecards.org/cgi-bin/carddisp.pl?gene=PSMB10
PSMB4	Proteasome 20S Subunit Beta 4	Protein Coding	47	GC01P151372	0.40482083	https://www.genecards.org/cgi-bin/carddisp.pl?gene=PSMB4
PSMB5	Proteasome 20S Subunit Beta 5	Protein Coding	47	GC14M023016	0.40482083	https://www.genecards.org/cgi-bin/carddisp.pl?gene=PSMB5
PSMC3	Proteasome 26S Subunit, ATPase 3	Protein Coding	47	GC11M096711	0.40482083	https://www.genecards.org/cgi-bin/carddisp.pl?gene=PSMC3
PTGES3	Prostaglandin E Synthase 3	Protein Coding	47	GC12M056974	0.40482083	https://www.genecards.org/cgi-bin/carddisp.pl?gene=PTGES3
PTK7	Protein Tyrosine Kinase 7 (Inactive)	Protein Coding	47	GC06P043076	0.40482083	https://www.genecards.org/cgi-bin/carddisp.pl?gene=PTK7
RAD21	RAD21 Cohesin Complex Component	Protein Coding	47	GC08M116846	0.40482083	https://www.genecards.org/cgi-bin/carddisp.pl?gene=RAD21
SOS2	SOS Ras/Rho Guanine Nucleotide Exchange Factor 2	Protein Coding	47	GC14M050117	0.40482083	https://www.genecards.org/cgi-bin/carddisp.pl?gene=SOS2
TDGF1	Teratocarcinoma-Derived Growth Factor 1	Protein Coding	47	GC03P047198	0.40482083	https://www.genecards.org/cgi-bin/carddisp.pl?gene=TDGF1
TIE1	Tyrosine Kinase With Immunoglobulin Like And EGF Like Domains 1	Protein Coding	47	GC01P043300	0.40482083	https://www.genecards.org/cgi-bin/carddisp.pl?gene=TIE1
TIMP1	TIMP Metallopeptidase Inhibitor 1	Protein Coding	47	GC0XP047647	0.40482083	https://www.genecards.org/cgi-bin/carddisp.pl?gene=TIMP1
VEGFB	Vascular Endothelial Growth Factor B	Protein Coding	47	GC11P064234	0.40482083	https://www.genecards.org/cgi-bin/carddisp.pl?gene=VEGFB
BMP6	Bone Morphogenetic Protein 6	Protein Coding	46	GC06P007726	0.40482083	https://www.genecards.org/cgi-bin/carddisp.pl?gene=BMP6
FGF5	Fibroblast Growth Factor 5	Protein Coding	46	GC04P080266	0.40482083	https://www.genecards.org/cgi-bin/carddisp.pl?gene=FGF5
FGF7	Fibroblast Growth Factor 7	Protein Coding	46	GC15P049423	0.40482083	https://www.genecards.org/cgi-bin/carddisp.pl?gene=FGF7
GH1	Growth Hormone 1	Protein Coding	46	GC17M063917	0.40482083	https://www.genecards.org/cgi-bin/carddisp.pl?gene=GH1
GNAL	G Protein Subunit Alpha L	Protein Coding	46	GC18P011689	0.40482083	https://www.genecards.org/cgi-bin/carddisp.pl?gene=GNAL
HDAC10	Histone Deacetylase 10	Protein Coding	46	GC22M050245	0.40482083	https://www.genecards.org/cgi-bin/carddisp.pl?gene=HDAC10
HDAC11	Histone Deacetylase 11	Protein Coding	46	GC03P013583	0.40482083	https://www.genecards.org/cgi-bin/carddisp.pl?gene=HDAC11
NRG2	Neuregulin 2	Protein Coding	46	GC05M139810	0.40482083	https://www.genecards.org/cgi-bin/carddisp.pl?gene=NRG2
NRG3	Neuregulin 3	Protein Coding	46	GC10P093456	0.40482083	https://www.genecards.org/cgi-bin/carddisp.pl?gene=NRG3
PDGFA	Platelet Derived Growth Factor Subunit A	Protein Coding	46	GC07M000497	0.40482083	https://www.genecards.org/cgi-bin/carddisp.pl?gene=PDGFA
PDGFC	Platelet Derived Growth Factor C	Protein Coding	46	GC04M156760	0.40482083	https://www.genecards.org/cgi-bin/carddisp.pl?gene=PDGFC
PDGFD	Platelet Derived Growth Factor D	Protein Coding	46	GC11M103907	0.40482083	https://www.genecards.org/cgi-bin/carddisp.pl?gene=PDGFD
PGF	Placental Growth Factor	Protein Coding	46	GC14M074941	0.40482083	https://www.genecards.org/cgi-bin/carddisp.pl?gene=PGF
POLR1A	RNA Polymerase I Subunit A	Protein Coding	46	GC02M086021	0.40482083	https://www.genecards.org/cgi-bin/carddisp.pl?gene=POLR1A
PRKAR2B	Protein Kinase CAMP-Dependent Type II Regulatory Subunit Beta	Protein Coding	46	GC07P107044	0.40482083	https://www.genecards.org/cgi-bin/carddisp.pl?gene=PRKAR2B
PSMA4	Proteasome 20S Subunit Alpha 4	Protein Coding	46	GC15P078540	0.40482083	https://www.genecards.org/cgi-bin/carddisp.pl?gene=PSMA4
PSMD4	Proteasome 26S Subunit Ubiquitin Receptor, Non-ATPase 4	Protein Coding	46	GC01P151274	0.40482083	https://www.genecards.org/cgi-bin/carddisp.pl?gene=PSMD4
TIMP3	TIMP Metallopeptidase Inhibitor 3	Protein Coding	46	GC22P041082	0.40482083	https://www.genecards.org/cgi-bin/carddisp.pl?gene=TIMP3
TLE3	TLE Family Member 3, Transcriptional Corepressor	Protein Coding	46	GC15M070047	0.40482083	https://www.genecards.org/cgi-bin/carddisp.pl?gene=TLE3
USF1	Upstream Transcription Factor 1	Protein Coding	46	GC01M161039	0.40482083	https://www.genecards.org/cgi-bin/carddisp.pl?gene=USF1
AGO2	Argonaute RISC Catalytic Component 2	Protein Coding	45	GC08M140522	0.40482083	https://www.genecards.org/cgi-bin/carddisp.pl?gene=AGO2
BMP5	Bone Morphogenetic Protein 5	Protein Coding	45	GC06M055753	0.40482083	https://www.genecards.org/cgi-bin/carddisp.pl?gene=BMP5
CALM3	Calmodulin 3	Protein Coding	45	GC19P046601	0.40482083	https://www.genecards.org/cgi-bin/carddisp.pl?gene=CALM3
CAV2	Caveolin 2	Protein Coding	45	GC07P116287	0.40482083	https://www.genecards.org/cgi-bin/carddisp.pl?gene=CAV2
FGF12	Fibroblast Growth Factor 12	Protein Coding	45	GC03M192139	0.40482083	https://www.genecards.org/cgi-bin/carddisp.pl?gene=FGF12
FGF19	Fibroblast Growth Factor 19	Protein Coding	45	GC11M097243	0.40482083	https://www.genecards.org/cgi-bin/carddisp.pl?gene=FGF19
FGF4	Fibroblast Growth Factor 4	Protein Coding	45	GC11M097247	0.40482083	https://www.genecards.org/cgi-bin/carddisp.pl?gene=FGF4
FGF6	Fibroblast Growth Factor 6	Protein Coding	45	GC12M005362	0.40482083	https://www.genecards.org/cgi-bin/carddisp.pl?gene=FGF6
FOSB	FosB Proto-Oncogene, AP-1 Transcription Factor Subunit	Protein Coding	45	GC19P045467	0.40482083	https://www.genecards.org/cgi-bin/carddisp.pl?gene=FOSB
GAS1	Growth Arrest Specific 1	Protein Coding	45	GC09M086944	0.40482083	https://www.genecards.org/cgi-bin/carddisp.pl?gene=GAS1
GDF15	Growth Differentiation Factor 15	Protein Coding	45	GC19P069333	0.40482083	https://www.genecards.org/cgi-bin/carddisp.pl?gene=GDF15
GDF6	Growth Differentiation Factor 6	Protein Coding	45	GC08M096142	0.40482083	https://www.genecards.org/cgi-bin/carddisp.pl?gene=GDF6
GDF9	Growth Differentiation Factor 9	Protein Coding	45	GC05M132861	0.40482083	https://www.genecards.org/cgi-bin/carddisp.pl?gene=GDF9
GNA14	G Protein Subunit Alpha 14	Protein Coding	45	GC09M077423	0.40482083	https://www.genecards.org/cgi-bin/carddisp.pl?gene=GNA14
GNAZ	G Protein Subunit Alpha Z	Protein Coding	45	GC22P023070	0.40482083	https://www.genecards.org/cgi-bin/carddisp.pl?gene=GNAZ
GNRH1	Gonadotropin Releasing Hormone 1	Protein Coding	45	GC08M025419	0.40482083	https://www.genecards.org/cgi-bin/carddisp.pl?gene=GNRH1
GTF2E2	General Transcription Factor IIE Subunit 2	Protein Coding	45	GC08M030578	0.40482083	https://www.genecards.org/cgi-bin/carddisp.pl?gene=GTF2E2
GTF2H1	General Transcription Factor IIH Subunit 1	Protein Coding	45	GC11P018551	0.40482083	https://www.genecards.org/cgi-bin/carddisp.pl?gene=GTF2H1
H2AX	H2A.X Variant Histone	Protein Coding	45	GC11M119250	0.40482083	https://www.genecards.org/cgi-bin/carddisp.pl?gene=H2AX
IL9	Interleukin 9	Protein Coding	45	GC05M135891	0.40482083	https://www.genecards.org/cgi-bin/carddisp.pl?gene=IL9
INSRR	Insulin Receptor Related Receptor	Protein Coding	45	GC01M156840	0.40482083	https://www.genecards.org/cgi-bin/carddisp.pl?gene=INSRR
LEFTY2	Left-Right Determination Factor 2	Protein Coding	45	GC01M225937	0.40482083	https://www.genecards.org/cgi-bin/carddisp.pl?gene=LEFTY2
LTBP4	Latent Transforming Growth Factor Beta Binding Protein 4	Protein Coding	45	GC19P040592	0.40482083	https://www.genecards.org/cgi-bin/carddisp.pl?gene=LTBP4
MAP3K4	Mitogen-Activated Protein Kinase Kinase Kinase 4	Protein Coding	45	GC06P160991	0.40482083	https://www.genecards.org/cgi-bin/carddisp.pl?gene=MAP3K4
NRG4	Neuregulin 4	Protein Coding	45	GC15M075935	0.40482083	https://www.genecards.org/cgi-bin/carddisp.pl?gene=NRG4
POLR2E	RNA Polymerase II, I And III Subunit E	Protein Coding	45	GC19M001086	0.40482083	https://www.genecards.org/cgi-bin/carddisp.pl?gene=POLR2E
POU2F1	POU Class 2 Homeobox 1	Protein Coding	45	GC01P167190	0.40482083	https://www.genecards.org/cgi-bin/carddisp.pl?gene=POU2F1
PPBP	Pro-Platelet Basic Protein	Protein Coding	45	GC04M073986	0.40482083	https://www.genecards.org/cgi-bin/carddisp.pl?gene=PPBP
PSMA1	Proteasome 20S Subunit Alpha 1	Protein Coding	45	GC11M014505	0.40482083	https://www.genecards.org/cgi-bin/carddisp.pl?gene=PSMA1
PSMA2	Proteasome 20S Subunit Alpha 2	Protein Coding	45	GC07M042916	0.40482083	https://www.genecards.org/cgi-bin/carddisp.pl?gene=PSMA2
PSMA5	Proteasome 20S Subunit Alpha 5	Protein Coding	45	GC01M109399	0.40482083	https://www.genecards.org/cgi-bin/carddisp.pl?gene=PSMA5
PSMD2	Proteasome 26S Subunit Ubiquitin Receptor, Non-ATPase 2	Protein Coding	45	GC03P184298	0.40482083	https://www.genecards.org/cgi-bin/carddisp.pl?gene=PSMD2
PSMD3	Proteasome 26S Subunit, Non-ATPase 3	Protein Coding	45	GC17P039980	0.40482083	https://www.genecards.org/cgi-bin/carddisp.pl?gene=PSMD3
PSMD7	Proteasome 26S Subunit, Non-ATPase 7	Protein Coding	45	GC16P074296	0.40482083	https://www.genecards.org/cgi-bin/carddisp.pl?gene=PSMD7
RYK	Receptor Like Tyrosine Kinase	Protein Coding	45	GC03M134065	0.40482083	https://www.genecards.org/cgi-bin/carddisp.pl?gene=RYK
TIMP2	TIMP Metallopeptidase Inhibitor 2	Protein Coding	45	GC17M078852	0.40482083	https://www.genecards.org/cgi-bin/carddisp.pl?gene=TIMP2
BMP3	Bone Morphogenetic Protein 3	Protein Coding	44	GC04P081030	0.40482083	https://www.genecards.org/cgi-bin/carddisp.pl?gene=BMP3
CCNA1	Cyclin A1	Protein Coding	44	GC13P036431	0.40482083	https://www.genecards.org/cgi-bin/carddisp.pl?gene=CCNA1
FGF13	Fibroblast Growth Factor 13	Protein Coding	44	GC0XM138615	0.40482083	https://www.genecards.org/cgi-bin/carddisp.pl?gene=FGF13
FGF18	Fibroblast Growth Factor 18	Protein Coding	44	GC05P171419	0.40482083	https://www.genecards.org/cgi-bin/carddisp.pl?gene=FGF18
FGF21	Fibroblast Growth Factor 21	Protein Coding	44	GC19P070140	0.40482083	https://www.genecards.org/cgi-bin/carddisp.pl?gene=FGF21
JUND	JunD Proto-Oncogene, AP-1 Transcription Factor Subunit	Protein Coding	44	GC19M018279	0.40482083	https://www.genecards.org/cgi-bin/carddisp.pl?gene=JUND
KANK1	KN Motif And Ankyrin Repeat Domains 1	Protein Coding	44	GC09P000474	0.40482083	https://www.genecards.org/cgi-bin/carddisp.pl?gene=KANK1
KLF10	KLF Transcription Factor 10	Protein Coding	44	GC08M102648	0.40482083	https://www.genecards.org/cgi-bin/carddisp.pl?gene=KLF10
LEFTY1	Left-Right Determination Factor 1	Protein Coding	44	GC01M225887	0.40482083	https://www.genecards.org/cgi-bin/carddisp.pl?gene=LEFTY1
PSMB2	Proteasome 20S Subunit Beta 2	Protein Coding	44	GC01M035599	0.40482083	https://www.genecards.org/cgi-bin/carddisp.pl?gene=PSMB2
PSMB6	Proteasome 20S Subunit Beta 6	Protein Coding	44	GC17P004796	0.40482083	https://www.genecards.org/cgi-bin/carddisp.pl?gene=PSMB6
PSMC4	Proteasome 26S Subunit, ATPase 4	Protein Coding	44	GC19P069749	0.40482083	https://www.genecards.org/cgi-bin/carddisp.pl?gene=PSMC4
PSMC5	Proteasome 26S Subunit, ATPase 5	Protein Coding	44	GC17P063827	0.40482083	https://www.genecards.org/cgi-bin/carddisp.pl?gene=PSMC5
PTN	Pleiotrophin	Protein Coding	44	GC07M137227	0.40482083	https://www.genecards.org/cgi-bin/carddisp.pl?gene=PTN
RBL1	RB Transcriptional Corepressor Like 1	Protein Coding	44	GC20M036996	0.40482083	https://www.genecards.org/cgi-bin/carddisp.pl?gene=RBL1
STAG1	Stromal Antigen 1	Protein Coding	44	GC03M136336	0.40482083	https://www.genecards.org/cgi-bin/carddisp.pl?gene=STAG1
TAF15	TATA-Box Binding Protein Associated Factor 15	Protein Coding	44	GC17P058116	0.40482083	https://www.genecards.org/cgi-bin/carddisp.pl?gene=TAF15
BMP10	Bone Morphogenetic Protein 10	Protein Coding	43	GC02M068865	0.40482083	https://www.genecards.org/cgi-bin/carddisp.pl?gene=BMP10
CCNE2	Cyclin E2	Protein Coding	43	GC08M094879	0.40482083	https://www.genecards.org/cgi-bin/carddisp.pl?gene=CCNE2
CCNT1	Cyclin T1	Protein Coding	43	GC12M048688	0.40482083	https://www.genecards.org/cgi-bin/carddisp.pl?gene=CCNT1
FGF16	Fibroblast Growth Factor 16	Protein Coding	43	GC0XP077447	0.40482083	https://www.genecards.org/cgi-bin/carddisp.pl?gene=FGF16
FGF20	Fibroblast Growth Factor 20	Protein Coding	43	GC08M016992	0.40482083	https://www.genecards.org/cgi-bin/carddisp.pl?gene=FGF20
GNA12	G Protein Subunit Alpha 12	Protein Coding	43	GC07M002728	0.40482083	https://www.genecards.org/cgi-bin/carddisp.pl?gene=GNA12
GNA15	G Protein Subunit Alpha 15	Protein Coding	43	GC19P003421	0.40482083	https://www.genecards.org/cgi-bin/carddisp.pl?gene=GNA15
GTF2B	General Transcription Factor IIB	Protein Coding	43	GC01M088853	0.40482083	https://www.genecards.org/cgi-bin/carddisp.pl?gene=GTF2B
HDGF	Heparin Binding Growth Factor	Protein Coding	43	GC01M156925	0.40482083	https://www.genecards.org/cgi-bin/carddisp.pl?gene=HDGF
LHB	Luteinizing Hormone Subunit Beta	Protein Coding	43	GC19M049015	0.40482083	https://www.genecards.org/cgi-bin/carddisp.pl?gene=LHB
MOV10	Mov10 RISC Complex RNA Helicase	Protein Coding	43	GC01P112673	0.40482083	https://www.genecards.org/cgi-bin/carddisp.pl?gene=MOV10
OGN	Osteoglycin	Protein Coding	43	GC09M092383	0.40482083	https://www.genecards.org/cgi-bin/carddisp.pl?gene=OGN
PLPP3	Phospholipid Phosphatase 3	Protein Coding	43	GC01M056495	0.40482083	https://www.genecards.org/cgi-bin/carddisp.pl?gene=PLPP3
POLR2D	RNA Polymerase II Subunit D	Protein Coding	43	GC02M128281	0.40482083	https://www.genecards.org/cgi-bin/carddisp.pl?gene=POLR2D
POLR2F	RNA Polymerase II, I And III Subunit F	Protein Coding	43	GC22P037952	0.40482083	https://www.genecards.org/cgi-bin/carddisp.pl?gene=POLR2F
POLR2L	RNA Polymerase II, I And III Subunit L	Protein Coding	43	GC11M003917	0.40482083	https://www.genecards.org/cgi-bin/carddisp.pl?gene=POLR2L
PSMB3	Proteasome 20S Subunit Beta 3	Protein Coding	43	GC17P038752	0.40482083	https://www.genecards.org/cgi-bin/carddisp.pl?gene=PSMB3
PSMC1	Proteasome 26S Subunit, ATPase 1	Protein Coding	43	GC14P090256	0.40482083	https://www.genecards.org/cgi-bin/carddisp.pl?gene=PSMC1
PSMC2	Proteasome 26S Subunit, ATPase 2	Protein Coding	43	GC07P103328	0.40482083	https://www.genecards.org/cgi-bin/carddisp.pl?gene=PSMC2
PSMC6	Proteasome 26S Subunit, ATPase 6	Protein Coding	43	GC14P052707	0.40482083	https://www.genecards.org/cgi-bin/carddisp.pl?gene=PSMC6
PSMD6	Proteasome 26S Subunit, Non-ATPase 6	Protein Coding	43	GC03M063973	0.40482083	https://www.genecards.org/cgi-bin/carddisp.pl?gene=PSMD6
SEMA4B	Semaphorin 4B	Protein Coding	43	GC15P090160	0.40482083	https://www.genecards.org/cgi-bin/carddisp.pl?gene=SEMA4B
SEMA4G	Semaphorin 4G	Protein Coding	43	GC10P100969	0.40482083	https://www.genecards.org/cgi-bin/carddisp.pl?gene=SEMA4G
SEMA5A	Semaphorin 5A	Protein Coding	43	GC05M009036	0.40482083	https://www.genecards.org/cgi-bin/carddisp.pl?gene=SEMA5A
TAF13	TATA-Box Binding Protein Associated Factor 13	Protein Coding	43	GC01M109062	0.40482083	https://www.genecards.org/cgi-bin/carddisp.pl?gene=TAF13
TAF2	TATA-Box Binding Protein Associated Factor 2	Protein Coding	43	GC08M119730	0.40482083	https://www.genecards.org/cgi-bin/carddisp.pl?gene=TAF2
TAF4	TATA-Box Binding Protein Associated Factor 4	Protein Coding	43	GC20M062156	0.40482083	https://www.genecards.org/cgi-bin/carddisp.pl?gene=TAF4
TFF3	Trefoil Factor 3	Protein Coding	43	GC21M042311	0.40482083	https://www.genecards.org/cgi-bin/carddisp.pl?gene=TFF3
TIMP4	TIMP Metallopeptidase Inhibitor 4	Protein Coding	43	GC03M012153	0.40482083	https://www.genecards.org/cgi-bin/carddisp.pl?gene=TIMP4
USF2	Upstream Transcription Factor 2, C-Fos Interacting	Protein Coding	43	GC19P035268	0.40482083	https://www.genecards.org/cgi-bin/carddisp.pl?gene=USF2
ANGPTL6	Angiopoietin Like 6	Protein Coding	42	GC19M010092	0.40482083	https://www.genecards.org/cgi-bin/carddisp.pl?gene=ANGPTL6
CREB3	CAMP Responsive Element Binding Protein 3	Protein Coding	42	GC09P048090	0.40482083	https://www.genecards.org/cgi-bin/carddisp.pl?gene=CREB3
GTF2E1	General Transcription Factor IIE Subunit 1	Protein Coding	42	GC03P120790	0.40482083	https://www.genecards.org/cgi-bin/carddisp.pl?gene=GTF2E1
GTF2H4	General Transcription Factor IIH Subunit 4	Protein Coding	42	GC06P087710	0.40482083	https://www.genecards.org/cgi-bin/carddisp.pl?gene=GTF2H4
H2AZ1	H2A.Z Variant Histone 1	Protein Coding	42	GC04M099949	0.40482083	https://www.genecards.org/cgi-bin/carddisp.pl?gene=H2AZ1
POLR2J	RNA Polymerase II Subunit J	Protein Coding	42	GC07M102473	0.40482083	https://www.genecards.org/cgi-bin/carddisp.pl?gene=POLR2J
PSIP1	PC4 And SFRS1 Interacting Protein 1	Protein Coding	42	GC09M015464	0.40482083	https://www.genecards.org/cgi-bin/carddisp.pl?gene=PSIP1
PSMD1	Proteasome 26S Subunit, Non-ATPase 1	Protein Coding	42	GC02P231056	0.40482083	https://www.genecards.org/cgi-bin/carddisp.pl?gene=PSMD1
SIN3B	SIN3 Transcription Regulator Family Member B	Protein Coding	42	GC19P016829	0.40482083	https://www.genecards.org/cgi-bin/carddisp.pl?gene=SIN3B
TAF6	TATA-Box Binding Protein Associated Factor 6	Protein Coding	42	GC07M102069	0.40482083	https://www.genecards.org/cgi-bin/carddisp.pl?gene=TAF6
UTS2	Urotensin 2	Protein Coding	42	GC01M007843	0.40482083	https://www.genecards.org/cgi-bin/carddisp.pl?gene=UTS2
VEGFD	Vascular Endothelial Growth Factor D	Protein Coding	42	GC0XM015345	0.40482083	https://www.genecards.org/cgi-bin/carddisp.pl?gene=VEGFD
AGO1	Argonaute RISC Component 1	Protein Coding	41	GC01P035869	0.40482083	https://www.genecards.org/cgi-bin/carddisp.pl?gene=AGO1
BMP8A	Bone Morphogenetic Protein 8a	Protein Coding	41	GC01P039492	0.40482083	https://www.genecards.org/cgi-bin/carddisp.pl?gene=BMP8A
CLEC11A	C-Type Lectin Domain Containing 11A	Protein Coding	41	GC19P050723	0.40482083	https://www.genecards.org/cgi-bin/carddisp.pl?gene=CLEC11A
CXXC5	CXXC Finger Protein 5	Protein Coding	41	GC05P139647	0.40482083	https://www.genecards.org/cgi-bin/carddisp.pl?gene=CXXC5
GDF10	Growth Differentiation Factor 10	Protein Coding	41	GC10P047300	0.40482083	https://www.genecards.org/cgi-bin/carddisp.pl?gene=GDF10
GH2	Growth Hormone 2	Protein Coding	41	GC17M063880	0.40482083	https://www.genecards.org/cgi-bin/carddisp.pl?gene=GH2
GTF2H3	General Transcription Factor IIH Subunit 3	Protein Coding	41	GC12P123633	0.40482083	https://www.genecards.org/cgi-bin/carddisp.pl?gene=GTF2H3
GTF2H5	General Transcription Factor IIH Subunit 5	Protein Coding	41	GC06P158168	0.40482083	https://www.genecards.org/cgi-bin/carddisp.pl?gene=GTF2H5
H2BC21	H2B Clustered Histone 21	Protein Coding	41	GC01M152342	0.40482083	https://www.genecards.org/cgi-bin/carddisp.pl?gene=H2BC21
LMTK2	Lemur Tyrosine Kinase 2	Protein Coding	41	GC07P098106	0.40482083	https://www.genecards.org/cgi-bin/carddisp.pl?gene=LMTK2
PENK	Proenkephalin	Protein Coding	41	GC08M056436	0.40482083	https://www.genecards.org/cgi-bin/carddisp.pl?gene=PENK
PROK1	Prokineticin 1	Protein Coding	41	GC01P110451	0.40482083	https://www.genecards.org/cgi-bin/carddisp.pl?gene=PROK1
SPON1	Spondin 1	Protein Coding	41	GC11P013940	0.40482083	https://www.genecards.org/cgi-bin/carddisp.pl?gene=SPON1
TAF12	TATA-Box Binding Protein Associated Factor 12	Protein Coding	41	GC01M028857	0.40482083	https://www.genecards.org/cgi-bin/carddisp.pl?gene=TAF12
TAF5L	TATA-Box Binding Protein Associated Factor 5 Like	Protein Coding	41	GC01M229593	0.40482083	https://www.genecards.org/cgi-bin/carddisp.pl?gene=TAF5L
TNRC6A	Trinucleotide Repeat Containing Adaptor 6A	Protein Coding	41	GC16P024611	0.40482083	https://www.genecards.org/cgi-bin/carddisp.pl?gene=TNRC6A
FGF11	Fibroblast Growth Factor 11	Protein Coding	40	GC17P011452	0.40482083	https://www.genecards.org/cgi-bin/carddisp.pl?gene=FGF11
FGF22	Fibroblast Growth Factor 22	Protein Coding	40	GC19P000639	0.40482083	https://www.genecards.org/cgi-bin/carddisp.pl?gene=FGF22
GAS2	Growth Arrest Specific 2	Protein Coding	40	GC11P022626	0.40482083	https://www.genecards.org/cgi-bin/carddisp.pl?gene=GAS2
GAS8	Growth Arrest Specific 8	Protein Coding	40	GC16P090019	0.40482083	https://www.genecards.org/cgi-bin/carddisp.pl?gene=GAS8
GHRH	Growth Hormone Releasing Hormone	Protein Coding	40	GC20M037251	0.40482083	https://www.genecards.org/cgi-bin/carddisp.pl?gene=GHRH
GTF2H2	General Transcription Factor IIH Subunit 2	Protein Coding	40	GC05M073887	0.40482083	https://www.genecards.org/cgi-bin/carddisp.pl?gene=GTF2H2
NUDT6	Nudix Hydrolase 6	Protein Coding	40	GC04M122888	0.40482083	https://www.genecards.org/cgi-bin/carddisp.pl?gene=NUDT6
POLR2G	RNA Polymerase II Subunit G	Protein Coding	40	GC11P062809	0.40482083	https://www.genecards.org/cgi-bin/carddisp.pl?gene=POLR2G
PSMD5	Proteasome 26S Subunit, Non-ATPase 5	Protein Coding	40	GC09M120815	0.40482083	https://www.genecards.org/cgi-bin/carddisp.pl?gene=PSMD5
TAF10	TATA-Box Binding Protein Associated Factor 10	Protein Coding	40	GC11M006807	0.40482083	https://www.genecards.org/cgi-bin/carddisp.pl?gene=TAF10
TAF11	TATA-Box Binding Protein Associated Factor 11	Protein Coding	40	GC06M069337	0.40482083	https://www.genecards.org/cgi-bin/carddisp.pl?gene=TAF11
TAF1B	TATA-Box Binding Protein Associated Factor, RNA Polymerase I Subunit B	Protein Coding	40	GC02P009834	0.40482083	https://www.genecards.org/cgi-bin/carddisp.pl?gene=TAF1B
TAF1C	TATA-Box Binding Protein Associated Factor, RNA Polymerase I Subunit C	Protein Coding	40	GC16M084177	0.40482083	https://www.genecards.org/cgi-bin/carddisp.pl?gene=TAF1C
TAF5	TATA-Box Binding Protein Associated Factor 5	Protein Coding	40	GC10P103368	0.40482083	https://www.genecards.org/cgi-bin/carddisp.pl?gene=TAF5
TAF9	TATA-Box Binding Protein Associated Factor 9	Protein Coding	40	GC05M069370	0.40482083	https://www.genecards.org/cgi-bin/carddisp.pl?gene=TAF9
TAF9B	TATA-Box Binding Protein Associated Factor 9b	Protein Coding	40	GC0XM078129	0.40482083	https://www.genecards.org/cgi-bin/carddisp.pl?gene=TAF9B
TNRC6B	Trinucleotide Repeat Containing Adaptor 6B	Protein Coding	40	GC22P040044	0.40482083	https://www.genecards.org/cgi-bin/carddisp.pl?gene=TNRC6B
ZDHHC7	Zinc Finger DHHC-Type Palmitoyltransferase 7	Protein Coding	40	GC16M084975	0.40482083	https://www.genecards.org/cgi-bin/carddisp.pl?gene=ZDHHC7
ZNF217	Zinc Finger Protein 217	Protein Coding	40	GC20M053567	0.40482083	https://www.genecards.org/cgi-bin/carddisp.pl?gene=ZNF217
CREB3L4	CAMP Responsive Element Binding Protein 3 Like 4	Protein Coding	39	GC01P153967	0.40482083	https://www.genecards.org/cgi-bin/carddisp.pl?gene=CREB3L4
GMFG	Glia Maturation Factor Gamma	Protein Coding	39	GC19M039328	0.40482083	https://www.genecards.org/cgi-bin/carddisp.pl?gene=GMFG
H3C1	H3 Clustered Histone 1	Protein Coding	39	GC06P087449	0.40482083	https://www.genecards.org/cgi-bin/carddisp.pl?gene=H3C1
H4C16	H4 Histone 16	Protein Coding	39	GC12M022008	0.40482083	https://www.genecards.org/cgi-bin/carddisp.pl?gene=H4C16
POLR2H	RNA Polymerase II, I And III Subunit H	Protein Coding	39	GC03P184361	0.40482083	https://www.genecards.org/cgi-bin/carddisp.pl?gene=POLR2H
POLR2I	RNA Polymerase II Subunit I	Protein Coding	39	GC19M036113	0.40482083	https://www.genecards.org/cgi-bin/carddisp.pl?gene=POLR2I
TAF1A	TATA-Box Binding Protein Associated Factor, RNA Polymerase I Subunit A	Protein Coding	39	GC01M223925	0.40482083	https://www.genecards.org/cgi-bin/carddisp.pl?gene=TAF1A
AGO3	Argonaute RISC Catalytic Component 3	Protein Coding	38	GC01P035930	0.40482083	https://www.genecards.org/cgi-bin/carddisp.pl?gene=AGO3
GNAT3	G Protein Subunit Alpha Transducin 3	Protein Coding	38	GC07M080458	0.40482083	https://www.genecards.org/cgi-bin/carddisp.pl?gene=GNAT3
GNRH2	Gonadotropin Releasing Hormone 2	Protein Coding	38	GC20P003043	0.40482083	https://www.genecards.org/cgi-bin/carddisp.pl?gene=GNRH2
H2AC20	H2A Clustered Histone 20	Protein Coding	38	GC01P150287	0.40482083	https://www.genecards.org/cgi-bin/carddisp.pl?gene=H2AC20
H2AZ2	H2A.Z Variant Histone 2	Protein Coding	38	GC07M044829	0.40482083	https://www.genecards.org/cgi-bin/carddisp.pl?gene=H2AZ2
POLR2K	RNA Polymerase II, I And III Subunit K	Protein Coding	38	GC08P100150	0.40482083	https://www.genecards.org/cgi-bin/carddisp.pl?gene=POLR2K
TAF6L	TATA-Box Binding Protein Associated Factor 6 Like	Protein Coding	38	GC11P062771	0.40482083	https://www.genecards.org/cgi-bin/carddisp.pl?gene=TAF6L
AGO4	Argonaute RISC Component 4	Protein Coding	37	GC01P035807	0.40482083	https://www.genecards.org/cgi-bin/carddisp.pl?gene=AGO4
H2BC11	H2B Clustered Histone 11	Protein Coding	37	GC06M068889	0.40482083	https://www.genecards.org/cgi-bin/carddisp.pl?gene=H2BC11
H2BC9	H2B Clustered Histone 9	Protein Coding	37	GC06P088602	0.40482083	https://www.genecards.org/cgi-bin/carddisp.pl?gene=H2BC9
H4C1	H4 Clustered Histone 1	Protein Coding	37	GC06P087450	0.40482083	https://www.genecards.org/cgi-bin/carddisp.pl?gene=H4C1
H4C2	H4 Clustered Histone 2	Protein Coding	37	GC06M026026	0.40482083	https://www.genecards.org/cgi-bin/carddisp.pl?gene=H4C2
H4C3	H4 Clustered Histone 3	Protein Coding	37	GC06P087456	0.40482083	https://www.genecards.org/cgi-bin/carddisp.pl?gene=H4C3
HSD17B14	Hydroxysteroid 17-Beta Dehydrogenase 14	Protein Coding	37	GC19M048813	0.40482083	https://www.genecards.org/cgi-bin/carddisp.pl?gene=HSD17B14
LMTK3	Lemur Tyrosine Kinase 3	Protein Coding	37	GC19M048485	0.40482083	https://www.genecards.org/cgi-bin/carddisp.pl?gene=LMTK3
MRGPRF	MAS Related GPR Family Member F	Protein Coding	37	GC11M069004	0.40482083	https://www.genecards.org/cgi-bin/carddisp.pl?gene=MRGPRF
ZDHHC21	Zinc Finger DHHC-Type Palmitoyltransferase 21	Protein Coding	37	GC09M014590	0.40482083	https://www.genecards.org/cgi-bin/carddisp.pl?gene=ZDHHC21
H2BC14	H2B Clustered Histone 14	Protein Coding	36	GC06P087550	0.40482083	https://www.genecards.org/cgi-bin/carddisp.pl?gene=H2BC14
H2BC3	H2B Clustered Histone 3	Protein Coding	36	GC06M026044	0.40482083	https://www.genecards.org/cgi-bin/carddisp.pl?gene=H2BC3
H2BC4	H2B Clustered Histone 4	Protein Coding	36	GC06M069800	0.40482083	https://www.genecards.org/cgi-bin/carddisp.pl?gene=H2BC4
H2BC5	H2B Clustered Histone 5	Protein Coding	36	GC06P088598	0.40482083	https://www.genecards.org/cgi-bin/carddisp.pl?gene=H2BC5
H3C2	H3 Clustered Histone 2	Protein Coding	36	GC06M026032	0.40482083	https://www.genecards.org/cgi-bin/carddisp.pl?gene=H3C2
H4C11	H4 Clustered Histone 11	Protein Coding	36	GC06P087552	0.40482083	https://www.genecards.org/cgi-bin/carddisp.pl?gene=H4C11
H4C8	H4 Clustered Histone 8	Protein Coding	36	GC06M069813	0.40482083	https://www.genecards.org/cgi-bin/carddisp.pl?gene=H4C8
H4C9	H4 Clustered Histone 9	Protein Coding	36	GC06P088608	0.40482083	https://www.genecards.org/cgi-bin/carddisp.pl?gene=H4C9
TAF7L	TATA-Box Binding Protein Associated Factor 7 Like	Protein Coding	36	GC0XM101268	0.40482083	https://www.genecards.org/cgi-bin/carddisp.pl?gene=TAF7L
TNRC6C	Trinucleotide Repeat Containing Adaptor 6C	Protein Coding	36	GC17P077959	0.40482083	https://www.genecards.org/cgi-bin/carddisp.pl?gene=TNRC6C
H2AJ	H2A.J Histone	Protein Coding	35	GC12P022656	0.40482083	https://www.genecards.org/cgi-bin/carddisp.pl?gene=H2AJ
H2BC15	H2B Clustered Histone 15	Protein Coding	35	GC06P087554	0.40482083	https://www.genecards.org/cgi-bin/carddisp.pl?gene=H2BC15
H3C12	H3 Clustered Histone 12	Protein Coding	35	GC06M069803	0.40482083	https://www.genecards.org/cgi-bin/carddisp.pl?gene=H3C12
H3C4	H3 Clustered Histone 4	Protein Coding	35	GC06M069804	0.40482083	https://www.genecards.org/cgi-bin/carddisp.pl?gene=H3C4
H4C12	H4 Clustered Histone 12	Protein Coding	35	GC06M069809	0.40482083	https://www.genecards.org/cgi-bin/carddisp.pl?gene=H4C12
TAF1L	TATA-Box Binding Protein Associated Factor 1 Like	Protein Coding	35	GC09M032619	0.40482083	https://www.genecards.org/cgi-bin/carddisp.pl?gene=TAF1L
TBRG1	Transforming Growth Factor Beta Regulator 1	Protein Coding	35	GC11P124622	0.40482083	https://www.genecards.org/cgi-bin/carddisp.pl?gene=TBRG1
H2AC4	H2A Clustered Histone 4	Protein Coding	34	GC06M026034	0.40482083	https://www.genecards.org/cgi-bin/carddisp.pl?gene=H2AC4
H2AC6	H2A Clustered Histone 6	Protein Coding	34	GC06P088593	0.40482083	https://www.genecards.org/cgi-bin/carddisp.pl?gene=H2AC6
H2BC1	H2B Clustered Histone 1	Protein Coding	34	GC06P088596	0.40482083	https://www.genecards.org/cgi-bin/carddisp.pl?gene=H2BC1
H2BC10	H2B Clustered Histone 10	Protein Coding	34	GC06P088597	0.40482083	https://www.genecards.org/cgi-bin/carddisp.pl?gene=H2BC10
H2BC12	H2B Clustered Histone 12	Protein Coding	34	GC06M068892	0.40482083	https://www.genecards.org/cgi-bin/carddisp.pl?gene=H2BC12
H2BC13	H2B Clustered Histone 13	Protein Coding	34	GC06M068963	0.40482083	https://www.genecards.org/cgi-bin/carddisp.pl?gene=H2BC13
H2BC26	H2B Clustered Histone 26	Protein Coding	34	GC01P229472	0.40482083	https://www.genecards.org/cgi-bin/carddisp.pl?gene=H2BC26
H2BC6	H2B Clustered Histone 6	Protein Coding	34	GC06P088599	0.40482083	https://www.genecards.org/cgi-bin/carddisp.pl?gene=H2BC6
H3C10	H3 Clustered Histone 10	Protein Coding	34	GC06P087551	0.40482083	https://www.genecards.org/cgi-bin/carddisp.pl?gene=H3C10
H3C11	H3 Clustered Histone 11	Protein Coding	34	GC06M069802	0.40482083	https://www.genecards.org/cgi-bin/carddisp.pl?gene=H3C11
H3C14	H3 Clustered Histone 14	Protein Coding	34	GC01M152334	0.40482083	https://www.genecards.org/cgi-bin/carddisp.pl?gene=H3C14
H3C3	H3 Clustered Histone 3	Protein Coding	34	GC06P087452	0.40482083	https://www.genecards.org/cgi-bin/carddisp.pl?gene=H3C3
H3C8	H3 Clustered Histone 8	Protein Coding	34	GC06M069806	0.40482083	https://www.genecards.org/cgi-bin/carddisp.pl?gene=H3C8
H4C13	H4 Clustered Histone 13	Protein Coding	34	GC06M069810	0.40482083	https://www.genecards.org/cgi-bin/carddisp.pl?gene=H4C13
H4C14	H4 Clustered Histone 14	Protein Coding	34	GC01P149832	0.40482083	https://www.genecards.org/cgi-bin/carddisp.pl?gene=H4C14
H4C4	H4 Clustered Histone 4	Protein Coding	34	GC06M069811	0.40482083	https://www.genecards.org/cgi-bin/carddisp.pl?gene=H4C4
H4C5	H4 Clustered Histone 5	Protein Coding	34	GC06P088606	0.40482083	https://www.genecards.org/cgi-bin/carddisp.pl?gene=H4C5
H2AC14	H2A Clustered Histone 14	Protein Coding	33	GC06M068965	0.40482083	https://www.genecards.org/cgi-bin/carddisp.pl?gene=H2AC14
H2AC7	H2A Clustered Histone 7	Protein Coding	33	GC06M069798	0.40482083	https://www.genecards.org/cgi-bin/carddisp.pl?gene=H2AC7
H2AC8	H2A Clustered Histone 8	Protein Coding	33	GC06P088594	0.40482083	https://www.genecards.org/cgi-bin/carddisp.pl?gene=H2AC8
H2BC17	H2B Clustered Histone 17	Protein Coding	33	GC06P087561	0.40482083	https://www.genecards.org/cgi-bin/carddisp.pl?gene=H2BC17
H2BC8	H2B Clustered Histone 8	Protein Coding	33	GC06M069801	0.40482083	https://www.genecards.org/cgi-bin/carddisp.pl?gene=H2BC8
H3C15	H3 Clustered Histone 15	Protein Coding	33	GC01P150284	0.40482083	https://www.genecards.org/cgi-bin/carddisp.pl?gene=H3C15
H3C6	H3 Clustered Histone 6	Protein Coding	33	GC06P088604	0.40482083	https://www.genecards.org/cgi-bin/carddisp.pl?gene=H3C6
H3C7	H3 Clustered Histone 7	Protein Coding	33	GC06M069805	0.40482083	https://www.genecards.org/cgi-bin/carddisp.pl?gene=H3C7
H4C6	H4 Clustered Histone 6	Protein Coding	33	GC06P088607	0.40482083	https://www.genecards.org/cgi-bin/carddisp.pl?gene=H4C6
H2BC7	H2B Clustered Histone 7	Protein Coding	32	GC06P088600	0.40482083	https://www.genecards.org/cgi-bin/carddisp.pl?gene=H2BC7
H2AB1	H2A.B Variant Histone 1	Protein Coding	31	GC0XP154885	0.40482083	https://www.genecards.org/cgi-bin/carddisp.pl?gene=H2AB1
H3C13	H3 Clustered Histone 13	Protein Coding	31	GC01M152324	0.40482083	https://www.genecards.org/cgi-bin/carddisp.pl?gene=H3C13
H2AC18	H2A Clustered Histone 18	Protein Coding	30	GC01M152332	0.40482083	https://www.genecards.org/cgi-bin/carddisp.pl?gene=H2AC18
H4C15	H4 Clustered Histone 15	Protein Coding	30	GC01M152335	0.40482083	https://www.genecards.org/cgi-bin/carddisp.pl?gene=H4C15
H2AC19	H2A Clustered Histone 19	Protein Coding	23	GC01P150285	0.40482083	https://www.genecards.org/cgi-bin/carddisp.pl?gene=H2AC19
MGC16025	Uncharacterized LOC85009	RNA Gene	15	GC02M239296	0.40482083	https://www.genecards.org/cgi-bin/carddisp.pl?gene=MGC16025
LOC102724334	Histone H2B Type F-S-Like	Protein Coding	8	GC21M005972	0.40482083	https://www.genecards.org/cgi-bin/carddisp.pl?gene=LOC102724334
