# Supplementary material for: Estrogen-related genes influence immune cell infiltration and immunotherapy response in Hepatocellular Carcinoma
Source: Front Immunol. 2023 Feb 6;14:1114717. doi: 10.3389/fimmu.2023.1114717 (PMC9939443; doi:10.3389/fimmu.2023.1114717)
Supplement: Supplementary file 1 [file DataSheet_1.zip › Data Sheet/qRT-PCR_Patient1-6.xls]

## Sheet: Sample Setup
Block Type	96well
Chemistry	SYBR_GREEN
Experiment File Name	D:\Applied Biosystems\StepOne Software v2.2\experiments\3-AKR1B15-KCTD6-KPNA2-2022-11-27.eds
Experiment Run End Time	2022-11-27 10:50:44 AM PDT
Instrument Type	steponeplus
Passive Reference	ROX
Well	Sample Name	Target	Target Color	Reporter	Quencher	Comments	Task	Biogroup Name	Sample Color	Biogroup Color
E1	Sample 1	KPNA2	RGB(244,165,230)	SYBR	None		UNKNOWN		RGB(132,193,241)
E2	Sample 2	KPNA2	RGB(244,165,230)	SYBR	None		UNKNOWN		RGB(168,255,222)
E3	Sample 3	KPNA2	RGB(244,165,230)	SYBR	None		UNKNOWN		RGB(223,221,142)
E4	Sample 4	KPNA2	RGB(244,165,230)	SYBR	None		UNKNOWN		RGB(247,255,168)
E5	Sample 5	KPNA2	RGB(244,165,230)	SYBR	None		UNKNOWN		RGB(180,255,0)
E6	Sample 6	KPNA2	RGB(244,165,230)	SYBR	None		UNKNOWN		RGB(255,204,153)
E7	Sample 7	KPNA2	RGB(244,165,230)	SYBR	None		UNKNOWN		RGB(253,138,88)
E8	Sample 8	KPNA2	RGB(244,165,230)	SYBR	None		UNKNOWN		RGB(213,244,165)
E9	Sample 9	KPNA2	RGB(244,165,230)	SYBR	None		UNKNOWN		RGB(96,255,160)
E10	Sample 10	KPNA2	RGB(244,165,230)	SYBR	None		UNKNOWN		RGB(132,193,241)
E11	Sample 11	KPNA2	RGB(244,165,230)	SYBR	None		UNKNOWN		RGB(168,255,222)
E12	Sample 12	KPNA2	RGB(244,165,230)	SYBR	None		UNKNOWN		RGB(223,221,142)
F1	Sample 1	KPNA2	RGB(244,165,230)	SYBR	None		UNKNOWN		RGB(132,193,241)
F2	Sample 2	KPNA2	RGB(244,165,230)	SYBR	None		UNKNOWN		RGB(168,255,222)
F3	Sample 3	KPNA2	RGB(244,165,230)	SYBR	None		UNKNOWN		RGB(223,221,142)
F4	Sample 4	KPNA2	RGB(244,165,230)	SYBR	None		UNKNOWN		RGB(247,255,168)
F5	Sample 5	KPNA2	RGB(244,165,230)	SYBR	None		UNKNOWN		RGB(180,255,0)
F6	Sample 6	KPNA2	RGB(244,165,230)	SYBR	None		UNKNOWN		RGB(255,204,153)
F7	Sample 7	KPNA2	RGB(244,165,230)	SYBR	None		UNKNOWN		RGB(253,138,88)
F8	Sample 8	KPNA2	RGB(244,165,230)	SYBR	None		UNKNOWN		RGB(213,244,165)
F9	Sample 9	KPNA2	RGB(244,165,230)	SYBR	None		UNKNOWN		RGB(96,255,160)
F10	Sample 10	KPNA2	RGB(244,165,230)	SYBR	None		UNKNOWN		RGB(132,193,241)
F11	Sample 11	KPNA2	RGB(244,165,230)	SYBR	None		UNKNOWN		RGB(168,255,222)
F12	Sample 12	KPNA2	RGB(244,165,230)	SYBR	None		UNKNOWN		RGB(223,221,142)
C1	Sample 1	KCTD6	RGB(208,243,98)	SYBR	None		UNKNOWN		RGB(132,193,241)
C2	Sample 2	KCTD6	RGB(208,243,98)	SYBR	None		UNKNOWN		RGB(168,255,222)
C3	Sample 3	KCTD6	RGB(208,243,98)	SYBR	None		UNKNOWN		RGB(223,221,142)
C4	Sample 4	KCTD6	RGB(208,243,98)	SYBR	None		UNKNOWN		RGB(247,255,168)
C5	Sample 5	KCTD6	RGB(208,243,98)	SYBR	None		UNKNOWN		RGB(180,255,0)
C6	Sample 6	KCTD6	RGB(208,243,98)	SYBR	None		UNKNOWN		RGB(255,204,153)
C7	Sample 7	KCTD6	RGB(208,243,98)	SYBR	None		UNKNOWN		RGB(253,138,88)
C8	Sample 8	KCTD6	RGB(208,243,98)	SYBR	None		UNKNOWN		RGB(213,244,165)
C9	Sample 9	KCTD6	RGB(208,243,98)	SYBR	None		UNKNOWN		RGB(96,255,160)
C10	Sample 10	KCTD6	RGB(208,243,98)	SYBR	None		UNKNOWN		RGB(132,193,241)
C11	Sample 11	KCTD6	RGB(208,243,98)	SYBR	None		UNKNOWN		RGB(168,255,222)
C12	Sample 12	KCTD6	RGB(208,243,98)	SYBR	None		UNKNOWN		RGB(223,221,142)
D1	Sample 1	KCTD6	RGB(208,243,98)	SYBR	None		UNKNOWN		RGB(132,193,241)
D2	Sample 2	KCTD6	RGB(208,243,98)	SYBR	None		UNKNOWN		RGB(168,255,222)
D3	Sample 3	KCTD6	RGB(208,243,98)	SYBR	None		UNKNOWN		RGB(223,221,142)
D4	Sample 4	KCTD6	RGB(208,243,98)	SYBR	None		UNKNOWN		RGB(247,255,168)
D5	Sample 5	KCTD6	RGB(208,243,98)	SYBR	None		UNKNOWN		RGB(180,255,0)
D6	Sample 6	KCTD6	RGB(208,243,98)	SYBR	None		UNKNOWN		RGB(255,204,153)
D7	Sample 7	KCTD6	RGB(208,243,98)	SYBR	None		UNKNOWN		RGB(253,138,88)
D8	Sample 8	KCTD6	RGB(208,243,98)	SYBR	None		UNKNOWN		RGB(213,244,165)
D9	Sample 9	KCTD6	RGB(208,243,98)	SYBR	None		UNKNOWN		RGB(96,255,160)
D10	Sample 10	KCTD6	RGB(208,243,98)	SYBR	None		UNKNOWN		RGB(132,193,241)
D11	Sample 11	KCTD6	RGB(208,243,98)	SYBR	None		UNKNOWN		RGB(168,255,222)
D12	Sample 12	KCTD6	RGB(208,243,98)	SYBR	None		UNKNOWN		RGB(223,221,142)
A1	Sample 1	AKR1B15	RGB(139,189,249)	SYBR	None		UNKNOWN		RGB(132,193,241)
A2	Sample 2	AKR1B15	RGB(139,189,249)	SYBR	None		UNKNOWN		RGB(168,255,222)
A3	Sample 3	AKR1B15	RGB(139,189,249)	SYBR	None		UNKNOWN		RGB(223,221,142)
A4	Sample 4	AKR1B15	RGB(139,189,249)	SYBR	None		UNKNOWN		RGB(247,255,168)
A5	Sample 5	AKR1B15	RGB(139,189,249)	SYBR	None		UNKNOWN		RGB(180,255,0)
A6	Sample 6	AKR1B15	RGB(139,189,249)	SYBR	None		UNKNOWN		RGB(255,204,153)
A7	Sample 7	AKR1B15	RGB(139,189,249)	SYBR	None		UNKNOWN		RGB(253,138,88)
A8	Sample 8	AKR1B15	RGB(139,189,249)	SYBR	None		UNKNOWN		RGB(213,244,165)
A9	Sample 9	AKR1B15	RGB(139,189,249)	SYBR	None		UNKNOWN		RGB(96,255,160)
A10	Sample 10	AKR1B15	RGB(139,189,249)	SYBR	None		UNKNOWN		RGB(132,193,241)
A11	Sample 11	AKR1B15	RGB(139,189,249)	SYBR	None		UNKNOWN		RGB(168,255,222)
A12	Sample 12	AKR1B15	RGB(139,189,249)	SYBR	None		UNKNOWN		RGB(223,221,142)
B1	Sample 1	AKR1B15	RGB(139,189,249)	SYBR	None		UNKNOWN		RGB(132,193,241)
B2	Sample 2	AKR1B15	RGB(139,189,249)	SYBR	None		UNKNOWN		RGB(168,255,222)
B3	Sample 3	AKR1B15	RGB(139,189,249)	SYBR	None		UNKNOWN		RGB(223,221,142)
B4	Sample 4	AKR1B15	RGB(139,189,249)	SYBR	None		UNKNOWN		RGB(247,255,168)
B5	Sample 5	AKR1B15	RGB(139,189,249)	SYBR	None		UNKNOWN		RGB(180,255,0)
B6	Sample 6	AKR1B15	RGB(139,189,249)	SYBR	None		UNKNOWN		RGB(255,204,153)
B7	Sample 7	AKR1B15	RGB(139,189,249)	SYBR	None		UNKNOWN		RGB(253,138,88)
B8	Sample 8	AKR1B15	RGB(139,189,249)	SYBR	None		UNKNOWN		RGB(213,244,165)
B9	Sample 9	AKR1B15	RGB(139,189,249)	SYBR	None		UNKNOWN		RGB(96,255,160)
B10	Sample 10	AKR1B15	RGB(139,189,249)	SYBR	None		UNKNOWN		RGB(132,193,241)
B11	Sample 11	AKR1B15	RGB(139,189,249)	SYBR	None		UNKNOWN		RGB(168,255,222)
B12	Sample 12	AKR1B15	RGB(139,189,249)	SYBR	None		UNKNOWN		RGB(223,221,142)
G1	Sample 1	ACTIN	RGB(255,191,168)	SYBR	None		UNKNOWN		RGB(132,193,241)
G2	Sample 2	ACTIN	RGB(255,191,168)	SYBR	None		UNKNOWN		RGB(168,255,222)
G3	Sample 3	ACTIN	RGB(255,191,168)	SYBR	None		UNKNOWN		RGB(223,221,142)
G4	Sample 4	ACTIN	RGB(255,191,168)	SYBR	None		UNKNOWN		RGB(247,255,168)
G5	Sample 5	ACTIN	RGB(255,191,168)	SYBR	None		UNKNOWN		RGB(180,255,0)
G6	Sample 6	ACTIN	RGB(255,191,168)	SYBR	None		UNKNOWN		RGB(255,204,153)
G7	Sample 7	ACTIN	RGB(255,191,168)	SYBR	None		UNKNOWN		RGB(253,138,88)
G8	Sample 8	ACTIN	RGB(255,191,168)	SYBR	None		UNKNOWN		RGB(213,244,165)
G9	Sample 9	ACTIN	RGB(255,191,168)	SYBR	None		UNKNOWN		RGB(96,255,160)
G10	Sample 10	ACTIN	RGB(255,191,168)	SYBR	None		UNKNOWN		RGB(132,193,241)
G11	Sample 11	ACTIN	RGB(255,191,168)	SYBR	None		UNKNOWN		RGB(168,255,222)
G12	Sample 12	ACTIN	RGB(255,191,168)	SYBR	None		UNKNOWN		RGB(223,221,142)
H1	Sample 1	ACTIN	RGB(255,191,168)	SYBR	None		UNKNOWN		RGB(132,193,241)
H2	Sample 2	ACTIN	RGB(255,191,168)	SYBR	None		UNKNOWN		RGB(168,255,222)
H3	Sample 3	ACTIN	RGB(255,191,168)	SYBR	None		UNKNOWN		RGB(223,221,142)
H4	Sample 4	ACTIN	RGB(255,191,168)	SYBR	None		UNKNOWN		RGB(247,255,168)
H5	Sample 5	ACTIN	RGB(255,191,168)	SYBR	None		UNKNOWN		RGB(180,255,0)
H6	Sample 6	ACTIN	RGB(255,191,168)	SYBR	None		UNKNOWN		RGB(255,204,153)
H7	Sample 7	ACTIN	RGB(255,191,168)	SYBR	None		UNKNOWN		RGB(253,138,88)
H8	Sample 8	ACTIN	RGB(255,191,168)	SYBR	None		UNKNOWN		RGB(213,244,165)
H9	Sample 9	ACTIN	RGB(255,191,168)	SYBR	None		UNKNOWN		RGB(96,255,160)
H10	Sample 10	ACTIN	RGB(255,191,168)	SYBR	None		UNKNOWN		RGB(132,193,241)
H11	Sample 11	ACTIN	RGB(255,191,168)	SYBR	None		UNKNOWN		RGB(168,255,222)
H12	Sample 12	ACTIN	RGB(255,191,168)	SYBR	None		UNKNOWN		RGB(223,221,142)

## Sheet: Results
Block Type	96well
Chemistry	SYBR_GREEN
Experiment File Name	D:\Applied Biosystems\StepOne Software v2.2\experiments\3-AKR1B15-KCTD6-KPNA2-2022-11-27.eds
Experiment Run End Time	2022-11-27 10:50:44 AM PDT
Instrument Type	steponeplus
Passive Reference	ROX
Well	Sample Name	Target	Task	Reporter	Quencher	RQ	RQ Min	RQ Max	Cт	Cт Mean	Cт SD	ΔCт	ΔCт Mean	ΔCт SE	HK Control ΔCт Mean	HK Control ΔCт SE	ΔΔCт	Automatic Ct Threshold	Ct Threshold	Automatic Baseline	Baseline Start	Baseline End	Efficiency	Tm1	Tm2	Tm3	Comments	MTP
A1	Sample 1	AKR1B15	UNKNOWN	SYBR	None				30.6604	30.851	0.269552							TRUE	1.64752	TRUE	3	23	1	82.8919				N
A2	Sample 2	AKR1B15	UNKNOWN	SYBR	None				28.2493	28.2942	0.0635075							TRUE	1.64752	TRUE	3	21	1	82.8919				N
A3	Sample 3	AKR1B15	UNKNOWN	SYBR	None				26.4188	26.3792	0.0558955							TRUE	1.64752	TRUE	3	19	1	83.3349				N
A4	Sample 4	AKR1B15	UNKNOWN	SYBR	None				30.434	30.5798	0.206103							TRUE	1.64752	TRUE	3	23	1	83.1859				N
A5	Sample 5	AKR1B15	UNKNOWN	SYBR	None				31.1522	31.2854	0.188315							TRUE	1.64752	TRUE	3	23	1	83.0308				N
A6	Sample 6	AKR1B15	UNKNOWN	SYBR	None				30.1538	30.0942	0.08438							TRUE	1.64752	TRUE	3	22	1	83.1798				N
A7	Sample 7	AKR1B15	UNKNOWN	SYBR	None				17.9279	17.9446	0.0236697							TRUE	1.64752	TRUE	3	11	1	83.0336				N
A8	Sample 8	AKR1B15	UNKNOWN	SYBR	None				19.9186	19.8855	0.0469037							TRUE	1.64752	TRUE	3	12	1	83.1826				N
A9	Sample 9	AKR1B15	UNKNOWN	SYBR	None				23.161	23.2664	0.149045							TRUE	1.64752	TRUE	3	15	1	83.0368				N
A10	Sample 10	AKR1B15	UNKNOWN	SYBR	None				20.9643	20.9763	0.0169774							TRUE	1.64752	TRUE	3	13	1	83.1858				N
A11	Sample 11	AKR1B15	UNKNOWN	SYBR	None				19.0854	19.1184	0.0466556							TRUE	1.64752	TRUE	3	11	1	83.0359				N
A12	Sample 12	AKR1B15	UNKNOWN	SYBR	None				22.0541	22.0694	0.0215576							TRUE	1.64752	TRUE	3	14	1	83.185				N
B1	Sample 1	AKR1B15	UNKNOWN	SYBR	None				31.0416	30.851	0.269552							TRUE	1.64752	TRUE	3	23	1	82.8919				N
B2	Sample 2	AKR1B15	UNKNOWN	SYBR	None				28.3391	28.2942	0.0635075							TRUE	1.64752	TRUE	3	21	1	82.7428				N
B3	Sample 3	AKR1B15	UNKNOWN	SYBR	None				26.3397	26.3792	0.0558955							TRUE	1.64752	TRUE	3	19	1	83.1859				N
B4	Sample 4	AKR1B15	UNKNOWN	SYBR	None				30.7255	30.5798	0.206103							TRUE	1.64752	TRUE	3	23	1	83.1859				N
B5	Sample 5	AKR1B15	UNKNOWN	SYBR	None				31.4185	31.2854	0.188315							TRUE	1.64752	TRUE	3	24	1	83.0308				N
B6	Sample 6	AKR1B15	UNKNOWN	SYBR	None				30.0345	30.0942	0.08438							TRUE	1.64752	TRUE	3	22	1	83.0308				N
B7	Sample 7	AKR1B15	UNKNOWN	SYBR	None				17.9614	17.9446	0.0236697							TRUE	1.64752	TRUE	3	11	1	83.0336				N
B8	Sample 8	AKR1B15	UNKNOWN	SYBR	None				19.8523	19.8855	0.0469037							TRUE	1.64752	TRUE	3	12	1	83.0336				N
B9	Sample 9	AKR1B15	UNKNOWN	SYBR	None				23.3718	23.2664	0.149045							TRUE	1.64752	TRUE	3	15	1	83.0368				N
B10	Sample 10	AKR1B15	UNKNOWN	SYBR	None				20.9883	20.9763	0.0169774							TRUE	1.64752	TRUE	3	13	1	83.0368				N
B11	Sample 11	AKR1B15	UNKNOWN	SYBR	None				19.1514	19.1184	0.0466556							TRUE	1.64752	TRUE	3	11	1	83.0359				N
B12	Sample 12	AKR1B15	UNKNOWN	SYBR	None				22.0846	22.0694	0.0215576							TRUE	1.64752	TRUE	3	14	1	83.185				N
C1	Sample 1	KCTD6	UNKNOWN	SYBR	None	1	0.560166	1.78518	25.9163	25.8785	0.0534678		-4.97253	0.194316			0	TRUE	1.30201	TRUE	3	19	1	85.2768				N
C2	Sample 2	KCTD6	UNKNOWN	SYBR	None	0.246819	0.211524	0.288004	25.3145	25.3402	0.0363528		-2.95406	0.0517433			2.01847	TRUE	1.30201	TRUE	3	18	1	85.1277				N
C3	Sample 3	KCTD6	UNKNOWN	SYBR	None	0.0841438	0.0702235	0.100823	25.0237	24.9777	0.0650343		-1.40153	0.0606373			3.571	TRUE	1.30201	TRUE	3	18	1	85.273				N
C4	Sample 4	KCTD6	UNKNOWN	SYBR	None	0.596672	0.367006	0.970059	26.4251	26.3522	0.1031		-4.22754	0.162954			0.74499	TRUE	1.30201	TRUE	3	19	1	85.273	76.328			Y
C5	Sample 5	KCTD6	UNKNOWN	SYBR	None	0.937134	0.61682	1.42379	26.4505	26.4065	0.0622276		-4.87886	0.14024			0.0936728	TRUE	1.30201	TRUE	3	19	1	85.2666	76.174			Y
C6	Sample 6	KCTD6	UNKNOWN	SYBR	None	0.712791	0.595694	0.852907	25.6023	25.6101	0.0110405		-4.48408	0.0601742			0.488448	TRUE	1.30201	TRUE	3	18	1	85.2666				N
C7	Sample 7	KCTD6	UNKNOWN	SYBR	None	0.000245087	0.000228216	0.000263205	24.9494	24.9665	0.0241565		7.02189	0.0239144			11.9944	TRUE	1.30201	TRUE	3	18	1	85.2694				N
C8	Sample 8	KCTD6	UNKNOWN	SYBR	None	0.00190081	0.00170307	0.00212152	23.9361	23.9521	0.0226595		4.06664	0.0368335			9.03917	TRUE	1.30201	TRUE	3	16	1	85.2694				N
C9	Sample 9	KCTD6	UNKNOWN	SYBR	None	0.0557666	0.0399281	0.0778877	22.4204	22.4583	0.0537012		-0.808076	0.112023			4.16446	TRUE	1.30201	TRUE	3	15	1	85.2732				N
C10	Sample 10	KCTD6	UNKNOWN	SYBR	None	0.00794603	0.00759439	0.00831394	22.97	22.9793	0.0131309		2.00302	0.0151765			6.97555	TRUE	1.30201	TRUE	3	15	1	85.2732				N
C11	Sample 11	KCTD6	UNKNOWN	SYBR	None	0.00349255	0.00301049	0.00405181	22.2701	22.3074	0.0527625		3.18897	0.0498027			8.1615	TRUE	1.30201	TRUE	3	15	1	85.1227				N
C12	Sample 12	KCTD6	UNKNOWN	SYBR	None	0.00469643	0.00445847	0.0049471	24.8395	24.8311	0.0119684		2.76169	0.0174352			7.73422	TRUE	1.30201	TRUE	3	17	1	85.1227				N
D1	Sample 1	KCTD6	UNKNOWN	SYBR	None	1	0.560166	1.78518	25.8407	25.8785	0.0534678		-4.97253	0.194316			0	TRUE	1.30201	TRUE	3	19	1	85.2768				N
D2	Sample 2	KCTD6	UNKNOWN	SYBR	None	0.246819	0.211524	0.288004	25.3659	25.3402	0.0363528		-2.95406	0.0517433			2.01847	TRUE	1.30201	TRUE	3	18	1	85.1277				N
D3	Sample 3	KCTD6	UNKNOWN	SYBR	None	0.0841438	0.0702235	0.100823	24.9317	24.9777	0.0650343		-1.40153	0.0606373			3.571	TRUE	1.30201	TRUE	3	17	1	85.273				N
D4	Sample 4	KCTD6	UNKNOWN	SYBR	None	0.596672	0.367006	0.970059	26.2793	26.3522	0.1031		-4.22754	0.162954			0.74499	TRUE	1.30201	TRUE	3	19	1	85.273				N
D5	Sample 5	KCTD6	UNKNOWN	SYBR	None	0.937134	0.61682	1.42379	26.3625	26.4065	0.0622276		-4.87886	0.14024			0.0936728	TRUE	1.30201	TRUE	3	19	1	85.2666	76.3231			Y
D6	Sample 6	KCTD6	UNKNOWN	SYBR	None	0.712791	0.595694	0.852907	25.6179	25.6101	0.0110405		-4.48408	0.0601742			0.488448	TRUE	1.30201	TRUE	3	18	1	85.2666				N
D7	Sample 7	KCTD6	UNKNOWN	SYBR	None	0.000245087	0.000228216	0.000263205	24.9836	24.9665	0.0241565		7.02189	0.0239144			11.9944	TRUE	1.30201	TRUE	3	17	1	85.2694				N
D8	Sample 8	KCTD6	UNKNOWN	SYBR	None	0.00190081	0.00170307	0.00212152	23.9681	23.9521	0.0226595		4.06664	0.0368335			9.03917	TRUE	1.30201	TRUE	3	16	1	85.2694				N
D9	Sample 9	KCTD6	UNKNOWN	SYBR	None	0.0557666	0.0399281	0.0778877	22.4963	22.4583	0.0537012		-0.808076	0.112023			4.16446	TRUE	1.30201	TRUE	3	15	1	85.2732				N
D10	Sample 10	KCTD6	UNKNOWN	SYBR	None	0.00794603	0.00759439	0.00831394	22.9886	22.9793	0.0131309		2.00302	0.0151765			6.97555	TRUE	1.30201	TRUE	3	15	1	85.2732				N
D11	Sample 11	KCTD6	UNKNOWN	SYBR	None	0.00349255	0.00301049	0.00405181	22.3447	22.3074	0.0527625		3.18897	0.0498027			8.1615	TRUE	1.30201	TRUE	3	14	1	85.1227				N
D12	Sample 12	KCTD6	UNKNOWN	SYBR	None	0.00469643	0.00445847	0.0049471	24.8226	24.8311	0.0119684		2.76169	0.0174352			7.73422	TRUE	1.30201	TRUE	3	17	1	84.9737				N
E1	Sample 1	KPNA2	UNKNOWN	SYBR	None	1	0.555755	1.79935	27.5156	27.466	0.0702362		-3.38501	0.196966			0	TRUE	1.89105	TRUE	3	20	1	83.19				N
E2	Sample 2	KPNA2	UNKNOWN	SYBR	None	0.592977	0.480373	0.731978	25.6087	25.6632	0.077066		-2.63106	0.070613			0.753951	TRUE	1.89105	TRUE	3	18	1	83.19				N
E3	Sample 3	KPNA2	UNKNOWN	SYBR	None	0.0925181	0.0819394	0.104462	26.4381	26.4283	0.0138174		0.0491114	0.0407138			3.43412	TRUE	1.89105	TRUE	3	18	1	83.1859				N
E4	Sample 4	KPNA2	UNKNOWN	SYBR	None	0.622981	0.383434	1.01218	27.9499	27.8775	0.102419		-2.70227	0.162739			0.68274	TRUE	1.89105	TRUE	3	20	1	83.3349	74.2409			Y
E5	Sample 5	KPNA2	UNKNOWN	SYBR	None	0.985463	0.660709	1.46984	27.906	27.9215	0.0218678		-3.36388	0.134053			0.0211267	TRUE	1.89105	TRUE	3	20	1	83.3289				N
E6	Sample 6	KPNA2	UNKNOWN	SYBR	None	0.944723	0.701506	1.27227	26.8712	26.7912	0.11315		-3.30297	0.0998074			0.082037	TRUE	1.89105	TRUE	3	19	1	83.1798				N
E7	Sample 7	KPNA2	UNKNOWN	SYBR	None	0.00831607	0.00774219	0.00893248	21.4867	21.4695	0.0242779		3.52487	0.0239757			6.90988	TRUE	1.89105	TRUE	3	14	1	83.0336				N
E8	Sample 8	KPNA2	UNKNOWN	SYBR	None	0.0306598	0.0277528	0.0338713	21.524	21.528	0.00560115		1.6425	0.0334016			5.02751	TRUE	1.89105	TRUE	3	13	1	83.0336				N
E9	Sample 9	KPNA2	UNKNOWN	SYBR	None	0.0818518	0.0589712	0.11361	23.5235	23.4922	0.0442279		0.225833	0.109933			3.61084	TRUE	1.89105	TRUE	3	15	1	83.1858				N
E10	Sample 10	KPNA2	UNKNOWN	SYBR	None	0.0435799	0.0403536	0.047064	22.1343	22.1115	0.0322798		1.13519	0.0257897			4.5202	TRUE	1.89105	TRUE	3	15	1	83.1858				N
E11	Sample 11	KPNA2	UNKNOWN	SYBR	None	0.0181713	0.0158846	0.0207872	21.5463	21.5156	0.0434807		2.39718	0.0450961			5.78219	TRUE	1.89105	TRUE	3	13	1	82.8868				N
E12	Sample 12	KPNA2	UNKNOWN	SYBR	None	0.0370734	0.0353262	0.038907	23.4324	23.4379	0.00769837		1.36846	0.0161863			4.75347	TRUE	1.89105	TRUE	3	16	1	83.0359				N
F1	Sample 1	KPNA2	UNKNOWN	SYBR	None	1	0.555755	1.79935	27.4163	27.466	0.0702362		-3.38501	0.196966			0	TRUE	1.89105	TRUE	3	20	1	83.3391				N
F2	Sample 2	KPNA2	UNKNOWN	SYBR	None	0.592977	0.480373	0.731978	25.7177	25.6632	0.077066		-2.63106	0.070613			0.753951	TRUE	1.89105	TRUE	3	18	1	83.19				N
F3	Sample 3	KPNA2	UNKNOWN	SYBR	None	0.0925181	0.0819394	0.104462	26.4186	26.4283	0.0138174		0.0491114	0.0407138			3.43412	TRUE	1.89105	TRUE	3	18	1	83.1859				N
F4	Sample 4	KPNA2	UNKNOWN	SYBR	None	0.622981	0.383434	1.01218	27.8051	27.8775	0.102419		-2.70227	0.162739			0.68274	TRUE	1.89105	TRUE	3	20	1	83.3349				N
F5	Sample 5	KPNA2	UNKNOWN	SYBR	None	0.985463	0.660709	1.46984	27.937	27.9215	0.0218678		-3.36388	0.134053			0.0211267	TRUE	1.89105	TRUE	3	20	1	83.3289				N
F6	Sample 6	KPNA2	UNKNOWN	SYBR	None	0.944723	0.701506	1.27227	26.7112	26.7912	0.11315		-3.30297	0.0998074			0.082037	TRUE	1.89105	TRUE	3	19	1	83.1798				N
F7	Sample 7	KPNA2	UNKNOWN	SYBR	None	0.00831607	0.00774219	0.00893248	21.4523	21.4695	0.0242779		3.52487	0.0239757			6.90988	TRUE	1.89105	TRUE	3	13	1	83.0336				N
F8	Sample 8	KPNA2	UNKNOWN	SYBR	None	0.0306598	0.0277528	0.0338713	21.5319	21.528	0.00560115		1.6425	0.0334016			5.02751	TRUE	1.89105	TRUE	3	13	1	83.0336				N
F9	Sample 9	KPNA2	UNKNOWN	SYBR	None	0.0818518	0.0589712	0.11361	23.461	23.4922	0.0442279		0.225833	0.109933			3.61084	TRUE	1.89105	TRUE	3	16	1	83.1858				N
F10	Sample 10	KPNA2	UNKNOWN	SYBR	None	0.0435799	0.0403536	0.047064	22.0887	22.1115	0.0322798		1.13519	0.0257897			4.5202	TRUE	1.89105	TRUE	3	14	1	83.1858				N
F11	Sample 11	KPNA2	UNKNOWN	SYBR	None	0.0181713	0.0158846	0.0207872	21.4849	21.5156	0.0434807		2.39718	0.0450961			5.78219	TRUE	1.89105	TRUE	3	13	1	83.185				N
F12	Sample 12	KPNA2	UNKNOWN	SYBR	None	0.0370734	0.0353262	0.038907	23.4433	23.4379	0.00769837		1.36846	0.0161863			4.75347	TRUE	1.89105	TRUE	3	16	1	83.185				N
G1	Sample 1	ACTIN	UNKNOWN	SYBR	None	1	0.560496	1.78413	18.3581	18.3949	0.0520139		-12.4561	0.194118			0	TRUE	1.69518	TRUE	3	11	1	87.9597				N
G2	Sample 2	ACTIN	UNKNOWN	SYBR	None	0.235706	0.190231	0.292051	17.867	17.9231	0.0793561		-10.3711	0.07187			2.08494	TRUE	1.69518	TRUE	3	10	1	87.9597				N
G3	Sample 3	ACTIN	UNKNOWN	SYBR	None	0.0543345	0.0403878	0.0730972	18.0339	18.1251	0.129077		-8.25409	0.0994617			4.20199	TRUE	1.69518	TRUE	3	10	1	87.8074				N
G4	Sample 4	ACTIN	UNKNOWN	SYBR	None	0.29899	0.190476	0.469324	19.8253	19.8655	0.0568719		-10.7143	0.151183			1.74183	TRUE	1.69518	TRUE	3	12	1	87.8074				N
G5	Sample 5	ACTIN	UNKNOWN	SYBR	None	1.05759	0.621126	1.80074	18.6297	18.7485	0.168012		-12.5369	0.178452			-0.0807753	TRUE	1.69518	TRUE	3	11	1	87.8007				N
G6	Sample 6	ACTIN	UNKNOWN	SYBR	None	0.422654	0.340965	0.523913	18.8402	18.8806	0.057027		-11.2136	0.0720141			1.24245	TRUE	1.69518	TRUE	3	11	1	87.9497				N
G7	Sample 7	ACTIN	UNKNOWN	SYBR	None	0.00121929	0.000928265	0.00160156	15.0784	15.1683	0.12713		-2.77634	0.0914396			9.67974	TRUE	1.69518	TRUE	3	7	1	87.9524				N
G8	Sample 8	ACTIN	UNKNOWN	SYBR	None	0.00143081	0.00107732	0.00190029	16.7892	16.8783	0.12612		-3.00713	0.0951475			9.44895	TRUE	1.69518	TRUE	3	9	1	87.8033				N
G9	Sample 9	ACTIN	UNKNOWN	SYBR	None	0.0169426	0.0104475	0.0274757	16.5703	16.6935	0.174195		-6.57289	0.162108			5.8832	TRUE	1.69518	TRUE	3	8	1	87.9569				N
G10	Sample 10	ACTIN	UNKNOWN	SYBR	None	0.00665249	0.0051986	0.00851299	15.6703	15.7521	0.115697		-5.22419	0.0826866			7.23189	TRUE	1.69518	TRUE	3	8	1	87.8078				N
G11	Sample 11	ACTIN	UNKNOWN	SYBR	None	0.00124512	0.000941585	0.0016465	16.2241	16.3118	0.124013		-2.80658	0.0936908			9.6495	TRUE	1.69518	TRUE	3	8	1	87.8058				N
G12	Sample 12	ACTIN	UNKNOWN	SYBR	None	0.00546866	0.00512013	0.00584091	17.1119	17.1279	0.0225921		-4.94149	0.0220809			7.5146	TRUE	1.69518	TRUE	3	9	1	87.8058				N
H1	Sample 1	ACTIN	UNKNOWN	SYBR	None	1	0.560496	1.78413	18.4317	18.3949	0.0520139		-12.4561	0.194118			0	TRUE	1.69518	TRUE	3	10	1	87.9597				N
H2	Sample 2	ACTIN	UNKNOWN	SYBR	None	0.235706	0.190231	0.292051	17.9792	17.9231	0.0793561		-10.3711	0.07187			2.08494	TRUE	1.69518	TRUE	3	10	1	87.9597				N
H3	Sample 3	ACTIN	UNKNOWN	SYBR	None	0.0543345	0.0403878	0.0730972	18.2164	18.1251	0.129077		-8.25409	0.0994617			4.20199	TRUE	1.69518	TRUE	3	10	1	87.9565				N
H4	Sample 4	ACTIN	UNKNOWN	SYBR	None	0.29899	0.190476	0.469324	19.9058	19.8655	0.0568719		-10.7143	0.151183			1.74183	TRUE	1.69518	TRUE	3	12	1	87.9565				N
H5	Sample 5	ACTIN	UNKNOWN	SYBR	None	1.05759	0.621126	1.80074	18.8673	18.7485	0.168012		-12.5369	0.178452			-0.0807753	TRUE	1.69518	TRUE	3	11	1	87.8007				N
H6	Sample 6	ACTIN	UNKNOWN	SYBR	None	0.422654	0.340965	0.523913	18.9209	18.8806	0.057027		-11.2136	0.0720141			1.24245	TRUE	1.69518	TRUE	3	11	1	87.9497				N
H7	Sample 7	ACTIN	UNKNOWN	SYBR	None	0.00121929	0.000928265	0.00160156	15.2582	15.1683	0.12713		-2.77634	0.0914396			9.67974	TRUE	1.69518	TRUE	3	7	1	88.1014				N
H8	Sample 8	ACTIN	UNKNOWN	SYBR	None	0.00143081	0.00107732	0.00190029	16.9675	16.8783	0.12612		-3.00713	0.0951475			9.44895	TRUE	1.69518	TRUE	3	9	1	87.9524				N
H9	Sample 9	ACTIN	UNKNOWN	SYBR	None	0.0169426	0.0104475	0.0274757	16.8167	16.6935	0.174195		-6.57289	0.162108			5.8832	TRUE	1.69518	TRUE	3	9	1	87.9569				N
H10	Sample 10	ACTIN	UNKNOWN	SYBR	None	0.00665249	0.0051986	0.00851299	15.8339	15.7521	0.115697		-5.22419	0.0826866			7.23189	TRUE	1.69518	TRUE	3	8	1	87.9569				N
H11	Sample 11	ACTIN	UNKNOWN	SYBR	None	0.00124512	0.000941585	0.0016465	16.3995	16.3118	0.124013		-2.80658	0.0936908			9.6495	TRUE	1.69518	TRUE	3	8	1	87.9549				N
H12	Sample 12	ACTIN	UNKNOWN	SYBR	None	0.00546866	0.00512013	0.00584091	17.1439	17.1279	0.0225921		-4.94149	0.0220809			7.5146	TRUE	1.69518	TRUE	3	9	1	87.9549				N
Analysis Type	Singleplex
Endogenous Control	AKR1B15
RQ Min/Max Confidence Level	95.0
Reference Sample	Sample 1

## Sheet: Raw Data
Block Type	96well
Chemistry	SYBR_GREEN
Experiment File Name	D:\Applied Biosystems\StepOne Software v2.2\experiments\3-AKR1B15-KCTD6-KPNA2-2022-11-27.eds
Experiment Run End Time	2022-11-27 10:50:44 AM PDT
Instrument Type	steponeplus
Passive Reference	ROX
Well	Cycle	BLUE	GREEN	YELLOW	RED
A1	1	13128	10478	17036	19659
A2	1	15977	12622	19148	21761
A3	1	12107	9759	17906	21465
A4	1	9221	7446	15987	19603
A5	1	12858	10215	17484	20510
A6	1	8493	6906	15790	19525
A7	1	14646	11458	18867	21844
A8	1	10747	8517	16515	19737
A9	1	9223	7476	16069	19674
A10	1	12005	9452	17687	20934
A11	1	9400	7608	16569	20120
A12	1	13323	10369	17039	19715
B1	1	15032	11871	18485	21069
B2	1	15681	12279	18551	20957
B3	1	11214	8955	17211	20592
B4	1	11099	8939	17815	21467
B5	1	14173	11113	18395	21254
B6	1	8886	7270	16242	19962
B7	1	14029	10958	18340	21281
B8	1	11981	9533	17779	21256
B9	1	9538	7725	17031	20920
B10	1	13312	10468	18463	21676
B11	1	9088	7383	16717	20551
B12	1	13073	10170	16721	19169
C1	1	20697	15406	20807	22839
C2	1	23260	17168	22466	24418
C3	1	17647	13035	19756	22461
C4	1	16791	12633	19624	22455
C5	1	20708	15195	21450	23878
C6	1	16873	12446	20083	23194
C7	1	21831	15948	21821	24076
C8	1	19714	14481	21399	24151
C9	1	16657	12190	19795	22849
C10	1	18819	13880	20451	23021
C11	1	16011	11852	19523	22646
C12	1	18794	13807	19462	21600
D1	1	21711	16155	22004	24280
D2	1	22926	16927	22667	24901
D3	1	18013	13262	20279	23148
D4	1	16900	12458	20030	23279
D5	1	20686	15263	21646	24146
D6	1	16073	11955	19476	22708
D7	1	20071	14822	20792	23146
D8	1	18335	13605	20568	23437
D9	1	17066	12643	20320	23513
D10	1	18944	14112	20697	23412
D11	1	14862	11024	19009	22367
D12	1	17327	12831	18755	20971
E1	1	14447	11494	18713	21729
E2	1	15222	11853	18926	21694
E3	1	9384	7530	16306	19973
E4	1	8521	6891	16546	20688
E5	1	11995	9435	17582	20870
E6	1	8704	7084	16999	21277
E7	1	13708	10670	18886	22253
E8	1	10185	8088	17242	21049
E9	1	7426	6113	16170	20422
E10	1	10874	8636	17608	21280
E11	1	6597	5519	16154	20692
E12	1	12216	9534	16947	19925
F1	1	15313	11970	19497	22650
F2	1	14798	11460	18633	21519
F3	1	10215	8098	17457	21363
F4	1	8272	6717	16416	20524
F5	1	12824	9984	18274	21681
F6	1	8076	6639	16642	20845
F7	1	13552	10518	18784	22174
F8	1	9492	7502	16972	20951
F9	1	7434	6079	16113	20399
F10	1	11046	8695	17852	21574
F11	1	7228	5930	16566	20997
F12	1	12208	9442	16770	19586
G1	1	19570	14890	19955	21783
G2	1	19340	14607	19465	21252
G3	1	14511	11073	17207	19556
G4	1	14398	10982	17350	19864
G5	1	18215	13756	19690	21966
G6	1	14329	10978	17735	20429
G7	1	18685	14077	19631	21707
G8	1	15852	12024	18340	20794
G9	1	14161	10826	18007	20819
G10	1	15969	12094	18378	20736
G11	1	13368	10244	17837	20794
G12	1	19313	14734	19517	21180
H1	1	20413	15650	20999	22945
H2	1	19134	14572	19814	21667
H3	1	14474	11286	17597	20148
H4	1	13895	10811	17627	20373
H5	1	17919	13782	19938	22396
H6	1	15049	11627	18809	21850
H7	1	19195	14773	20939	23523
H8	1	16245	12489	19286	22046
H9	1	14543	11347	18691	21836
H10	1	17114	13259	20060	22796
H11	1	14049	10899	18552	21761
H12	1	17294	13244	18897	21085
A1	2	13367	10653	17229	19874
A2	2	16728	13106	19633	22254
A3	2	12750	10175	18373	21947
A4	2	9846	7879	16585	20220
A5	2	13423	10584	17933	20964
A6	2	9088	7308	16304	20073
A7	2	15516	12006	19496	22538
A8	2	11556	9028	17083	20293
A9	2	9780	7851	16546	20165
A10	2	12855	10002	18225	21519
A11	2	10040	8030	17061	20670
A12	2	13746	10676	17363	20056
B1	2	15564	12208	18810	21357
B2	2	16937	13097	19342	21739
B3	2	12008	9479	17743	21101
B4	2	11889	9440	18454	22101
B5	2	14953	11586	18917	21810
B6	2	9470	7669	16687	20404
B7	2	15001	11588	18973	21934
B8	2	12829	10102	18426	21842
B9	2	10230	8190	17546	21440
B10	2	14328	11180	19201	22407
B11	2	10005	8028	17493	21380
B12	2	13825	10667	17256	19730
C1	2	21717	16068	21485	23545
C2	2	24929	18210	23422	25347
C3	2	18862	13821	20577	23286
C4	2	18021	13529	20519	23326
C5	2	21800	15891	22146	24554
C6	2	17901	13125	20743	23834
C7	2	23333	16925	22775	25004
C8	2	21012	15302	22204	24912
C9	2	17780	12951	20576	23632
C10	2	19971	14656	21179	23736
C11	2	16749	12299	19910	23009
C12	2	19980	14575	20219	22391
D1	2	22821	16900	22741	25016
D2	2	24679	18032	23727	25920
D3	2	19020	13924	20931	23794
D4	2	17945	13140	20733	23970
D5	2	21437	15710	22051	24518
D6	2	17171	12711	20301	23558
D7	2	21233	15584	21426	23711
D8	2	19534	14386	21297	24155
D9	2	18135	13340	21068	24242
D10	2	20056	14821	21387	24037
D11	2	15639	11531	19480	22813
D12	2	18335	13481	19500	21741
E1	2	15161	12000	19301	22346
E2	2	16651	12808	19968	22754
E3	2	10285	8137	17107	20828
E4	2	9152	7319	17111	21295
E5	2	12685	9893	18166	21484
E6	2	9480	7642	17733	22071
E7	2	14621	11288	19477	22831
E8	2	11079	8726	17979	21821
E9	2	8036	6511	16719	20997
E10	2	11595	9083	18057	21720
E11	2	7348	6038	16775	21375
E12	2	13162	10182	17717	20735
F1	2	16080	12487	20089	23296
F2	2	16259	12432	19733	22666
F3	2	11109	8737	18210	22195
F4	2	8957	7171	17104	21272
F5	2	13577	10498	18885	22367
F6	2	8730	7077	17274	21564
F7	2	14504	11157	19391	22785
F8	2	10373	8066	17673	21664
F9	2	8152	6560	16781	21099
F10	2	11861	9268	18393	22122
F11	2	7651	6208	16941	21412
F12	2	13031	10016	17416	20267
G1	2	20420	15456	20537	22321
G2	2	20821	15545	20376	22101
G3	2	15557	11771	17904	20248
G4	2	15251	11533	17893	20399
G5	2	18899	14183	20172	22450
G6	2	14970	11380	18080	20754
G7	2	19932	14864	20369	22403
G8	2	16810	12655	18927	21325
G9	2	15130	11467	18657	21469
G10	2	17200	12873	19096	21413
G11	2	14406	10935	18565	21500
G12	2	20455	15490	20258	21930
H1	2	20922	15996	21351	23312
H2	2	20060	15186	20441	22337
H3	2	15139	11731	18046	20602
H4	2	14461	11176	18013	20781
H5	2	18640	14244	20382	22872
H6	2	15806	12152	19369	22434
H7	2	20231	15470	21548	24129
H8	2	17012	12986	19773	22512
H9	2	15340	11905	19251	22426
H10	2	17980	13847	20588	23341
H11	2	14789	11386	19051	22302
H12	2	17774	13557	19193	21415
A1	3	13527	10782	17404	20079
A2	3	17077	13324	19898	22525
A3	3	13024	10368	18620	22211
A4	3	10065	8035	16781	20451
A5	3	13694	10738	18176	21247
A6	3	9344	7466	16537	20301
A7	3	15722	12115	19635	22688
A8	3	11955	9323	17403	20631
A9	3	10065	8041	16778	20423
A10	3	13273	10270	18516	21813
A11	3	10333	8230	17342	20928
A12	3	14046	10855	17580	20287
B1	3	15971	12450	19147	21752
B2	3	16914	13080	19320	21701
B3	3	12024	9467	17737	21089
B4	3	11861	9414	18401	22082
B5	3	14832	11506	18819	21705
B6	3	9464	7641	16707	20378
B7	3	14780	11369	18769	21680
B8	3	12938	10171	18470	21904
B9	3	10255	8185	17540	21413
B10	3	14454	11241	19253	22426
B11	3	9955	7966	17398	21215
B12	3	14078	10820	17404	19864
C1	3	21655	15982	21429	23435
C2	3	25010	18258	23467	25367
C3	3	18841	13794	20516	23222
C4	3	18174	13663	20692	23488
C5	3	21982	16013	22326	24761
C6	3	18017	13181	20804	23910
C7	3	23122	16723	22478	24649
C8	3	21128	15376	22253	24976
C9	3	17845	12965	20580	23634
C10	3	20228	14787	21309	23840
C11	3	16876	12366	19965	23032
C12	3	20354	14809	20457	22594
D1	3	22877	16885	22729	24965
D2	3	24685	18023	23728	25900
D3	3	19278	14051	21118	23987
D4	3	18021	13169	20802	24046
D5	3	21288	15584	21928	24388
D6	3	17248	12728	20334	23615
D7	3	21439	15709	21556	23852
D8	3	19769	14519	21448	24281
D9	3	18240	13395	21130	24298
D10	3	20258	14940	21445	24099
D11	3	15875	11676	19619	22961
D12	3	18584	13653	19687	21972
E1	3	15271	12018	19338	22352
E2	3	16690	12828	20013	22826
E3	3	10327	8175	17164	20893
E4	3	9103	7282	17076	21278
E5	3	12522	9803	18002	21323
E6	3	9484	7627	17748	22082
E7	3	14758	11341	19572	22930
E8	3	11240	8831	18111	21940
E9	3	8065	6520	16743	21042
E10	3	11902	9303	18305	21968
E11	3	7370	6045	16770	21382
E12	3	13332	10252	17791	20789
F1	3	16197	12532	20170	23366
F2	3	16248	12430	19694	22590
F3	3	11184	8768	18301	22295
F4	3	8952	7155	17126	21310
F5	3	13616	10530	18966	22455
F6	3	8753	7086	17300	21598
F7	3	14651	11252	19505	22883
F8	3	10406	8095	17660	21660
F9	3	8242	6620	16866	21206
F10	3	12127	9445	18629	22359
F11	3	7702	6252	16956	21426
F12	3	13376	10217	17646	20524
G1	3	20678	15607	20680	22489
G2	3	20679	15435	20222	21931
G3	3	15519	11716	17824	20163
G4	3	15263	11538	17911	20399
G5	3	18768	14066	20104	22424
G6	3	15014	11404	18103	20770
G7	3	20160	15024	20515	22530
G8	3	16838	12642	18850	21248
G9	3	15185	11500	18682	21468
G10	3	17401	13016	19199	21522
G11	3	14675	11121	18762	21682
G12	3	20938	15785	20552	22177
H1	3	21101	16079	21461	23416
H2	3	20508	15468	20708	22601
H3	3	15573	12006	18347	20930
H4	3	14868	11437	18289	21069
H5	3	18985	14468	20607	23090
H6	3	16371	12497	19766	22841
H7	3	20902	15879	21976	24547
H8	3	17570	13395	20179	22929
H9	3	15759	12158	19534	22707
H10	3	18430	14141	20873	23602
H11	3	15189	11635	19337	22540
H12	3	17977	13665	19323	21522
A1	4	13615	10817	17503	20215
A2	4	17281	13446	20044	22668
A3	4	13289	10534	18860	22520
A4	4	10316	8179	16999	20699
A5	4	13819	10818	18312	21409
A6	4	9616	7643	16799	20610
A7	4	16037	12341	19992	23082
A8	4	12197	9487	17630	20849
A9	4	10242	8187	17005	20671
A10	4	13423	10375	18658	21946
A11	4	10635	8434	17653	21310
A12	4	14344	11045	17807	20522
B1	4	15868	12358	19043	21621
B2	4	16823	12958	19226	21605
B3	4	12023	9476	17747	21107
B4	4	11842	9404	18395	22077
B5	4	14756	11450	18781	21650
B6	4	9433	7612	16651	20354
B7	4	14906	11439	18929	21898
B8	4	12938	10170	18440	21880
B9	4	10241	8174	17538	21402
B10	4	14473	11202	19214	22391
B11	4	10066	8025	17477	21315
B12	4	14271	10921	17534	20017
C1	4	21860	16130	21568	23635
C2	4	24951	18192	23431	25336
C3	4	18866	13792	20555	23246
C4	4	18213	13734	20784	23589
C5	4	21812	15866	22170	24612
C6	4	17961	13115	20727	23831
C7	4	23682	17078	23006	25245
C8	4	21028	15299	22159	24880
C9	4	17793	12913	20532	23568
C10	4	20115	14697	21186	23686
C11	4	16960	12407	20068	23135
C12	4	20656	15002	20653	22761
D1	4	23095	16983	22805	25043
D2	4	24582	17942	23635	25836
D3	4	19057	13896	20904	23731
D4	4	17938	13094	20729	23965
D5	4	21081	15409	21733	24218
D6	4	17157	12643	20240	23522
D7	4	21011	15340	21130	23369
D8	4	19652	14414	21318	24130
D9	4	18245	13380	21134	24292
D10	4	20268	14926	21417	24060
D11	4	15966	11715	19690	23040
D12	4	18762	13746	19821	22122
E1	4	15329	12068	19384	22425
E2	4	16460	12633	19776	22586
E3	4	10261	8100	17098	20833
E4	4	8975	7165	16925	21103
E5	4	12472	9735	17995	21303
E6	4	9441	7598	17741	22113
E7	4	14678	11297	19497	22810
E8	4	11185	8745	18034	21883
E9	4	8024	6484	16695	21008
E10	4	11824	9239	18219	21875
E11	4	7464	6100	16917	21533
E12	4	13685	10484	18090	21172
F1	4	16364	12608	20274	23496
F2	4	16021	12237	19497	22415
F3	4	11079	8677	18203	22184
F4	4	8811	7061	16981	21138
F5	4	13555	10473	18941	22447
F6	4	8715	7064	17277	21547
F7	4	14699	11252	19536	22901
F8	4	10415	8092	17672	21653
F9	4	8155	6547	16793	21108
F10	4	12003	9316	18445	22136
F11	4	7812	6306	17107	21583
F12	4	13580	10321	17810	20707
G1	4	20802	15634	20760	22535
G2	4	20808	15490	20354	22094
G3	4	15524	11720	17781	20099
G4	4	15367	11606	17996	20504
G5	4	18498	13862	19924	22274
G6	4	15011	11394	18099	20750
G7	4	20204	15052	20513	22557
G8	4	16885	12676	18894	21281
G9	4	15177	11489	18669	21424
G10	4	17366	12981	19133	21409
G11	4	14624	11045	18698	21603
G12	4	21378	16086	20826	22487
H1	4	21307	16170	21571	23518
H2	4	20590	15482	20739	22592
H3	4	15743	12132	18470	21050
H4	4	15151	11619	18543	21330
H5	4	19222	14618	20795	23293
H6	4	16551	12638	19916	22995
H7	4	21176	16057	22173	24734
H8	4	17864	13586	20407	23172
H9	4	16008	12305	19748	22920
H10	4	18833	14391	21150	23865
H11	4	15530	11885	19601	22844
H12	4	18183	13809	19465	21683
A1	5	13784	10938	17681	20409
A2	5	17429	13551	20152	22771
A3	5	13304	10523	18842	22496
A4	5	10372	8223	17094	20781
A5	5	13701	10717	18195	21282
A6	5	9573	7617	16787	20615
A7	5	15893	12224	19877	22974
A8	5	12392	9594	17762	21039
A9	5	10279	8196	17030	20724
A10	5	13616	10475	18811	22100
A11	5	10691	8435	17687	21326
A12	5	14488	11121	17932	20652
B1	5	15999	12420	19142	21721
B2	5	16831	12958	19230	21603
B3	5	11984	9415	17745	21068
B4	5	11782	9358	18355	22037
B5	5	14646	11352	18684	21562
B6	5	9396	7577	16598	20322
B7	5	14670	11263	18740	21702
B8	5	12917	10118	18408	21839
B9	5	10252	8177	17578	21472
B10	5	14364	11108	19079	22223
B11	5	10005	7975	17417	21228
B12	5	14392	10982	17614	20060
C1	5	22188	16318	21836	23895
C2	5	25013	18195	23461	25315
C3	5	18782	13698	20447	23148
C4	5	18245	13794	20808	23638
C5	5	21706	15760	22072	24497
C6	5	17973	13095	20733	23792
C7	5	23236	16766	22555	24755
C8	5	21038	15256	22098	24801
C9	5	17787	12881	20528	23563
C10	5	20138	14706	21175	23674
C11	5	16914	12374	19998	23042
C12	5	20846	15102	20767	22919
D1	5	23385	17155	23004	25252
D2	5	24589	17932	23621	25780
D3	5	19204	13975	21020	23879
D4	5	17856	13016	20676	23893
D5	5	21047	15367	21726	24178
D6	5	17046	12562	20146	23387
D7	5	21257	15544	21326	23586
D8	5	19673	14417	21285	24118
D9	5	18093	13261	20962	24102
D10	5	20211	14886	21354	23977
D11	5	15945	11702	19652	22993
D12	5	18812	13790	19926	22240
E1	5	15469	12122	19495	22547
E2	5	16517	12658	19829	22608
E3	5	10269	8117	17104	20844
E4	5	8918	7129	16916	21099
E5	5	12462	9715	18007	21322
E6	5	9498	7659	17850	22219
E7	5	14657	11266	19443	22743
E8	5	11179	8780	18036	21872
E9	5	7958	6436	16606	20895
E10	5	11755	9168	18079	21706
E11	5	7490	6110	16916	21550
E12	5	13747	10517	18135	21175
F1	5	16403	12643	20347	23569
F2	5	16078	12251	19519	22450
F3	5	11071	8665	18205	22178
F4	5	8857	7094	17068	21236
F5	5	13507	10446	18931	22455
F6	5	8922	7193	17532	21884
F7	5	14672	11224	19493	22828
F8	5	10372	8041	17620	21607
F9	5	8157	6541	16758	21073
F10	5	11948	9243	18354	22018
F11	5	7863	6376	17178	21663
F12	5	13606	10336	17813	20743
G1	5	20950	15729	20827	22601
G2	5	20659	15373	20206	21956
G3	5	15472	11660	17735	20039
G4	5	15218	11453	17847	20349
G5	5	18386	13758	19905	22260
G6	5	14909	11282	17971	20622
G7	5	20224	15046	20502	22511
G8	5	16921	12694	18898	21293
G9	5	15197	11483	18643	21429
G10	5	17462	13016	19154	21442
G11	5	14847	11218	18884	21806
G12	5	21526	16174	20890	22566
H1	5	21398	16227	21608	23569
H2	5	20674	15535	20788	22692
H3	5	15783	12105	18460	21056
H4	5	15238	11640	18628	21425
H5	5	19281	14652	20841	23332
H6	5	16765	12766	20113	23191
H7	5	21264	16098	22192	24761
H8	5	17899	13602	20417	23169
H9	5	16162	12403	19860	23042
H10	5	19056	14535	21315	24046
H11	5	15717	11984	19727	22912
H12	5	18396	13947	19594	21828
A1	6	13701	10842	17644	20364
A2	6	17378	13499	20147	22763
A3	6	13226	10466	18828	22462
A4	6	10249	8137	17028	20722
A5	6	13777	10757	18316	21423
A6	6	9503	7570	16753	20564
A7	6	15702	12070	19784	22890
A8	6	12242	9479	17628	20864
A9	6	10257	8173	17012	20692
A10	6	13509	10372	18677	21990
A11	6	10629	8390	17605	21238
A12	6	14639	11218	18059	20793
B1	6	15772	12249	18949	21490
B2	6	16722	12872	19167	21551
B3	6	11820	9310	17566	20896
B4	6	11637	9239	18242	21915
B5	6	14533	11262	18643	21557
B6	6	9280	7476	16494	20206
B7	6	14504	11126	18704	21677
B8	6	12832	10051	18349	21754
B9	6	10206	8126	17535	21401
B10	6	14292	11059	19021	22137
B11	6	9852	7860	17223	21040
B12	6	14301	10926	17559	20035
C1	6	21972	16136	21652	23736
C2	6	24892	18097	23356	25267
C3	6	18770	13697	20487	23150
C4	6	18172	13773	20819	23655
C5	6	21486	15625	21894	24320
C6	6	17774	12974	20563	23634
C7	6	23341	16810	22683	24894
C8	6	20924	15172	22036	24719
C9	6	17681	12822	20436	23472
C10	6	20061	14641	21102	23571
C11	6	17043	12453	20087	23161
C12	6	20956	15152	20888	23058
D1	6	23408	17139	23019	25301
D2	6	24581	17898	23627	25841
D3	6	19178	13930	21025	23872
D4	6	17655	12885	20472	23715
D5	6	20975	15309	21718	24207
D6	6	17007	12528	20104	23387
D7	6	21057	15368	21148	23391
D8	6	19685	14410	21305	24129
D9	6	17907	13155	20799	23919
D10	6	20263	14890	21372	23977
D11	6	16071	11756	19807	23174
D12	6	18674	13684	19868	22240
E1	6	15574	12205	19647	22731
E2	6	16411	12556	19757	22563
E3	6	10200	8052	17093	20838
E4	6	8768	7016	16767	20917
E5	6	12318	9584	17904	21244
E6	6	9375	7545	17766	22150
E7	6	14570	11164	19352	22652
E8	6	11115	8718	17954	21796
E9	6	7865	6346	16521	20799
E10	6	11774	9185	18137	21779
E11	6	7449	6076	16940	21608
E12	6	13695	10469	18150	21192
F1	6	16392	12614	20378	23626
F2	6	16037	12214	19562	22480
F3	6	10964	8570	18107	22084
F4	6	8748	6970	16963	21152
F5	6	13408	10335	18888	22434
F6	6	8725	7033	17313	21634
F7	6	14620	11171	19454	22802
F8	6	10331	7999	17598	21585
F9	6	8068	6471	16686	21003
F10	6	12144	9387	18562	22309
F11	6	7782	6284	17103	21596
F12	6	13726	10429	18007	20922
G1	6	20742	15587	20678	22452
G2	6	20456	15224	20058	21792
G3	6	15411	11580	17682	19969
G4	6	15083	11372	17743	20227
G5	6	18154	13594	19740	22096
G6	6	14762	11183	17868	20503
G7	6	20245	15032	20495	22472
G8	6	16837	12620	18820	21198
G9	6	15174	11437	18614	21390
G10	6	17236	12865	18981	21261
G11	6	14556	10980	18594	21446
G12	6	21382	16035	20767	22430
H1	6	21564	16309	21745	23694
H2	6	20657	15521	20825	22702
H3	6	15807	12119	18506	21082
H4	6	15171	11604	18580	21421
H5	6	19136	14553	20725	23230
H6	6	16682	12693	20030	23106
H7	6	21298	16122	22223	24768
H8	6	18045	13661	20492	23263
H9	6	16201	12422	19875	23055
H10	6	19090	14550	21326	24042
H11	6	15883	12103	19869	23119
H12	6	18527	14018	19724	21947
A1	7	13672	10863	17658	20385
A2	7	17369	13455	20106	22760
A3	7	13148	10396	18735	22349
A4	7	10209	8073	16969	20671
A5	7	13605	10652	18210	21309
A6	7	9442	7499	16649	20459
A7	7	15691	12035	19764	22906
A8	7	12162	9415	17532	20759
A9	7	10257	8170	17022	20736
A10	7	13583	10449	18785	22044
A11	7	10735	8455	17740	21399
A12	7	14580	11166	17984	20748
B1	7	15815	12276	18997	21601
B2	7	16697	12838	19154	21525
B3	7	11736	9218	17474	20799
B4	7	11555	9148	18189	21871
B5	7	14614	11311	18750	21688
B6	7	9236	7439	16486	20155
B7	7	14399	11012	18590	21593
B8	7	12876	10079	18383	21798
B9	7	10042	7994	17355	21190
B10	7	14292	11021	18994	22127
B11	7	9777	7796	17129	20891
B12	7	14336	10925	17609	20094
C1	7	22036	16179	21725	23794
C2	7	24874	18080	23347	25259
C3	7	18571	13532	20268	22981
C4	7	18098	13715	20775	23585
C5	7	21304	15465	21746	24187
C6	7	17710	12904	20511	23581
C7	7	23186	16671	22514	24719
C8	7	21015	15193	22069	24756
C9	7	17669	12777	20424	23444
C10	7	20105	14645	21094	23577
C11	7	17202	12579	20287	23381
C12	7	20882	15081	20801	22957
D1	7	23485	17202	23114	25375
D2	7	24601	17894	23636	25844
D3	7	19191	13950	21030	23906
D4	7	17687	12886	20511	23740
D5	7	20983	15312	21758	24242
D6	7	16812	12375	19939	23162
D7	7	21019	15324	21082	23317
D8	7	19577	14335	21181	24012
D9	7	18093	13235	20957	24129
D10	7	20342	14931	21401	24005
D11	7	16139	11790	19874	23252
D12	7	18601	13605	19869	22248
E1	7	15365	12048	19485	22552
E2	7	16433	12588	19826	22660
E3	7	10126	7987	17009	20725
E4	7	8751	6981	16779	20942
E5	7	12327	9580	17954	21303
E6	7	9154	7345	17474	21823
E7	7	14647	11193	19419	22748
E8	7	11107	8694	17929	21761
E9	7	7876	6345	16559	20823
E10	7	11930	9261	18281	21948
E11	7	7458	6052	16959	21607
E12	7	13638	10402	18060	21101
F1	7	16357	12572	20344	23617
F2	7	15887	12058	19427	22333
F3	7	10884	8518	18059	22064
F4	7	8705	6973	16977	21167
F5	7	13232	10203	18705	22205
F6	7	8591	6923	17135	21419
F7	7	14634	11171	19488	22846
F8	7	10383	8031	17666	21677
F9	7	8105	6478	16739	21052
F10	7	12245	9463	18665	22396
F11	7	7794	6276	17122	21601
F12	7	13660	10362	17930	20858
G1	7	20658	15501	20607	22374
G2	7	20490	15217	20122	21896
G3	7	15291	11489	17572	19847
G4	7	15080	11368	17753	20248
G5	7	18001	13463	19677	22046
G6	7	14821	11215	17934	20575
G7	7	20203	14968	20386	22360
G8	7	16876	12642	18873	21217
G9	7	15134	11404	18544	21303
G10	7	17449	12982	19126	21376
G11	7	14474	10901	18433	21299
G12	7	21363	16023	20747	22405
H1	7	21651	16342	21781	23757
H2	7	20679	15515	20836	22758
H3	7	15792	12125	18505	21073
H4	7	15131	11560	18556	21363
H5	7	19044	14457	20688	23167
H6	7	16553	12583	19894	22968
H7	7	21410	16173	22279	24819
H8	7	17908	13575	20394	23165
H9	7	16121	12370	19818	22984
H10	7	19130	14567	21286	24015
H11	7	16165	12307	20132	23417
H12	7	18777	14179	19913	22170
A1	8	13584	10794	17646	20413
A2	8	17157	13313	19974	22614
A3	8	13054	10345	18690	22332
A4	8	10132	8028	16955	20662
A5	8	13490	10529	18130	21249
A6	8	9364	7445	16612	20421
A7	8	15519	11888	19694	22840
A8	8	12158	9413	17536	20778
A9	8	10163	8075	16944	20619
A10	8	13419	10300	18636	21915
A11	8	10590	8352	17601	21251
A12	8	14700	11231	18134	20887
B1	8	15640	12128	18894	21483
B2	8	16546	12705	19049	21453
B3	8	11716	9180	17501	20833
B4	8	11462	9067	18107	21773
B5	8	14348	11090	18516	21420
B6	8	9134	7354	16382	20080
B7	8	14173	10847	18450	21452
B8	8	12793	10007	18307	21710
B9	8	9941	7908	17260	21087
B10	8	14248	11010	18974	22087
B11	8	9835	7834	17232	21050
B12	8	14254	10873	17539	20048
C1	8	21958	16147	21729	23837
C2	8	24686	17927	23249	25153
C3	8	18461	13458	20254	22933
C4	8	17943	13616	20690	23488
C5	8	21462	15576	21982	24450
C6	8	17637	12851	20459	23543
C7	8	23223	16692	22574	24806
C8	8	20859	15097	21966	24651
C9	8	17580	12685	20366	23378
C10	8	19984	14551	21032	23498
C11	8	17060	12421	20147	23248
C12	8	20651	14916	20630	22807
D1	8	23234	17011	22891	25188
D2	8	24378	17729	23514	25732
D3	8	18908	13721	20795	23661
D4	8	17533	12743	20389	23621
D5	8	20928	15254	21757	24251
D6	8	16824	12372	19979	23230
D7	8	20961	15279	21083	23344
D8	8	19523	14265	21128	23988
D9	8	18069	13214	20946	24102
D10	8	20229	14836	21341	23954
D11	8	15898	11615	19647	22994
D12	8	18280	13386	19676	22046
E1	8	15164	11896	19299	22378
E2	8	16198	12395	19648	22447
E3	8	10019	7904	16900	20620
E4	8	8582	6863	16650	20793
E5	8	12248	9526	17942	21322
E6	8	9193	7381	17603	21992
E7	8	14478	11065	19276	22569
E8	8	11004	8608	17867	21689
E9	8	7817	6313	16547	20816
E10	8	11737	9131	18086	21743
E11	8	7292	5926	16815	21452
E12	8	13386	10219	17874	20918
F1	8	16135	12399	20155	23428
F2	8	15675	11928	19259	22175
F3	8	10777	8413	17977	21961
F4	8	8564	6839	16842	21002
F5	8	13004	10018	18525	22029
F6	8	8554	6888	17158	21433
F7	8	14562	11104	19406	22774
F8	8	10227	7898	17526	21500
F9	8	8053	6446	16712	21034
F10	8	11928	9220	18341	22027
F11	8	7638	6152	16957	21407
F12	8	13366	10131	17692	20608
G1	8	20511	15392	20498	22274
G2	8	20375	15119	20056	21796
G3	8	15182	11404	17459	19738
G4	8	14851	11191	17538	20021
G5	8	17799	13318	19544	21928
G6	8	14802	11210	17902	20553
G7	8	20278	14988	20374	22346
G8	8	16834	12586	18782	21166
G9	8	15125	11404	18548	21289
G10	8	17390	12931	19035	21256
G11	8	14502	10917	18449	21277
G12	8	21253	15952	20613	22261
H1	8	21792	16431	21865	23865
H2	8	20618	15447	20769	22703
H3	8	15757	12072	18475	21045
H4	8	15097	11538	18518	21321
H5	8	18946	14379	20594	23074
H6	8	16511	12566	19878	22939
H7	8	21448	16149	22199	24717
H8	8	17954	13577	20400	23157
H9	8	16157	12369	19817	22965
H10	8	19071	14474	21194	23873
H11	8	15993	12151	19911	23144
H12	8	18736	14117	19875	22137
A1	9	13510	10730	17614	20407
A2	9	17141	13318	20052	22709
A3	9	13007	10278	18646	22288
A4	9	10043	7951	16876	20571
A5	9	13384	10473	18083	21229
A6	9	9309	7392	16570	20374
A7	9	15399	11779	19589	22753
A8	9	12143	9386	17521	20757
A9	9	10129	8048	16928	20598
A10	9	13372	10288	18619	21875
A11	9	10553	8291	17547	21210
A12	9	14555	11123	18019	20784
B1	9	15595	12059	18843	21452
B2	9	16406	12594	18961	21371
B3	9	11611	9099	17427	20800
B4	9	11310	8964	17991	21653
B5	9	14232	11010	18433	21338
B6	9	9055	7316	16347	20030
B7	9	14171	10827	18522	21545
B8	9	12740	9972	18259	21659
B9	9	9906	7874	17226	21066
B10	9	14205	10975	18946	22061
B11	9	9951	7896	17385	21210
B12	9	14149	10767	17448	19953
C1	9	21913	16084	21717	23842
C2	9	24508	17782	23120	25060
C3	9	18467	13453	20273	22957
C4	9	17803	13532	20602	23390
C5	9	21289	15437	21849	24315
C6	9	17632	12825	20464	23555
C7	9	23059	16565	22455	24664
C8	9	20809	15072	21944	24652
C9	9	17522	12658	20339	23358
C10	9	19947	14489	20968	23448
C11	9	16778	12228	19875	23000
C12	9	20493	14805	20548	22697
D1	9	23029	16861	22793	25067
D2	9	24138	17550	23354	25560
D3	9	18790	13617	20705	23539
D4	9	17268	12556	20159	23380
D5	9	20815	15160	21658	24207
D6	9	16814	12329	19978	23223
D7	9	20826	15151	20941	23212
D8	9	19480	14217	21128	23899
D9	9	17916	13100	20821	23955
D10	9	20123	14753	21240	23853
D11	9	15873	11557	19614	22968
D12	9	18105	13249	19591	22000
E1	9	14914	11681	19097	22160
E2	9	16023	12251	19527	22331
E3	9	9884	7801	16818	20544
E4	9	8530	6790	16594	20752
E5	9	12088	9398	17797	21190
E6	9	9056	7265	17483	21850
E7	9	14395	10996	19221	22554
E8	9	11017	8587	17868	21708
E9	9	7814	6245	16536	20824
E10	9	11705	9076	18018	21685
E11	9	7242	5899	16752	21423
E12	9	13309	10149	17824	20857
F1	9	16012	12285	20093	23359
F2	9	15515	11808	19166	22060
F3	9	10664	8349	17896	21879
F4	9	8441	6733	16737	20902
F5	9	12844	9914	18398	21882
F6	9	8450	6836	17092	21358
F7	9	14421	10993	19320	22670
F8	9	10249	7918	17558	21554
F9	9	8018	6394	16708	21043
F10	9	12011	9272	18447	22173
F11	9	7600	6128	16871	21332
F12	9	13443	10194	17799	20748
G1	9	20498	15358	20486	22271
G2	9	20152	14955	19871	21619
G3	9	15089	11340	17398	19672
G4	9	14815	11143	17520	20015
G5	9	17703	13224	19495	21895
G6	9	14700	11112	17815	20446
G7	9	20433	15078	20359	22295
G8	9	16889	12611	18792	21135
G9	9	15090	11332	18441	21178
G10	9	17459	12936	18968	21199
G11	9	14563	10942	18436	21263
G12	9	21122	15823	20512	22132
H1	9	21719	16354	21793	23785
H2	9	20544	15381	20723	22656
H3	9	15719	12023	18416	20984
H4	9	14974	11440	18416	21236
H5	9	18840	14298	20517	23008
H6	9	16498	12538	19837	22905
H7	9	21583	16234	22180	24681
H8	9	18003	13584	20409	23155
H9	9	16246	12432	19849	23023
H10	9	19270	14594	21276	23944
H11	9	16050	12181	19924	23116
H12	9	18871	14232	20013	22306
A1	10	13477	10703	17621	20416
A2	10	17009	13193	19916	22567
A3	10	12946	10225	18624	22280
A4	10	10024	7960	16891	20570
A5	10	13331	10411	18096	21230
A6	10	9242	7346	16532	20354
A7	10	15404	11768	19597	22767
A8	10	12127	9363	17510	20745
A9	10	10050	7981	16852	20547
A10	10	13366	10271	18594	21875
A11	10	10565	8308	17548	21196
A12	10	14516	11094	18001	20776
B1	10	15502	12024	18830	21417
B2	10	16345	12552	18908	21316
B3	10	11568	9092	17421	20767
B4	10	11257	8936	17953	21615
B5	10	14146	10939	18386	21302
B6	10	8999	7269	16309	19979
B7	10	13903	10601	18246	21248
B8	10	12723	9931	18224	21650
B9	10	9817	7792	17131	20940
B10	10	14166	10916	18857	21992
B11	10	9814	7776	17169	20989
B12	10	14045	10697	17392	19882
C1	10	21535	15831	21459	23571
C2	10	24385	17698	23066	24990
C3	10	18267	13287	20077	22766
C4	10	17751	13484	20581	23400
C5	10	21229	15395	21817	24284
C6	10	17580	12784	20440	23518
C7	10	23150	16637	22574	24799
C8	10	20760	14999	21895	24576
C9	10	17567	12692	20385	23423
C10	10	19901	14458	20926	23404
C11	10	16636	12118	19754	22792
C12	10	20387	14719	20474	22635
D1	10	22746	16619	22558	24860
D2	10	24044	17449	23262	25474
D3	10	18734	13574	20665	23526
D4	10	17490	12718	20418	23658
D5	10	20580	14976	21462	23974
D6	10	16685	12249	19870	23109
D7	10	21027	15326	21121	23443
D8	10	19350	14119	20967	23771
D9	10	17987	13141	20907	24061
D10	10	19999	14617	21078	23684
D11	10	15672	11435	19402	22734
D12	10	18024	13174	19590	22009
E1	10	14836	11590	19031	22088
E2	10	15859	12135	19393	22225
E3	10	9856	7753	16784	20516
E4	10	8612	6845	16754	20957
E5	10	11967	9303	17705	21061
E6	10	8866	7105	17267	21623
E7	10	14357	10948	19158	22489
E8	10	10952	8532	17811	21624
E9	10	7745	6226	16472	20752
E10	10	11484	8893	17769	21360
E11	10	7128	5761	16609	21246
E12	10	13416	10221	17978	21071
F1	10	15846	12162	19975	23234
F2	10	15411	11727	19095	22051
F3	10	10652	8333	17918	21896
F4	10	8513	6817	16884	21092
F5	10	12810	9862	18404	21929
F6	10	8574	6918	17248	21585
F7	10	14357	10949	19244	22588
F8	10	10154	7811	17423	21398
F9	10	7978	6353	16635	20936
F10	10	11798	9105	18205	21856
F11	10	7638	6101	16932	21391
F12	10	13347	10122	17723	20671
G1	10	20559	15389	20534	22310
G2	10	20198	14975	19888	21658
G3	10	15081	11327	17353	19632
G4	10	14701	11084	17423	19905
G5	10	17603	13152	19425	21809
G6	10	14636	11044	17715	20347
G7	10	20950	15387	20534	22390
G8	10	16896	12594	18704	20991
G9	10	15230	11432	18448	21167
G10	10	17749	13122	19044	21184
G11	10	14824	11081	18537	21328
G12	10	21312	15926	20573	22217
H1	10	21741	16344	21801	23785
H2	10	20533	15360	20737	22635
H3	10	15695	12010	18387	20961
H4	10	14923	11371	18394	21200
H5	10	18811	14284	20492	23014
H6	10	16468	12520	19829	22868
H7	10	22015	16476	22262	24674
H8	10	18169	13699	20450	23199
H9	10	16385	12477	19861	22993
H10	10	19548	14772	21320	23924
H11	10	16264	12289	19944	23098
H12	10	18851	14161	19898	22147
A1	11	13425	10669	17628	20400
A2	11	16955	13151	19867	22560
A3	11	12895	10188	18618	22239
A4	11	9925	7854	16805	20494
A5	11	13194	10308	18004	21151
A6	11	9154	7273	16459	20266
A7	11	15455	11779	19616	22801
A8	11	12116	9329	17465	20700
A9	11	10032	7967	16862	20537
A10	11	13383	10225	18578	21868
A11	11	10594	8317	17570	21220
A12	11	14565	11119	18066	20811
B1	11	15498	11986	18830	21444
B2	11	16247	12471	18850	21274
B3	11	11457	8969	17332	20666
B4	11	11174	8851	17886	21544
B5	11	14008	10836	18280	21172
B6	11	8975	7227	16276	19960
B7	11	14020	10674	18321	21343
B8	11	12673	9876	18139	21543
B9	11	9778	7788	17122	20970
B10	11	14118	10857	18791	21910
B11	11	9872	7841	17255	21017
B12	11	13947	10634	17313	19785
C1	11	21328	15680	21304	23414
C2	11	24235	17569	22938	24864
C3	11	18310	13315	20151	22863
C4	11	17682	13421	20576	23407
C5	11	21289	15447	21943	24460
C6	11	17485	12724	20391	23449
C7	11	22948	16476	22387	24667
C8	11	20649	14925	21812	24517
C9	11	17425	12562	20258	23286
C10	11	19788	14357	20828	23299
C11	11	16727	12153	19819	22924
C12	11	20417	14733	20488	22655
D1	11	22811	16659	22659	24962
D2	11	23925	17369	23214	25442
D3	11	18733	13579	20690	23533
D4	11	17367	12617	20312	23590
D5	11	20496	14891	21440	23967
D6	11	16569	12156	19790	23023
D7	11	20804	15120	20948	23268
D8	11	19357	14111	21044	23869
D9	11	17833	13015	20752	23885
D10	11	20026	14633	21097	23710
D11	11	15708	11462	19436	22767
D12	11	17742	13005	19409	21871
E1	11	14776	11583	19038	22118
E2	11	15873	12121	19432	22267
E3	11	9848	7745	16803	20502
E4	11	8503	6777	16650	20862
E5	11	11789	9164	17585	20932
E6	11	8954	7180	17427	21815
E7	11	14315	10896	19124	22458
E8	11	10936	8512	17822	21642
E9	11	7647	6172	16383	20678
E10	11	11627	9009	17983	21622
E11	11	7048	5734	16565	21188
E12	11	13214	10055	17765	20806
F1	11	15776	12127	19990	23250
F2	11	15422	11724	19120	22077
F3	11	10587	8293	17872	21886
F4	11	8401	6713	16760	20968
F5	11	12685	9781	18345	21883
F6	11	8424	6785	17078	21371
F7	11	14354	10905	19208	22562
F8	11	10089	7792	17423	21395
F9	11	7870	6322	16574	20899
F10	11	12065	9277	18518	22252
F11	11	7566	6079	16846	21267
F12	11	13152	9953	17541	20508
G1	11	20614	15410	20539	22306
G2	11	20013	14794	19678	21403
G3	11	15224	11388	17408	19664
G4	11	14663	11025	17387	19863
G5	11	17578	13101	19389	21770
G6	11	14701	11073	17762	20364
G7	11	21867	15919	20778	22510
G8	11	17094	12702	18680	20962
G9	11	15551	11613	18530	21204
G10	11	18406	13491	19266	21342
G11	11	15216	11302	18608	21312
G12	11	21424	15982	20547	22137
H1	11	21804	16359	21798	23748
H2	11	20680	15425	20757	22671
H3	11	15746	12002	18355	20917
H4	11	14825	11312	18290	21075
H5	11	18779	14246	20447	22954
H6	11	16492	12517	19819	22842
H7	11	22866	16966	22449	24730
H8	11	18341	13785	20455	23145
H9	11	16609	12608	19878	22953
H10	11	20166	15141	21473	24014
H11	11	16649	12520	20008	23073
H12	11	19094	14295	19951	22179
A1	12	13392	10624	17618	20401
A2	12	16856	13063	19846	22504
A3	12	12808	10104	18524	22169
A4	12	9836	7778	16743	20424
A5	12	13055	10212	17885	21018
A6	12	9125	7247	16412	20242
A7	12	15529	11798	19562	22681
A8	12	12157	9343	17453	20696
A9	12	9903	7843	16727	20395
A10	12	13270	10176	18458	21716
A11	12	10654	8330	17501	21100
A12	12	14513	11083	18005	20777
B1	12	15015	11629	18406	20986
B2	12	16104	12368	18786	21206
B3	12	11416	8958	17309	20668
B4	12	11109	8803	17868	21499
B5	12	13925	10783	18253	21173
B6	12	8893	7175	16221	19898
B7	12	13967	10596	18147	21125
B8	12	12646	9862	18095	21474
B9	12	9758	7774	17143	20995
B10	12	14077	10834	18770	21864
B11	12	9862	7770	17130	20881
B12	12	13909	10606	17282	19772
C1	12	21679	15956	21680	23883
C2	12	24112	17472	22848	24820
C3	12	17983	13081	19884	22581
C4	12	17617	13400	20564	23419
C5	12	20900	15151	21622	24061
C6	12	17391	12628	20290	23378
C7	12	22944	16455	22362	24606
C8	12	20580	14852	21748	24438
C9	12	17278	12456	20095	23101
C10	12	19702	14313	20750	23201
C11	12	16487	11987	19595	22633
C12	12	20391	14696	20484	22646
D1	12	22985	16814	22831	25161
D2	12	23827	17270	23144	25387
D3	12	18648	13483	20628	23491
D4	12	17307	12589	20333	23604
D5	12	20265	14739	21277	23793
D6	12	16482	12095	19740	23001
D7	12	20634	14984	20820	23056
D8	12	19318	14102	21001	23815
D9	12	17780	12988	20696	23836
D10	12	19922	14562	21028	23608
D11	12	15729	11445	19424	22765
D12	12	17696	12950	19410	21892
E1	12	14839	11626	19134	22214
E2	12	15903	12117	19484	22342
E3	12	9754	7680	16744	20490
E4	12	8421	6707	16585	20808
E5	12	11739	9127	17596	20980
E6	12	8771	7045	17231	21588
E7	12	14291	10864	19118	22452
E8	12	10859	8472	17747	21544
E9	12	7593	6106	16347	20606
E10	12	11654	9015	17996	21639
E11	12	7069	5722	16610	21247
E12	12	13161	10042	17727	20808
F1	12	15754	12081	19980	23272
F2	12	15364	11675	19138	22102
F3	12	10553	8228	17866	21869
F4	12	8294	6627	16681	20879
F5	12	12621	9733	18312	21873
F6	12	8280	6671	16937	21204
F7	12	14319	10871	19193	22558
F8	12	9992	7680	17261	21206
F9	12	7850	6258	16537	20861
F10	12	11842	9110	18275	21950
F11	12	7526	6027	16782	21221
F12	12	13098	9910	17531	20449
G1	12	20727	15460	20534	22293
G2	12	20214	14917	19745	21434
G3	12	15327	11447	17402	19623
G4	12	14590	10955	17279	19730
G5	12	17560	13095	19295	21668
G6	12	14684	11043	17650	20213
G7	12	23650	16980	21235	22683
G8	12	17601	12980	18778	20938
G9	12	16148	11954	18694	21250
G10	12	19451	14112	19440	21328
G11	12	16025	11792	18824	21398
G12	12	21874	16242	20711	22241
H1	12	22013	16461	21828	23758
H2	12	20744	15459	20675	22537
H3	12	15914	12127	18412	20944
H4	12	14808	11280	18246	21022
H5	12	18908	14283	20461	22936
H6	12	16579	12539	19790	22816
H7	12	24662	18061	22941	24920
H8	12	18864	14071	20581	23163
H9	12	17275	13012	20105	23075
H10	12	21430	15888	21821	24186
H11	12	17366	12933	20112	23040
H12	12	19483	14532	20041	22173
A1	13	13246	10537	17568	20365
A2	13	16775	13003	19796	22469
A3	13	12701	10021	18413	22015
A4	13	9764	7747	16704	20405
A5	13	12977	10142	17870	21016
A6	13	9066	7194	16371	20190
A7	13	16030	12082	19694	22796
A8	13	12253	9390	17464	20651
A9	13	9876	7830	16705	20357
A10	13	13367	10219	18527	21786
A11	13	10872	8472	17557	21130
A12	13	14552	11092	18055	20832
B1	13	15205	11806	18675	21304
B2	13	15982	12275	18679	21111
B3	13	11182	8791	17096	20388
B4	13	11034	8753	17800	21457
B5	13	13842	10711	18203	21118
B6	13	8810	7096	16142	19801
B7	13	14580	10946	18407	21367
B8	13	12731	9869	18089	21408
B9	13	9693	7705	17074	20905
B10	13	14021	10795	18666	21746
B11	13	9966	7836	17006	20714
B12	13	13929	10601	17301	19799
C1	13	21262	15637	21354	23494
C2	13	24057	17445	22836	24803
C3	13	17972	13081	19866	22566
C4	13	17610	13383	20561	23421
C5	13	20788	15032	21558	24026
C6	13	17318	12577	20267	23344
C7	13	22930	16415	22387	24667
C8	13	20472	14785	21645	24345
C9	13	17295	12457	20125	23147
C10	13	19726	14296	20742	23181
C11	13	16708	12130	19782	22829
C12	13	20361	14683	20497	22673
D1	13	22711	16553	22626	24944
D2	13	23725	17194	23101	25367
D3	13	18854	13619	20829	23735
D4	13	17241	12516	20245	23506
D5	13	20434	14840	21471	24039
D6	13	16447	12049	19689	22949
D7	13	20436	14843	20633	22899
D8	13	19206	14007	20888	23692
D9	13	17790	12969	20697	23846
D10	13	19975	14578	21084	23669
D11	13	15905	11606	19620	22966
D12	13	17638	12904	19440	21936
E1	13	14725	11501	19057	22169
E2	13	15681	11971	19356	22198
E3	13	9741	7674	16749	20513
E4	13	8295	6634	16491	20683
E5	13	11731	9112	17607	20983
E6	13	8757	7021	17280	21644
E7	13	14195	10781	18966	22262
E8	13	10849	8415	17682	21474
E9	13	7579	6083	16358	20648
E10	13	11562	8934	17874	21508
E11	13	7146	5760	16691	21369
E12	13	13027	9935	17652	20697
F1	13	15688	12041	19978	23276
F2	13	15275	11604	19075	22056
F3	13	10415	8151	17783	21769
F4	13	8291	6626	16714	20932
F5	13	12513	9635	18222	21747
F6	13	8227	6617	16863	21150
F7	13	14272	10841	19159	22490
F8	13	9950	7657	17217	21143
F9	13	7809	6218	16492	20822
F10	13	11941	9175	18335	22070
F11	13	7584	6054	16840	21293
F12	13	13004	9845	17447	20375
G1	13	20928	15555	20518	22233
G2	13	20711	15211	19868	21524
G3	13	15720	11675	17485	19626
G4	13	14788	11074	17397	19864
G5	13	17844	13246	19421	21768
G6	13	14882	11156	17674	20211
G7	13	27042	19014	22129	23085
G8	13	18694	13638	19074	21080
G9	13	17338	12678	18948	21303
G10	13	21781	15489	20079	21652
G11	13	17487	12709	19162	21478
G12	13	22763	16761	20970	22378
H1	13	22299	16625	21871	23776
H2	13	21151	15674	20759	22549
H3	13	16290	12321	18477	20953
H4	13	14957	11361	18310	21084
H5	13	19062	14372	20466	22926
H6	13	16881	12704	19882	22875
H7	13	28106	20198	23880	25347
H8	13	19899	14702	20774	23212
H9	13	18413	13719	20383	23171
H10	13	23712	17277	22415	24370
H11	13	19064	13977	20666	23376
H12	13	20332	15026	20258	22266
A1	14	13163	10488	17524	20313
A2	14	16710	12944	19753	22447
A3	14	12663	9992	18403	22040
A4	14	9750	7728	16700	20439
A5	14	12994	10128	17925	21100
A6	14	9015	7139	16338	20164
A7	14	16995	12657	19915	22868
A8	14	12499	9532	17503	20657
A9	14	9870	7838	16714	20362
A10	14	13452	10263	18504	21775
A11	14	11341	8758	17668	21172
A12	14	14571	11067	18022	20770
B1	14	15272	11827	18739	21397
B2	14	15983	12253	18698	21134
B3	14	11152	8745	17056	20366
B4	14	10983	8703	17790	21471
B5	14	13759	10641	18182	21138
B6	14	8762	7073	16130	19787
B7	14	15485	11476	18677	21466
B8	14	12997	10046	18130	21445
B9	14	9636	7666	17019	20839
B10	14	14177	10855	18735	21782
B11	14	10320	8016	17039	20633
B12	14	13927	10581	17305	19802
C1	14	21093	15496	21210	23357
C2	14	24146	17464	22883	24866
C3	14	18048	13100	19956	22685
C4	14	17509	13327	20501	23335
C5	14	20716	15018	21512	24006
C6	14	17258	12526	20192	23301
C7	14	22818	16344	22305	24575
C8	14	20525	14804	21697	24373
C9	14	17289	12471	20145	23157
C10	14	19741	14295	20760	23223
C11	14	16863	12234	19887	22924
C12	14	20292	14597	20434	22603
D1	14	22529	16453	22519	24819
D2	14	23695	17156	23059	25314
D3	14	18729	13571	20763	23639
D4	14	17194	12474	20249	23493
D5	14	20225	14716	21332	23923
D6	14	16449	12077	19726	22990
D7	14	20522	14875	20707	22961
D8	14	19284	14025	20930	23740
D9	14	17798	12968	20703	23858
D10	14	20047	14618	21120	23716
D11	14	16017	11626	19667	23039
D12	14	17570	12873	19445	21977
E1	14	14596	11411	18955	22072
E2	14	15653	11933	19311	22170
E3	14	9683	7606	16734	20464
E4	14	8236	6564	16456	20669
E5	14	11599	9014	17531	20957
E6	14	8847	7088	17383	21777
E7	14	14372	10911	19106	22408
E8	14	10932	8458	17699	21472
E9	14	7525	6025	16247	20482
E10	14	11564	8906	17810	21433
E11	14	7123	5731	16618	21288
E12	14	13243	10092	17873	20972
F1	14	15573	11964	19874	23202
F2	14	15100	11444	18948	21915
F3	14	10400	8116	17737	21762
F4	14	8230	6571	16677	20885
F5	14	12402	9541	18164	21692
F6	14	8211	6623	16892	21211
F7	14	14447	10945	19240	22579
F8	14	10065	7735	17295	21243
F9	14	7776	6205	16448	20765
F10	14	11810	9067	18166	21844
F11	14	7611	6054	16762	21168
F12	14	13173	9962	17641	20612
G1	14	21648	15982	20677	22282
G2	14	21792	15865	20196	21712
G3	14	16448	12118	17618	19679
G4	14	15012	11199	17447	19844
G5	14	18451	13578	19567	21843
G6	14	15351	11433	17777	20233
G7	14	33316	22759	23745	23778
G8	14	20708	14844	19571	21246
G9	14	19773	14144	19573	21573
G10	14	26205	18173	21337	22262
G11	14	20560	14536	19906	21825
G12	14	24342	17700	21338	22511
H1	14	23010	17043	22047	23841
H2	14	22116	16241	20986	22614
H3	14	17069	12802	18679	21054
H4	14	15157	11487	18346	21082
H5	14	19563	14675	20570	22925
H6	14	17362	12981	19968	22907
H7	14	34528	24076	25617	26160
H8	14	22024	15976	21352	23458
H9	14	20759	15187	21017	23462
H10	14	28152	19976	23542	24860
H11	14	22023	15781	21417	23691
H12	14	22087	16086	20777	22546
A1	15	13112	10428	17497	20342
A2	15	16625	12890	19735	22402
A3	15	12635	9975	18410	22022
A4	15	9664	7656	16650	20338
A5	15	12833	10047	17820	20986
A6	15	8923	7095	16273	20100
A7	15	18973	13842	20433	23047
A8	15	13020	9848	17634	20709
A9	15	9882	7815	16701	20333
A10	15	13703	10400	18578	21776
A11	15	12300	9336	17931	21339
A12	15	14643	11102	18049	20783
B1	15	15329	11869	18853	21535
B2	15	15919	12203	18713	21163
B3	15	11053	8643	16963	20291
B4	15	10949	8668	17765	21434
B5	15	13747	10622	18201	21163
B6	15	8671	7000	16046	19684
B7	15	17268	12560	19066	21585
B8	15	13562	10373	18291	21500
B9	15	9656	7685	16997	20809
B10	15	14410	11021	18795	21821
B11	15	11303	8652	17404	20902
B12	15	13919	10556	17262	19742
C1	15	21059	15488	21226	23350
C2	15	24078	17419	22862	24844
C3	15	18223	13237	20158	22874
C4	15	17367	13225	20396	23249
C5	15	20470	14804	21302	23783
C6	15	17224	12473	20205	23287
C7	15	22614	16198	22102	24353
C8	15	20547	14817	21704	24407
C9	15	17275	12431	20049	23029
C10	15	19784	14318	20758	23188
C11	15	16870	12234	19846	22886
C12	15	20199	14533	20340	22513
D1	15	22363	16314	22360	24697
D2	15	23646	17116	23040	25313
D3	15	18743	13565	20749	23629
D4	15	17041	12355	20093	23377
D5	15	20260	14705	21386	23930
D6	15	16425	12008	19706	22958
D7	15	20495	14851	20688	22970
D8	15	19220	13985	20869	23682
D9	15	17755	12930	20609	23729
D10	15	20107	14658	21139	23732
D11	15	15943	11597	19549	22884
D12	15	17370	12709	19307	21840
E1	15	14460	11300	18853	21949
E2	15	15595	11875	19311	22184
E3	15	9604	7534	16650	20372
E4	15	8187	6509	16418	20630
E5	15	11616	9036	17576	21003
E6	15	8655	6953	17184	21551
E7	15	14499	10957	19093	22370
E8	15	11162	8616	17789	21574
E9	15	7545	6033	16247	20487
E10	15	11858	9134	18072	21722
E11	15	7338	5888	16740	21398
E12	15	13143	9997	17744	20819
F1	15	15413	11834	19780	23058
F2	15	15197	11516	19054	22067
F3	15	10346	8053	17695	21726
F4	15	8091	6444	16541	20743
F5	15	12262	9446	18057	21590
F6	15	8181	6555	16864	21136
F7	15	14598	11022	19245	22554
F8	15	10246	7838	17320	21253
F9	15	7781	6187	16439	20715
F10	15	12097	9280	18411	22097
F11	15	7848	6184	16871	21277
F12	15	13226	9990	17691	20652
G1	15	23084	16853	21076	22464
G2	15	23653	16979	20648	21871
G3	15	17991	13019	18026	19842
G4	15	15444	11448	17518	19852
G5	15	19580	14288	19875	21943
G6	15	16348	12023	18023	20330
G7	15	44601	29503	26747	25187
G8	15	24825	17353	20699	21791
G9	15	24454	16986	20828	22140
G10	15	34055	22913	23399	23178
G11	15	26312	18008	21496	22542
G12	15	27563	19645	22198	22874
H1	15	24400	17857	22371	23932
H2	15	24111	17457	21565	22944
H3	15	18605	13749	19094	21232
H4	15	15633	11762	18443	21102
H5	15	20672	15358	20844	23038
H6	15	18368	13611	20210	22973
H7	15	45940	31045	28734	27646
H8	15	26061	18434	22457	23968
H9	15	25380	18002	22353	24154
H10	15	36552	25078	25887	25986
H11	15	27938	19403	23145	24516
H12	15	25351	18082	21661	22955
A1	16	12945	10323	17391	20199
A2	16	16519	12781	19651	22357
A3	16	12569	9927	18363	21987
A4	16	9620	7648	16664	20389
A5	16	12714	9920	17738	20915
A6	16	8894	7072	16264	20076
A7	16	22764	16151	21474	23543
A8	16	13941	10404	17872	20795
A9	16	9957	7846	16685	20332
A10	16	14133	10653	18635	21792
A11	16	14024	10375	18396	21503
A12	16	14857	11242	18127	20856
B1	16	15122	11718	18705	21345
B2	16	15820	12147	18668	21144
B3	16	11046	8656	17025	20363
B4	16	10819	8574	17696	21359
B5	16	13528	10472	17999	20958
B6	16	8601	6931	15977	19625
B7	16	20939	14794	20089	22103
B8	16	14638	10994	18577	21642
B9	16	9794	7752	17084	20917
B10	16	14891	11277	18914	21866
B11	16	12984	9672	17865	21145
B12	16	14066	10629	17262	19731
C1	16	20779	15288	21032	23172
C2	16	23918	17304	22783	24749
C3	16	17819	12918	19779	22460
C4	16	17318	13196	20389	23220
C5	16	20701	14982	21597	24134
C6	16	17167	12451	20171	23267
C7	16	22876	16367	22342	24642
C8	16	20537	14779	21682	24365
C9	16	17329	12447	20012	22992
C10	16	19909	14386	20830	23230
C11	16	16904	12223	19750	22721
C12	16	20142	14493	20304	22508
D1	16	22260	16234	22321	24669
D2	16	23508	16996	22960	25239
D3	16	18520	13394	20569	23446
D4	16	16874	12274	19991	23233
D5	16	20169	14625	21347	23942
D6	16	16409	11986	19710	22973
D7	16	20688	14982	20885	23181
D8	16	19343	14047	20957	23774
D9	16	17904	13026	20686	23777
D10	16	20190	14703	21160	23716
D11	16	16009	11585	19459	22695
D12	16	17248	12617	19266	21807
E1	16	14230	11138	18699	21790
E2	16	15351	11679	19095	21959
E3	16	9461	7442	16502	20249
E4	16	7993	6370	16203	20378
E5	16	11428	8898	17441	20832
E6	16	8621	6900	17187	21582
E7	16	14699	11081	19018	22249
E8	16	11499	8839	17909	21636
E9	16	7558	6040	16220	20441
E10	16	11824	9065	17850	21401
E11	16	7590	5990	16683	21250
E12	16	13229	10044	17783	20886
F1	16	15234	11692	19653	22935
F2	16	14985	11396	18905	21879
F3	16	10226	7977	17603	21617
F4	16	8077	6444	16599	20834
F5	16	12135	9360	17977	21493
F6	16	8038	6460	16721	20959
F7	16	14857	11152	19238	22486
F8	16	10621	8036	17474	21329
F9	16	7844	6204	16435	20704
F10	16	12156	9272	18249	21854
F11	16	8181	6415	16956	21275
F12	16	13133	9920	17563	20511
G1	16	25901	18535	21871	22840
G2	16	27228	19086	21523	22210
G3	16	21049	14859	18833	20200
G4	16	16433	12044	17797	19991
G5	16	21833	15638	20414	22200
G6	16	18281	13208	18533	20560
G7	16	62324	40050	31450	27394
G8	16	32272	21877	22763	22771
G9	16	32990	22164	23189	23242
G10	16	47444	30962	26983	24816
G11	16	36615	24268	24276	23827
G12	16	33311	23051	23628	23445
H1	16	27358	19678	23187	24334
H2	16	27908	19722	22589	23454
H3	16	21584	15555	19936	21630
H4	16	16651	12373	18733	21245
H5	16	22784	16652	21409	23307
H6	16	20401	14845	20753	23160
H7	16	64032	41947	33648	29954
H8	16	33583	23040	24520	24958
H9	16	33561	23025	24648	25215
H10	16	50700	33657	29740	27808
H11	16	38637	25984	26224	26064
H12	16	31507	21805	23373	23776
A1	17	12880	10268	17359	20196
A2	17	16499	12770	19632	22348
A3	17	12534	9907	18346	21972
A4	17	9599	7600	16625	20330
A5	17	12653	9893	17709	20904
A6	17	8824	7035	16234	20052
A7	17	29996	20518	23420	24467
A8	17	15963	11656	18436	21068
A9	17	10196	7993	16742	20381
A10	17	15159	11294	18929	21924
A11	17	17480	12494	19383	22015
A12	17	15205	11436	18147	20826
B1	17	14946	11593	18559	21227
B2	17	15796	12098	18645	21112
B3	17	10990	8597	16937	20251
B4	17	10768	8542	17663	21335
B5	17	13346	10332	17852	20783
B6	17	8570	6908	15983	19641
B7	17	27770	18918	21937	22980
B8	17	16794	12354	19199	21938
B9	17	9937	7822	17071	20853
B10	17	15844	11860	19177	21998
B11	17	16229	11682	18788	21557
B12	17	14470	10857	17361	19760
C1	17	20854	15338	21101	23283
C2	17	23805	17185	22648	24611
C3	17	18019	13047	19922	22634
C4	17	17244	13112	20296	23147
C5	17	20497	14827	21395	23919
C6	17	17221	12468	20171	23243
C7	17	22885	16371	22305	24570
C8	17	20624	14832	21669	24359
C9	17	17664	12653	20103	23050
C10	17	20111	14514	20846	23222
C11	17	17320	12476	19897	22857
C12	17	20150	14476	20277	22431
D1	17	22308	16250	22358	24705
D2	17	23355	16896	22811	25081
D3	17	18619	13439	20612	23479
D4	17	16927	12262	20028	23294
D5	17	20109	14618	21325	23927
D6	17	16406	12016	19677	22943
D7	17	20650	14925	20788	23061
D8	17	19401	14084	20944	23722
D9	17	18178	13171	20720	23757
D10	17	20358	14775	21141	23670
D11	17	16415	11834	19572	22830
D12	17	17096	12477	19106	21636
E1	17	14212	11117	18701	21809
E2	17	15446	11744	19180	22078
E3	17	9489	7452	16532	20277
E4	17	8084	6441	16340	20581
E5	17	11379	8830	17396	20826
E6	17	8498	6799	16995	21341
E7	17	15531	11578	19284	22381
E8	17	12138	9209	17966	21531
E9	17	7771	6168	16296	20501
E10	17	12461	9477	18130	21626
E11	17	8329	6434	16849	21328
E12	17	13221	10000	17646	20708
F1	17	15241	11683	19682	22997
F2	17	15045	11402	18959	21949
F3	17	10205	7944	17589	21593
F4	17	8050	6411	16552	20782
F5	17	12081	9310	17931	21490
F6	17	8096	6523	16817	21122
F7	17	15687	11677	19469	22570
F8	17	11315	8469	17582	21326
F9	17	8034	6315	16505	20780
F10	17	12798	9661	18494	22059
F11	17	8977	6898	17173	21383
F12	17	13237	9940	17510	20431
G1	17	31260	21770	23308	23521
G2	17	34031	23170	23265	22927
G3	17	26842	18361	20417	20949
G4	17	18349	13204	18265	20193
G5	17	26239	18305	21586	22691
G6	17	22145	15567	19580	21068
G7	17	85222	53356	37293	30105
G8	17	45133	29614	26224	24403
G9	17	47527	30957	27148	25127
G10	17	67354	42696	32201	27231
G11	17	53695	34567	28911	25999
G12	17	44055	29514	26552	24878
H1	17	32780	22933	24634	24957
H2	17	35039	24027	24544	24386
H3	17	27224	19008	21498	22353
H4	17	18590	13549	19212	21420
H5	17	27129	19281	22664	23922
H6	17	24430	17302	21884	23726
H7	17	87655	55950	39866	32874
H8	17	46587	30924	28077	26610
H9	17	47539	31581	28466	27017
H10	17	72010	46392	35527	30587
H11	17	55867	36455	30916	28248
H12	17	42208	28258	26243	25073
A1	18	12816	10224	17360	20231
A2	18	16465	12745	19644	22362
A3	18	12574	9884	18348	21988
A4	18	9492	7530	16559	20261
A5	18	12532	9806	17628	20823
A6	18	8855	7034	16257	20072
A7	18	42251	27923	26690	25957
A8	18	19759	13967	19486	21576
A9	18	10545	8216	16808	20367
A10	18	17098	12458	19477	22164
A11	18	23952	16475	21242	22925
A12	18	16048	11958	18381	20911
B1	18	14716	11404	18369	20996
B2	18	15618	11966	18507	20960
B3	18	11045	8649	17018	20340
B4	18	10701	8485	17561	21259
B5	18	13337	10317	17919	20899
B6	18	8526	6879	15949	19615
B7	18	39153	25748	24872	24201
B8	18	20840	14860	20317	22468
B9	18	10267	8017	17122	20836
B10	18	17729	13011	19661	22208
B11	18	21909	15140	20159	21995
B12	18	15236	11349	17567	19851
C1	18	20959	15371	21224	23408
C2	18	23801	17174	22631	24597
C3	18	18101	13097	19953	22669
C4	18	17201	13066	20264	23111
C5	18	20460	14800	21369	23869
C6	18	17270	12491	20209	23272
C7	18	22917	16342	22235	24427
C8	18	20822	14924	21694	24333
C9	18	18189	12951	20179	22980
C10	18	20511	14720	20914	23256
C11	18	18225	13034	20236	23066
C12	18	20181	14466	20224	22385
D1	18	22377	16324	22433	24745
D2	18	23408	16912	22829	25113
D3	18	18503	13340	20439	23297
D4	18	16907	12258	19994	23283
D5	18	19913	14422	21133	23705
D6	18	16415	12005	19651	22907
D7	18	20682	14932	20737	22990
D8	18	19545	14157	20936	23684
D9	18	18772	13510	20828	23804
D10	18	20673	14971	21158	23604
D11	18	17356	12439	20023	23181
D12	18	17028	12418	19010	21548
E1	18	14236	11098	18745	21871
E2	18	15427	11702	19133	22018
E3	18	9536	7490	16584	20333
E4	18	7992	6340	16246	20467
E5	18	11233	8700	17250	20669
E6	18	8587	6871	17128	21504
E7	18	17123	12576	19771	22644
E8	18	13791	10231	18553	21932
E9	18	8103	6380	16407	20570
E10	18	13212	9905	18158	21464
E11	18	9799	7364	17230	21525
E12	18	13626	10256	17801	20809
F1	18	15191	11662	19653	22988
F2	18	15008	11354	18862	21853
F3	18	10238	7961	17615	21613
F4	18	7905	6303	16371	20582
F5	18	12008	9279	17905	21505
F6	18	8223	6611	16968	21277
F7	18	17203	12592	19823	22692
F8	18	12805	9417	18008	21521
F9	18	8433	6587	16631	20819
F10	18	13620	10144	18539	21909
F11	18	10426	7797	17478	21459
F12	18	13484	10083	17526	20393
G1	18	40713	27482	25836	24681
G2	18	45989	30318	26381	24384
G3	18	37012	24525	23179	22233
G4	18	22108	15484	19337	20721
G5	18	34341	23209	23731	23664
G6	18	29115	19768	21457	21922
G7	18	106897	65578	42560	32526
G8	18	64176	40970	31206	26705
G9	18	68887	43682	32872	27825
G10	18	90767	56286	38215	30095
G11	18	77689	48822	35319	29050
G12	18	60676	39327	30908	26907
H1	18	42704	28965	27348	26284
H2	18	47153	31333	27760	25857
H3	18	37094	25061	24193	23579
H4	18	22343	15841	20215	21852
H5	18	34826	23981	24744	24885
H6	18	31806	21819	23920	24677
H7	18	110414	69013	45609	35581
H8	18	66596	42947	33495	29190
H9	18	68325	44111	34131	29674
H10	18	96381	60607	41781	33447
H11	18	79837	50720	37237	31115
H12	18	59248	38482	30869	27229
A1	19	12781	10196	17366	20208
A2	19	16446	12708	19592	22323
A3	19	12639	9936	18335	21958
A4	19	9430	7499	16522	20227
A5	19	12507	9788	17638	20859
A6	19	8825	7012	16257	20071
A7	19	61293	39289	31766	28409
A8	19	26678	18201	21404	22468
A9	19	11317	8686	16948	20327
A10	19	20766	14712	20481	22647
A11	19	35117	23259	24245	24246
A12	19	17842	13047	18922	21231
B1	19	14585	11309	18241	20894
B2	19	15565	11907	18427	20930
B3	19	11178	8728	17102	20422
B4	19	10635	8436	17549	21237
B5	19	13267	10261	17871	20830
B6	19	8494	6876	15925	19599
B7	19	57423	36701	29851	26667
B8	19	28314	19435	22377	23450
B9	19	10772	8294	17045	20617
B10	19	21258	15172	20618	22602
B11	19	33168	22081	23506	23809
B12	19	16774	12258	17949	20008
C1	19	20936	15377	21160	23333
C2	19	23968	17260	22672	24609
C3	19	17979	13005	19724	22356
C4	19	17266	13120	20291	23143
C5	19	20543	14844	21450	23989
C6	19	17343	12525	20185	23260
C7	19	22968	16346	22134	24333
C8	19	21197	15128	21725	24282
C9	19	19330	13657	20464	23090
C10	19	21324	15243	21148	23355
C11	19	19213	13601	20276	22903
C12	19	20470	14666	20332	22467
D1	19	22360	16262	22356	24689
D2	19	23461	16915	22805	25038
D3	19	18703	13468	20495	23332
D4	19	17002	12299	20022	23326
D5	19	19997	14500	21185	23771
D6	19	16508	12043	19669	22891
D7	19	20821	15013	20739	22973
D8	19	20091	14504	21133	23809
D9	19	20014	14303	21281	24072
D10	19	21533	15499	21409	23752
D11	19	18236	12947	19992	22898
D12	19	17236	12552	19078	21589
E1	19	14137	11052	18656	21759
E2	19	15331	11618	18952	21759
E3	19	9492	7420	16455	20153
E4	19	7992	6364	16273	20445
E5	19	11342	8794	17393	20841
E6	19	8677	6951	17190	21589
E7	19	20031	14336	20463	22869
E8	19	16712	12091	19369	22302
E9	19	8807	6821	16581	20626
E10	19	15200	11145	18790	21805
E11	19	12731	9219	18044	21855
E12	19	14288	10638	17932	20791
F1	19	15183	11638	19644	22967
F2	19	14962	11305	18742	21677
F3	19	10275	7960	17580	21565
F4	19	7965	6339	16445	20665
F5	19	11974	9224	17857	21382
F6	19	8193	6577	16861	21149
F7	19	20332	14540	20720	23140
F8	19	15713	11226	18856	21973
F9	19	9204	7053	16842	20920
F10	19	15540	11344	19057	22101
F11	19	13438	9688	18381	21862
F12	19	14227	10545	17745	20485
G1	19	56434	36840	30007	26646
G2	19	64676	41386	31369	26782
G3	19	53354	34315	27550	24273
G4	19	28780	19490	21028	21403
G5	19	48548	31748	27636	25541
G6	19	41412	27216	24825	23497
G7	19	119865	72622	45570	33919
G8	19	87051	54277	37068	29412
G9	19	93012	57693	39034	30703
G10	19	108868	66355	42411	31889
G11	19	102389	63066	41553	31923
G12	19	82177	51809	36462	29457
H1	19	58720	38584	31584	28209
H2	19	65583	42261	32565	28020
H3	19	53085	34745	28521	25601
H4	19	29476	20195	22201	22783
H5	19	48006	32000	28358	26556
H6	19	44732	29717	27520	26383
H7	19	124518	76850	48965	37137
H8	19	90851	57195	39799	32139
H9	19	92678	58485	40530	32709
H10	19	117356	72494	47043	35993
H11	19	105960	65966	44024	34317
H12	19	81211	51375	36581	29926
A1	20	12718	10145	17323	20201
A2	20	16409	12678	19579	22310
A3	20	12740	9998	18323	21914
A4	20	9398	7436	16483	20197
A5	20	12397	9705	17592	20807
A6	20	8771	6951	16201	20043
A7	20	84531	52881	37729	31218
A8	20	38933	25675	24769	24084
A9	20	13000	9734	17501	20674
A10	20	27577	18835	22365	23520
A11	20	53744	34488	29265	26580
A12	20	20999	14956	19738	21559
B1	20	14660	11362	18356	21038
B2	20	15528	11902	18426	20900
B3	20	11211	8718	16954	20254
B4	20	10579	8396	17550	21249
B5	20	13204	10210	17859	20820
B6	20	8453	6812	15879	19564
B7	20	79624	49651	35603	29420
B8	20	41262	27363	25935	25102
B9	20	12447	9350	17708	21090
B10	20	27783	19179	22370	23366
B11	20	51298	33134	28544	26213
B12	20	19787	14116	18818	20432
C1	20	20796	15240	20939	23065
C2	20	24171	17376	22651	24569
C3	20	18476	13298	19937	22575
C4	20	17374	13171	20324	23168
C5	20	20477	14769	21326	23790
C6	20	17543	12630	20183	23202
C7	20	23308	16560	22160	24254
C8	20	21983	15595	21920	24342
C9	20	21678	15071	21173	23516
C10	20	22791	16147	21501	23451
C11	20	21708	15159	20987	23259
C12	20	20921	14914	20459	22513
D1	20	22387	16222	22234	24556
D2	20	23821	17132	22941	25145
D3	20	19308	13827	20766	23546
D4	20	17074	12329	20036	23282
D5	20	20137	14579	21237	23817
D6	20	16689	12144	19677	22854
D7	20	21244	15267	20840	22999
D8	20	20905	14958	21278	23830
D9	20	22173	15617	21817	24274
D10	20	22757	16220	21549	23617
D11	20	20749	14532	20780	23348
D12	20	17583	12751	19167	21626
E1	20	14206	11069	18693	21821
E2	20	15872	11955	19256	22080
E3	20	9745	7608	16598	20292
E4	20	7994	6344	16209	20423
E5	20	11302	8756	17352	20795
E6	20	8785	7004	17164	21531
E7	20	25677	17854	22014	23557
E8	20	22314	15617	20986	23082
E9	20	10253	7741	16955	20794
E10	20	18686	13348	19664	22113
E11	20	18471	12823	19795	22783
E12	20	15749	11551	18318	20945
F1	20	15222	11639	19657	22987
F2	20	15343	11560	18928	21848
F3	20	10435	8077	17634	21577
F4	20	8078	6414	16566	20794
F5	20	11986	9223	17864	21423
F6	20	8358	6656	16920	21202
F7	20	26276	18237	22405	23928
F8	20	21340	14742	20516	22813
F9	20	10671	7975	17217	21080
F10	20	19208	13618	20040	22463
F11	20	19252	13349	20099	22783
F12	20	15610	11354	18089	20589
G1	20	77522	49232	35480	29160
G2	20	86597	54011	36837	29261
G3	20	74631	46789	33047	26845
G4	20	40863	26789	24321	22987
G5	20	69169	43998	33080	28094
G6	20	60181	38463	29876	25881
G7	20	124649	75095	46601	34444
G8	20	106472	65241	41793	31620
G9	20	111933	68302	43637	32814
G10	20	118270	71454	44561	32932
G11	20	119548	72600	45649	33824
G12	20	102987	63563	41591	31933
H1	20	81149	51831	37515	31072
H2	20	87819	55192	38161	30561
H3	20	74522	47510	34220	28285
H4	20	41903	27786	25619	24436
H5	20	67868	43927	33695	29099
H6	20	64527	41629	32850	28934
H7	20	129814	79582	50147	37697
H8	20	112051	69244	45033	34584
H9	20	112692	69901	45582	35094
H10	20	127061	77710	49205	36917
H11	20	125482	76945	48891	36663
H12	20	102422	63497	41906	32375
A1	21	12751	10200	17397	20279
A2	21	16434	12671	19549	22261
A3	21	13130	10220	18411	21941
A4	21	9409	7469	16498	20210
A5	21	12345	9651	17516	20756
A6	21	8781	6964	16207	20012
A7	21	106048	64943	43037	33731
A8	21	58385	37371	29981	26546
A9	21	16151	11662	18392	21091
A10	21	39605	26154	25673	25090
A11	21	79895	50066	36199	29825
A12	21	27083	18646	21407	22331
B1	21	14668	11370	18427	21124
B2	21	15639	11949	18500	20944
B3	21	11560	8945	17060	20287
B4	21	10583	8364	17524	21225
B5	21	13220	10240	17914	20892
B6	21	8423	6798	15877	19534
B7	21	99555	60864	40392	31611
B8	21	61889	39839	31546	27789
B9	21	15143	11021	18386	21318
B10	21	39599	26421	25670	24944
B11	21	76380	48131	35211	29285
B12	21	25439	17534	20379	21169
C1	21	21417	15654	21284	23361
C2	21	24903	17834	22903	24729
C3	21	18993	13592	19949	22436
C4	21	17725	13405	20456	23264
C5	21	20733	14919	21372	23837
C6	21	18014	12930	20280	23224
C7	21	24429	17243	22614	24645
C8	21	23664	16659	22365	24544
C9	21	26218	17881	22560	24265
C10	21	25701	17892	22250	23777
C11	21	26176	17877	22115	23662
C12	21	21752	15404	20669	22603
D1	21	22878	16571	22438	24683
D2	21	24582	17603	23165	25285
D3	21	20061	14291	20943	23584
D4	21	17293	12435	20012	23201
D5	21	20363	14706	21261	23797
D6	21	17190	12445	19799	22905
D7	21	22127	15808	21124	23187
D8	21	22483	15945	21661	23973
D9	21	26412	18216	23007	24848
D10	21	26038	18275	22630	24285
D11	21	25418	17433	22182	24064
D12	21	18387	13219	19389	21756
E1	21	14261	11100	18620	21704
E2	21	16463	12320	19374	22062
E3	21	10024	7760	16620	20268
E4	21	8044	6368	16174	20326
E5	21	11399	8817	17377	20800
E6	21	9092	7162	17266	21600
E7	21	36393	24500	25028	24953
E8	21	32753	22107	23900	24393
E9	21	13136	9533	17837	21254
E10	21	25837	17828	21829	23250
E11	21	29154	19508	22925	24338
E12	21	18539	13253	19051	21245
F1	21	15305	11677	19588	22875
F2	21	15985	11930	19093	21902
F3	21	10796	8284	17668	21564
F4	21	8036	6378	16379	20557
F5	21	12050	9253	17865	21411
F6	21	8606	6802	16893	21083
F7	21	37395	25094	25532	25427
F8	21	31628	21133	23347	24026
F9	21	13680	9852	18079	21478
F10	21	26642	18262	22209	23604
F11	21	30177	20165	23234	24267
F12	21	18277	13010	18738	20819
G1	21	99214	61649	40874	31667
[truncated: 13,079 more rows]

## Sheet: Multicomponent Data
Block Type	96well
Chemistry	SYBR_GREEN
Experiment File Name	D:\Applied Biosystems\StepOne Software v2.2\experiments\3-AKR1B15-KCTD6-KPNA2-2022-11-27.eds
Experiment Run End Time	2022-11-27 10:50:44 AM PDT
Instrument Type	steponeplus
Passive Reference	ROX
Well	Cycle	SYBR	ROX
A1	1	16730.6	19264.9
A2	1	20798.2	21093.3
A3	1	15649	21300
A4	1	11840.7	19884.8
A5	1	16307.1	20282.6
A6	1	10828	19941.9
A7	1	18888.2	21438.5
A8	1	13520.9	19851.6
A9	1	11433.1	19989.2
A10	1	15445.5	20864.4
A11	1	12118.2	20447.1
A12	1	17236.8	19205.6
B1	1	19165.6	20484.8
B2	1	20370.8	20288.5
B3	1	14437.8	20562.3
B4	1	14330	21621.3
B5	1	17976.9	20909
B6	1	11381.8	20362.8
B7	1	18069.9	20935.9
B8	1	15121.5	21267.7
B9	1	11786.1	21308.8
B10	1	17168	21424.5
B11	1	11679.7	20948.2
B12	1	16937.1	18693.6
C1	1	26151.2	21425.3
C2	1	29808.4	22772.4
C3	1	22431.1	21448.3
C4	1	21494.8	21712.1
C5	1	26004.4	22648.3
C6	1	21358	22520.1
C7	1	27799.7	22651
C8	1	24742.5	23139.7
C9	1	20608.7	22180.9
C10	1	23981.4	21923.9
C11	1	20339.4	22012
C12	1	24018.7	20300.3
D1	1	27402.8	22814.2
D2	1	29341.4	23340.1
D3	1	22855.7	22127.8
D4	1	21427.4	22563.7
D5	1	26011.4	22941.1
D6	1	20364.8	22086.2
D7	1	25612.2	21923.7
D8	1	23034.6	22571.8
D9	1	21193.7	22808.6
D10	1	24204.2	22295
D11	1	18833.9	21889.7
D12	1	22177.6	19887.5
E1	1	18369.1	21275.8
E2	1	19678	21176.4
E3	1	11993.6	20208
E4	1	10844.5	21189.5
E5	1	15065.8	20862.7
E6	1	11037.2	21804.8
E7	1	17563.7	22045.9
E8	1	12683.8	21374.2
E9	1	8980.97	21137.5
E10	1	13937.7	21424.6
E11	1	8352.28	21520.3
E12	1	15759.6	19646
F1	1	19356.7	22134.7
F2	1	19065.9	21043.5
F3	1	13008.1	21584.8
F4	1	10533.7	21065.7
F5	1	16070.5	21595.6
F6	1	10248.7	21467.6
F7	1	17337.1	21987.2
F8	1	11720	21382.2
F9	1	8963.06	21101.7
F10	1	14113.7	21724.7
F11	1	9151.52	21767.4
F12	1	15720.7	19306.5
G1	1	24928.7	20474.2
G2	1	24960.5	19976.5
G3	1	18641.9	18852
G4	1	18510.4	19300.5
G5	1	23070.4	20981.9
G6	1	18372.3	19934.6
G7	1	24024.8	20605.2
G8	1	20066.7	20128.9
G9	1	17737.1	20401.1
G10	1	20516.4	19944.8
G11	1	17149.3	20478.5
G12	1	25073.9	19751.1
H1	1	26063.4	21596.6
H2	1	24756.5	20489.1
H3	1	18708.3	19473.3
H4	1	17948.3	19934.6
H5	1	22799.6	21481.6
H6	1	19321.7	21326.6
H7	1	24797.5	22445.8
H8	1	20617	21409.6
H9	1	18303.8	21384.2
H10	1	22133.4	21955.4
H11	1	18083.9	21361.1
H12	1	22397	19986.5
A1	2	17031.7	19454.7
A2	2	21726	21501.6
A3	2	16442.2	21713.7
A4	2	12630.7	20464.1
A5	2	17001.5	20689.5
A6	2	11570	20442.4
A7	2	19947.8	22042
A8	2	14511.1	20330.9
A9	2	12120.9	20436.3
A10	2	16490.9	21342.2
A11	2	12907.9	20930.1
A12	2	17778.3	19499.5
B1	2	19820.7	20713.7
B2	2	21930.5	20926.8
B3	2	15429.1	20982.4
B4	2	15304.7	22194.2
B5	2	18910.9	21381.4
B6	2	12117.9	20750.7
B7	2	19271.7	21478.8
B8	2	16186.2	21785.9
B9	2	12643.4	21760.4
B10	2	18459.6	22047.8
B11	2	12840	21694.2
B12	2	17871.4	19169.4
C1	2	27399.5	22013.9
C2	2	31856.3	23499.2
C3	2	23932.9	22135.4
C4	2	23081.8	22456.3
C5	2	27343.2	23205.1
C6	2	22641.6	23045.2
C7	2	29667.4	23411.2
C8	2	26337	23759.4
C9	2	22005.7	22841.9
C10	2	25427.5	22499.9
C11	2	21238.5	22279.2
C12	2	25482.8	20942.8
D1	2	28780.8	23423.3
D2	2	31500.8	24158.2
D3	2	24107.8	22653.8
D4	2	22727.6	23144.2
D5	2	26917.6	23222.8
D6	2	21747.4	22827.3
D7	2	27067.7	22344
D8	2	24516.2	23149.7
D9	2	22510.8	23428.5
D10	2	25584.4	22795.3
D11	2	19802.4	22242.8
D12	2	23422.3	20552.2
E1	2	19264.8	21826.7
E2	2	21463.6	22094.3
E3	2	13115.4	20988.8
E4	2	11632.9	21748.9
E5	2	15913.8	21422.3
E6	2	12022.6	22543.2
E7	2	18712.7	22520.8
E8	2	13812	22067.8
E9	2	9724.51	21670
E10	2	14820.2	21781.2
E11	2	9294.26	22131.2
E12	2	16948.4	20364.2
F1	2	20300.1	22702.1
F2	2	20884.9	22048.7
F3	2	14138.6	22326.9
F4	2	11381.9	21776.1
F5	2	16997.6	22209.5
F6	2	11054.9	22141.4
F7	2	18529.4	22487.2
F8	2	12797.7	22023.9
F9	2	9845.02	21754.2
F10	2	15148.6	22174.4
F11	2	9673.21	22147.9
F12	2	16760.6	19901.6
G1	2	25988.2	20924.9
G2	2	26791.6	20662
G3	2	19948.5	19421.8
G4	2	19567.9	19739.6
G5	2	23900.8	21399.6
G6	2	19161	20178.4
G7	2	25564.2	21156.9
G8	2	21262.1	20554.2
G9	2	18934	20943.2
G10	2	22035.8	20471.3
G11	2	18450.5	21076.7
G12	2	26497.1	20361.6
H1	2	26695.1	21905.6
H2	2	25905.8	21053.8
H3	2	19538.5	19849.5
H4	2	18645.8	20280.4
H5	2	23677.8	21869.4
H6	2	20276	21832.3
H7	2	26096.8	22921.6
H8	2	21565.2	21792.3
H9	2	19300.9	21882.7
H10	2	23219.1	22387.9
H11	2	18999.5	21814.3
H12	2	22987.7	20251.4
A1	3	17237.2	19648.4
A2	3	22153	21741.6
A3	3	16788.2	21954.7
A4	3	12905.7	20674.9
A5	3	17314.5	20953.4
A6	3	11883.4	20656.7
A7	3	20187.2	22171.7
A8	3	15020.4	20630.5
A9	3	12468.8	20667.2
A10	3	17006.7	21591.8
A11	3	13281.3	21174.2
A12	3	18139.3	19699.2
B1	3	20297.1	21071.7
B2	3	21903.1	20892.4
B3	3	15436.6	20968.9
B4	3	15260.1	22167.8
B5	3	18762.6	21287
B6	3	12103.3	20739.3
B7	3	18960.8	21253.2
B8	3	16316.9	21828.4
B9	3	12665.5	21731.5
B10	3	18608.3	22053.3
B11	3	12770.5	21535.7
B12	3	18180.3	19273.3
C1	3	27305.5	21920.9
C2	3	31957.6	23512.6
C3	3	23899.1	22066.6
C4	3	23294.1	22613.1
C5	3	27564.2	23400.2
C6	3	22771.7	23105.7
C7	3	29375.9	23063.6
C8	3	26477.1	23803.6
C9	3	22069.9	22832.7
C10	3	25728.6	22574.8
C11	3	21391.5	22288.3
C12	3	25946.5	21106
D1	3	28826.5	23367.9
D2	3	31503.7	24141.4
D3	3	24402.6	22824.3
D4	3	22809.2	23217.1
D5	3	26718.6	23108.6
D6	3	21819.8	22873.1
D7	3	27316.4	22461
D8	3	24798.4	23255.3
D9	3	22633.2	23473.8
D10	3	25826.5	22820.4
D11	3	20088.8	22360.7
D12	3	23730.9	20751.3
E1	3	19374.1	21824.1
E2	3	21505	22162.9
E3	3	13172.7	21052.3
E4	3	11566.5	21734.9
E5	3	15722.8	21265.3
E6	3	12017.9	22558.9
E7	3	18861.1	22609.7
E8	3	14012.5	22176.3
E9	3	9750.74	21711.3
E10	3	15213.2	22000.7
E11	3	9315.32	22131.2
E12	3	17138.1	20398.4
F1	3	20427.3	22765.1
F2	3	20879.6	21972
F3	3	14220.1	22427.4
F4	3	11366.1	21819
F5	3	17047.7	22302.6
F6	3	11078.7	22174.7
F7	3	18713.9	22574.7
F8	3	12841.8	22007.2
F9	3	9952.36	21853.2
F10	3	15481.2	22392.5
F11	3	9742.8	22151.2
F12	3	17171	20117.9
G1	3	26291.7	21057.2
G2	3	26607	20499.9
G3	3	19884	19334.9
G4	3	19583.9	19743
G5	3	23713.8	21390
G6	3	19213.9	20189.9
G7	3	25856.8	21259.2
G8	3	21279.4	20458.9
G9	3	19004.5	20937.5
G10	3	22291.1	20549.2
G11	3	18793.2	21232.8
G12	3	27091.8	20555.6
H1	3	26896.6	21992.8
H2	3	26456.3	21264.7
H3	3	20067.9	20127.1
H4	3	19147.1	20524.1
H5	3	24103.3	22050.3
H6	3	20962	22183.6
H7	3	26914.9	23268.1
H8	3	22278.1	22149.6
H9	3	19804.5	22120.8
H10	3	23781.4	22598.4
H11	3	19496.7	22019.2
H12	3	23228.9	20339.9
A1	4	17325.6	19780.6
A2	4	22400.3	21866.2
A3	4	17102.9	22237.2
A4	4	13201.9	20904.1
A5	4	17462.7	21109.2
A6	4	12214.1	20945.9
A7	4	20585.4	22553.4
A8	4	15323.3	20836.3
A9	4	12699.1	20910.9
A10	4	17198.8	21716.5
A11	4	13651.2	21533.7
A12	4	18506	19904.6
B1	4	20160.7	20951.9
B2	4	21753.5	20807.6
B3	4	15439.9	20986.8
B4	4	15237.8	22165.8
B5	4	18667.8	21245.8
B6	4	12054.8	20708.4
B7	4	19101.7	21466.4
B8	4	16315.7	21797.7
B9	4	12648.6	21725
B10	4	18600.8	22011.8
B11	4	12897.5	21623.1
B12	4	18402.1	19404.2
C1	4	27556	22088.5
C2	4	31867.6	23491.4
C3	4	23921.8	22096.5
C4	4	23368.4	22716.1
C5	4	27333	23264.6
C6	4	22685.1	23028.8
C7	4	30055.7	23622
C8	4	26347.4	23714.5
C9	4	21998.5	22774.4
C10	4	25583.1	22430.2
C11	4	21488.2	22392.9
C12	4	26323.5	21241.1
D1	4	29069.3	23413
D2	4	31363.3	24081.4
D3	4	24128	22587.7
D4	4	22694.9	23145.3
D5	4	26436.8	22951.2
D6	4	21691.6	22786.4
D7	4	26740.4	22014.9
D8	4	24641.2	23112.7
D9	4	22630.2	23471
D10	4	25828.3	22777.4
D11	4	20188.9	22433
D12	4	23936.3	20884.5
E1	4	19448	21887
E2	4	21193	21937.1
E3	4	13071.1	20998.8
E4	4	11390.8	21568.1
E5	4	15642.2	21262.1
E6	4	11958.4	22593.8
E7	4	18773.2	22499
E8	4	13912.4	22120.7
E9	4	9692.87	21677
E10	4	15109.5	21912.3
E11	4	9428.65	22288.6
E12	4	17565.8	20741.6
F1	4	20609.2	22875.7
F2	4	20567.8	21815
F3	4	14078.4	22327.6
F4	4	11193.3	21656.2
F5	4	16959.5	22304.2
F6	4	11037.4	22131.7
F7	4	18757.2	22592.9
F8	4	12850.7	22004.1
F9	4	9840.25	21767.2
F10	4	15304.1	22174.6
F11	4	9868.95	22312.7
F12	4	17404.9	20283.8
G1	4	26418.2	21100.2
G2	4	26745.9	20657.4
G3	4	19893.4	19263.8
G4	4	19710.4	19837.1
G5	4	23360.1	21268.5
G6	4	19207.8	20172.9
G7	4	25906.5	21271.4
G8	4	21341	20490.5
G9	4	18996.6	20897.6
G10	4	22247.2	20439.5
G11	4	18706.8	21160.9
G12	4	27640.8	20804.1
H1	4	27126.1	22072.9
H2	4	26540.7	21252.4
H3	4	20288	20227.8
H4	4	19496.7	20766.7
H5	4	24389.6	22232.4
H6	4	21198.7	22320.6
H7	4	27256.3	23429.8
H8	4	22637.7	22365.8
H9	4	20101.1	22317.9
H10	4	24276.3	22821.1
H11	4	19930.9	22283.6
H12	4	23487.6	20474.1
A1	5	17536.3	19965.4
A2	5	22589.8	21954.7
A3	5	17110	22209.4
A4	5	13278.3	20992.2
A5	5	17305.3	20991.5
A6	5	12159.5	20956.4
A7	5	20391.9	22459
A8	5	15542.7	21000.8
A9	5	12731	20958.1
A10	5	17423.3	21856.7
A11	5	13702.6	21549.6
A12	5	18674	20025.1
B1	5	20307.8	21042.4
B2	5	21761.3	20805.9
B3	5	15376.4	20966.5
B4	5	15159.3	22133.1
B5	5	18515.7	21167
B6	5	11999.2	20673.3
B7	5	18796.7	21293.2
B8	5	16269	21761.3
B9	5	12654.1	21796.9
B10	5	18456.5	21851
B11	5	12819.5	21544
B12	5	18547.3	19440.1
C1	5	27944.8	22326.2
C2	5	31930.1	23472.9
C3	5	23792.8	22001.5
C4	5	23427.4	22754
C5	5	27183.8	23162.3
C6	5	22690.4	22997.6
C7	5	29494.8	23157.4
C8	5	26334.3	23629.4
C9	5	21974.8	22773.7
C10	5	25608	22411.3
C11	5	21432.3	22300.8
C12	5	26538.8	21371.7
D1	5	29414.2	23591.7
D2	5	31369.6	24028.5
D3	5	24295.7	22720.1
D4	5	22581.5	23088.1
D5	5	26388.4	22924.8
D6	5	21554.8	22666
D7	5	27068.3	22203.6
D8	5	24657.9	23087.6
D9	5	22435.8	23288.5
D10	5	25758.6	22698.9
D11	5	20164.3	22384.7
D12	5	24004	21007.6
E1	5	19596.3	22000.2
E2	5	21261.3	21961.6
E3	5	13087.2	21006.9
E4	5	11320.2	21575.3
E5	5	15620.6	21286.7
E6	5	12043.8	22705.2
E7	5	18738.8	22430.2
E8	5	13929.9	22108.4
E9	5	9613.56	21566
E10	5	15012.2	21739.6
E11	5	9454.03	22297.5
E12	5	17644.8	20744.6
F1	5	20662.2	22952.6
F2	5	20623	21841.7
F3	5	14065.8	22325.9
F4	5	11251	21758.5
F5	5	16899.7	22318.9
F6	5	11279.1	22459.2
F7	5	18722	22523.2
F8	5	12783.4	21960
F9	5	9839.01	21725.6
F10	5	15217.7	22060.2
F11	5	9952.83	22388.5
F12	5	17430.9	20309.8
G1	5	26599.9	21143.7
G2	5	26547.5	20527
G3	5	19815.6	19212.8
G4	5	19493.1	19696.1
G5	5	23202.4	21280.9
G6	5	19054.3	20049.7
G7	5	25925.4	21225.5
G8	5	21381.1	20494.3
G9	5	19005.4	20890.9
G10	5	22348.1	20455
G11	5	18997.8	21340.6
G12	5	27817	20858.1
H1	5	27234.7	22107.5
H2	5	26636.4	21335.2
H3	5	20303.8	20226.5
H4	5	19582.6	20860.6
H5	5	24460.7	22267.9
H6	5	21457.9	22505.7
H7	5	27354.7	23440.4
H8	5	22679.1	22359
H9	5	20287.2	22423.7
H10	5	24550.1	22978.3
H11	5	20158.3	22341.5
H12	5	23749	20589.8
A1	6	17410.6	19939.7
A2	6	22516.2	21960.7
A3	6	17013	22195.4
A4	6	13121.2	20949.5
A5	6	17389.2	21137
A6	6	12074.4	20917.9
A7	6	20136.3	22404.9
A8	6	15354.5	20842.5
A9	6	12701.2	20930.8
A10	6	17266.9	21747.2
A11	6	13623.4	21461.9
A12	6	18858.9	20152.1
B1	6	20021.8	20836.4
B2	6	21615.7	20767.9
B3	6	15172.6	20798.5
B4	6	14966	22027.8
B5	6	18360.7	21178.3
B6	6	11842.1	20569.3
B7	6	18572.3	21303
B8	6	16161.5	21689.7
B9	6	12590.1	21734.9
B10	6	18370.1	21775.1
B11	6	12618.8	21356
B12	6	18431.9	19422.4
C1	6	27651.4	22185.2
C2	6	31760.1	23427.8
C3	6	23788	22018.6
C4	6	23351.9	22786.6
C5	6	26918.1	23001.5
C6	6	22446.6	22851.1
C7	6	29609.4	23298.1
C8	6	26191.1	23566.2
C9	6	21850.6	22688.8
C10	6	25508.1	22318.5
C11	6	21585.1	22402.6
C12	6	26660.6	21507.6
D1	6	29418.7	23637.5
D2	6	31334.7	24088.6
D3	6	24249	22725.7
D4	6	22327.4	22914.5
D5	6	26286.8	22966
D6	6	21495.1	22662.5
D7	6	26795.7	22029.1
D8	6	24665.4	23102.7
D9	6	22220.1	23119
D10	6	25808.2	22695.9
D11	6	20301.2	22565.7
D12	6	23815.1	21024.7
E1	6	19727.6	22182.8
E2	6	21106.4	21928.1
E3	6	12989.4	21017.6
E4	6	11129.5	21406.2
E5	6	15417.5	21224.1
E6	6	11869.2	22651.3
E7	6	18604.2	22347.6
E8	6	13838.5	22033.1
E9	6	9484.15	21480.9
E10	6	15036.6	21816.8
E11	6	9394.34	22366.6
E12	6	17572.3	20778.9
F1	6	20631	23017.8
F2	6	20568.5	21893.1
F3	6	13917.6	22241.7
F4	6	11081.3	21683.5
F5	6	16746.6	22316
F6	6	11020.4	22221.2
F7	6	18644.3	22502.5
F8	6	12723.8	21945.3
F9	6	9722.41	21664.2
F10	6	15458.7	22331.4
F11	6	9827.91	22330.2
F12	6	17592.3	20497.5
G1	6	26340.5	21016.6
G2	6	26288	20386.6
G3	6	19718.9	19154.7
G4	6	19332.1	19587.6
G5	6	22909.2	21141.3
G6	6	18872.5	19948.2
G7	6	25940.1	21187.7
G8	6	21269.2	20408.4
G9	6	18960.8	20856.9
G10	6	22066.5	20296.6
G11	6	18617.5	21009.5
G12	6	27613.4	20741
H1	6	27425.1	22224.2
H2	6	26617.9	21360.7
H3	6	20335.8	20258.6
H4	6	19497.3	20856.3
H5	6	24277.5	22176.3
H6	6	21344.1	22426.8
H7	6	27401.6	23448.3
H8	6	22835.2	22434.9
H9	6	20331.9	22431.2
H10	6	24590.2	22971
H11	6	20361.5	22526.1
H12	6	23905.4	20705.2
A1	7	17396.8	19964.6
A2	7	22476.8	21951.2
A3	7	16907.7	22088.4
A4	7	13047.9	20900
A5	7	17182.8	21043.4
A6	7	11980.3	20810.9
A7	7	20100.9	22418.1
A8	7	15250.8	20740.1
A9	7	12693.6	20972.7
A10	7	17384.2	21808.1
A11	7	13749.4	21620.8
A12	7	18772.8	20104.6
B1	7	20063.5	20938.2
B2	7	21576.2	20749.3
B3	7	15047.2	20709.4
B4	7	14840.9	21996.4
B5	7	18453.7	21308.5
B6	7	11789.2	20534.1
B7	7	18410.6	21223.1
B8	7	16213.7	21728.7
B9	7	12380	21535.1
B10	7	18345.1	21762.2
B11	7	12524.5	21215.9
B12	7	18460.5	19484.4
C1	7	27732.9	22243.9
C2	7	31734.5	23422.8
C3	7	23512.5	21853.3
C4	7	23258.2	22730.4
C5	7	26667.6	22885.9
C6	7	22350.8	22806.8
C7	7	29395.4	23132.2
C8	7	26280.5	23592.2
C9	7	21816.7	22668.1
C10	7	25545.9	22313.4
C11	7	21793.7	22617.9
C12	7	26557	21412.6
D1	7	29523.8	23712.8
D2	7	31350.4	24091.5
D3	7	24267.5	22752.1
D4	7	22357.8	22943.9
D5	7	26295.7	23008.1
D6	7	21246.8	22462.9
D7	7	26738.3	21954.6
D8	7	24528.9	22986.4
D9	7	22415.2	23313.6
D10	7	25900.1	22711.7
D11	7	20378.2	22640.2
D12	7	23705.7	21054
E1	7	19461.4	22027.4
E2	7	21140.3	22027.6
E3	7	12891.9	20912.3
E4	7	11092.6	21438.8
E5	7	15420.8	21291
E6	7	11566.8	22331.1
E7	7	18683.1	22437.1
E8	7	13819.5	21998.6
E9	7	9494.72	21512.7
E10	7	15211.8	21976.1
E11	7	9391.14	22373.5
E12	7	17483.5	20688.2
F1	7	20572.7	23009.6
F2	7	20349.8	21764.2
F3	7	13814.4	22228.2
F4	7	11046.3	21707.7
F5	7	16528.1	22101
F6	7	10846	22010.9
F7	7	18654.9	22549.7
F8	7	12782.6	22035.5
F9	7	9758.04	21717.5
F10	7	15592.7	22414.9
F11	7	9835.74	22339.9
F12	7	17493.9	20436
G1	7	26220.1	20949.8
G2	7	26307.5	20493.3
G3	7	19564.2	19043.9
G4	7	19325.6	19610
G5	7	22699.9	21117.7
G6	7	18941.1	20019
G7	7	25866.7	21069
G8	7	21320.5	20433.6
G9	7	18911.1	20768.7
G10	7	22322.6	20394.9
G11	7	18497.6	20852
G12	7	27590.6	20717.4
H1	7	27514	22272.5
H2	7	26626.6	21409.9
H3	7	20327.7	20252.2
H4	7	19442.2	20810
H5	7	24147	22136
H6	7	21168.9	22296.3
H7	7	27528.5	23486.9
H8	7	22668.2	22349.8
H9	7	20236	22370.2
H10	7	24632.1	22925.7
H11	7	20719.1	22800.2
H12	7	24210	20899.3
A1	8	17274.5	20007.9
A2	8	22213.6	21832.4
A3	8	16793.2	22080.7
A4	8	12954.9	20905.4
A5	8	17009.7	20998.5
A6	8	11881.9	20784.9
A7	8	19866.4	22383.2
A8	8	15243.7	20758.8
A9	8	12565	20872.4
A10	8	17152.7	21692.3
A11	8	13565.3	21482.9
A12	8	18916.6	20246.6
B1	8	19830.6	20848.7
B2	8	21363.6	20692.5
B3	8	15007	20755.9
B4	8	14715.7	21909.2
B5	8	18104.4	21068.2
B6	8	11647.3	20461.4
B7	8	18119.8	21110.9
B8	8	16103	21649.2
B9	8	12245.8	21441.3
B10	8	18303.9	21729.5
B11	8	12589	21373.6
B12	8	18355.8	19441.6
C1	8	27640.8	22299.3
C2	8	31484.7	23347.4
C3	8	23380.3	21834.6
C4	8	23068.8	22655.3
C5	8	26860.9	23153.6
C6	8	22254.9	22774.8
C7	8	29435.6	23219
C8	8	26091.7	23503.6
C9	8	21688.6	22617.6
C10	8	25389.6	22255.8
C11	8	21577.6	22499
C12	8	26258.4	21285.1
D1	8	29193.8	23541.3
D2	8	31060.8	24009.9
D3	8	23891.8	22537.6
D4	8	22141	22842.5
D5	8	26212.9	23031.6
D6	8	21251.3	22533.5
D7	8	26658.3	21993.1
D8	8	24437.3	22965.2
D9	8	22385.2	23293
D10	8	25746.2	22677.9
D11	8	20072.3	22402.4
D12	8	23303.1	20895.9
E1	8	19200.6	21866.5
E2	8	20830.3	21845.4
E3	8	12750.7	20813.4
E4	8	10881	21308.6
E5	8	15316.5	21322.8
E6	8	11615.9	22509.6
E7	8	18468.1	22277.3
E8	8	13682.8	21942.6
E9	8	9424.69	21516.3
E10	8	14970.8	21781.5
E11	8	9175.86	22234.2
E12	8	17159	20532.9
F1	8	20283.5	22840.7
F2	8	20089.7	21621.4
F3	8	13664.1	22142.7
F4	8	10850.6	21559.1
F5	8	16225.7	21948
F6	8	10795.3	22040.9
F7	8	18552.2	22479.8
F8	8	12578.1	21876.7
F9	8	9693.58	21705.4
F10	8	15183.8	22069.8
F11	8	9632.62	22157.9
F12	8	17107.1	20218.4
G1	8	26030.3	20864.5
G2	8	26156.4	20415.3
G3	8	19420	18940.7
G4	8	19026.2	19400.5
G5	8	22440.9	21021.5
G6	8	18920.3	19993
G7	8	25943	21038.4
G8	8	21246.1	20372.7
G9	8	18906.4	20759.3
G10	8	22245.9	20276.7
G11	8	18536.6	20831.7
G12	8	27455.2	20575.4
H1	8	27681.9	22360
H2	8	26532.4	21358.1
H3	8	20266.3	20230.4
H4	8	19400.5	20769.2
H5	8	24018.2	22049.5
H6	8	21124.9	22274.7
H7	8	27550.2	23368.8
H8	8	22711.1	22337.3
H9	8	20269.3	22347.6
H10	8	24534	22793.4
H11	8	20486.5	22537.8
H12	8	24137.5	20872.7
A1	9	17169.7	20012.2
A2	9	22200.8	21942.5
A3	9	16713.5	22044.2
A4	9	12834.8	20824.2
A5	9	16882.2	20989.4
A6	9	11804.3	20745.6
A7	9	19696.6	22305.6
A8	9	15216.1	20741.3
A9	9	12521.1	20857.8
A10	9	17108.8	21661.2
A11	9	13495.6	21443.1
A12	9	18726.7	20157
B1	9	19748.9	20820.9
B2	9	21177.4	20628.3
B3	9	14863.4	20730.4
B4	9	14525.1	21803.8
B5	9	17958.9	20997.9
B6	9	11559.5	20423.8
B7	9	18103.5	21218.2
B8	9	16038	21601.8
B9	9	12194.2	21421.8
B10	9	18246.1	21709.1
B11	9	12724.8	21536.3
B12	9	18203.7	19360
C1	9	27562.6	22314.9
C2	9	31241.4	23270.2
C3	9	23381.9	21861.3
C4	9	22900.6	22574
C5	9	26633	23037.2
C6	9	22234.4	22790.8
C7	9	29223.7	23098.3
C8	9	26030.6	23508.1
C9	9	21622.3	22604.1
C10	9	25319.1	22205.1
C11	9	21217.6	22263.9
C12	9	26062	21202.8
D1	9	28935.3	23456
D2	9	30751.5	23868.3
D3	9	23734.4	22434.7
D4	9	21804.7	22623
D5	9	26053.2	22990.2
D6	9	21218.5	22534
D7	9	26465.6	21868.9
D8	9	24386.6	22900.9
D9	9	22192.7	23163.1
D10	9	25606.2	22584.6
D11	9	20015.7	22380.2
D12	9	23067	20874.2
E1	9	18865.6	21678
E2	9	20594.8	21750.4
E3	9	12573.7	20755.6
E4	9	10791.1	21271.7
E5	9	15103.9	21201.6
E6	9	11433.4	22383
E7	9	18350.3	22267.8
E8	9	13678.8	21959.9
E9	9	9379.11	21528.7
E10	9	14909.2	21720.8
E11	9	9111.71	22199.7
E12	9	17053.5	20485.1
F1	9	20113.2	22794.7
F2	9	19885.2	21531.4
F3	9	13529.8	22071.6
F4	9	10681.8	21470.4
F5	9	16032.3	21816.7
F6	9	10676.8	21977.1
F7	9	18368.7	22397.3
F8	9	12604.9	21928.2
F9	9	9630.88	21724.1
F10	9	15280	22211.5
F11	9	9583.64	22073.6
F12	9	17206	20354.5
G1	9	25997.8	20864.3
G2	9	25867.2	20256.4
G3	9	19303.5	18886.7
G4	9	18965.5	19401
G5	9	22301.4	21003.6
G6	9	18778.2	19899.8
G7	9	26134	20953.4
G8	9	21314.5	20337.3
G9	9	18836.4	20642.2
G10	9	22305.7	20193.2
G11	9	18603.4	20802.2
G12	9	27271	20468.2
H1	9	27576.4	22288.2
H2	9	26430.3	21322.1
H3	9	20205	20170.5
H4	9	19234.7	20693.4
H5	9	23879	21993.6
H6	9	21096.1	22237.2
H7	9	27718.2	23299.2
H8	9	22758.9	22329.8
H9	9	20377.7	22386.2
H10	9	24776.5	22834.6
H11	9	20558.9	22504.9
H12	9	24317	21028
A1	10	17125.2	20031.1
A2	10	22014.7	21810.8
A3	10	16628.2	22046.7
A4	10	12826.3	20830.2
A5	10	16802.2	21010.8
A6	10	11717.2	20732
A7	10	19693.6	22320.9
A8	10	15189.2	20732.7
A9	10	12411	20809.6
A10	10	17089.8	21656
A11	10	13518	21427.2
A12	10	18674.8	20154.2
B1	10	19652.5	20805.8
B2	10	21100.6	20578
B3	10	14826.6	20707.8
B4	10	14463	21770.2
B5	10	17842.3	20973.7
B6	10	11485.8	20381.8
B7	10	17743.5	20939.9
B8	10	15995.5	21590.1
B9	10	12076.4	21305.5
B10	10	18174.6	21633.5
B11	10	12536.2	21310.5
B12	10	18075.7	19305.9
C1	10	27096.1	22087.4
C2	10	31089	23221.7
C3	10	23111.9	21684.8
C4	10	22823.3	22589.8
C5	10	26557.2	23014.5
C6	10	22167.7	22764.2
C7	10	29341.9	23231.4
C8	10	25950.6	23442.8
C9	10	21676.9	22664.3
C10	10	25261.6	22164.4
C11	10	21043.6	22080.3
C12	10	25918.7	21153
D1	10	28549.4	23274.8
D2	10	30610.4	23790.7
D3	10	23657.1	22424.8
D4	10	22088.6	22894.2
D5	10	25752.2	22783.4
D6	10	21061.6	22429.9
D7	10	26733.4	22075.1
D8	10	24213.9	22769.1
D9	10	22272.9	23267
D10	10	25420.4	22421.7
D11	10	19773.8	22155
D12	10	22952.6	20904.6
E1	10	18747.2	21617.7
E2	10	20381.6	21654.6
E3	10	12520.5	20730.8
E4	10	10888.1	21482.4
E5	10	14951.6	21090.2
E6	10	11177.7	22164.8
E7	10	18289.7	22202.5
E8	10	13595.7	21885.2
E9	10	9311.19	21458.5
E10	10	14622.6	21415.5
E11	10	8937.23	22034.6
E12	10	17179.8	20694.7
F1	10	19901.6	22689.5
F2	10	19739.2	21526.5
F3	10	13511.2	22097.6
F4	10	10787.4	21661.8
F5	10	15965.9	21871.4
F6	10	10821.1	22195.5
F7	10	18288.6	22316.7
F8	10	12465.4	21776.3
F9	10	9579.39	21618.6
F10	10	15009.5	21912.1
F11	10	9601.21	22142.1
F12	10	17081.3	20287.6
G1	10	26069	20900.3
G2	10	25915.1	20285.9
G3	10	19287.9	18840.1
G4	10	18834.6	19299.1
G5	10	22176.9	20930.7
G6	10	18683	19799.5
G7	10	26771.1	20973
G8	10	21320.6	20184.1
G9	10	19018.2	20599.5
G10	10	22676.5	20134.8
G11	10	18913.9	20832.3
G12	10	27490.3	20517.6
H1	10	27590.6	22288.6
H2	10	26413.9	21313
H3	10	20175.8	20146.6
H4	10	19152.6	20671.6
H5	10	23841.2	21996.9
H6	10	21064.2	22209.5
H7	10	28244.2	23221.5
H8	10	22968	22341
H9	10	20530.2	22335.8
H10	10	25128.1	22764.3
H11	10	20810.7	22447.7
H12	10	24263.5	20864.4
A1	11	17064.4	20032.3
A2	11	21937.4	21802.2
A3	11	16568.3	22022.3
A4	11	12677.5	20764.7
A5	11	16623.4	20946.4
A6	11	11601	20654.7
A7	11	19741.6	22347.1
A8	11	15160.3	20684.6
A9	11	12390.5	20808.9
A10	11	17075.9	21647.6
A11	11	13547.9	21449.5
A12	11	18736.4	20194.7
B1	11	19622.3	20834.6
B2	11	20966.6	20547.9
B3	11	14661	20624.6
B4	11	14342.4	21710.3
B5	11	17668.8	20860.5
B6	11	11438.4	20363.4
B7	11	17883.9	21019.4
B8	11	15924.8	21483.8
B9	11	12034.2	21335.5
B10	11	18100.9	21555.8
B11	11	12633.2	21345.7
B12	11	17957	19219.9
C1	11	26832.6	21952.3
C2	11	30884	23109.9
C3	11	23162.1	21782.8
C4	11	22725.7	22613
C5	11	26629.4	23193
C6	11	22054	22710.8
C7	11	29065.4	23107
C8	11	25808.9	23390.8
C9	11	21482.5	22542.6
C10	11	25106.2	22072
C11	11	21132.5	22197.1
C12	11	25951.7	21168.3
D1	11	28627	23381.3
D2	11	30459.1	23775.9
D3	11	23662.1	22438.7
D4	11	21917.9	22832.2
D5	11	25628.1	22794
D6	11	20908.4	22358.9
D7	11	26421.2	21927
D8	11	24211	22879.6
D9	11	22072.9	23103.6
D10	11	25452	22444.1
D11	11	19820.8	22185.7
D12	11	22604.9	20793.2
E1	11	18687.9	21656.7
E2	11	20385.2	21703.3
E3	11	12514.1	20727.3
E4	11	10752.9	21391.4
E5	11	14720.4	20984.2
E6	11	11292.9	22360.9
E7	11	18222.7	22177.4
E8	11	13568.9	21909.5
E9	11	9194.38	21387.4
E10	11	14807.3	21675.7
E11	11	8854.75	21986.1
E12	11	16915.6	20449
F1	11	19820.8	22724.2
F2	11	19746.9	21555.9
F3	11	13426.6	22089.4
F4	11	10629.7	21543.9
F5	11	15809.9	21841.9
F6	11	10620.6	21994.1
F7	11	18258.7	22288.1
F8	11	12398.9	21786.4
F9	11	9465.56	21587.6
F10	11	15328.4	22294
F11	11	9531.61	22020.6
F12	11	16811.2	20139.8
G1	11	26129.9	20886.9
G2	11	25656.1	20047.2
G3	11	19449.4	18854.8
G4	11	18768.1	19264.1
G5	11	22126.5	20895.2
G6	11	18760.3	19815.9
G7	11	27888.8	20945.8
G8	11	21555.1	20106
G9	11	19405.9	20583.8
G10	11	23465.1	20192
G11	11	19391.5	20750.7
G12	11	27626.1	20414
H1	11	27658.9	22243.3
H2	11	26575.5	21319.2
H3	11	20216.1	20090.4
H4	11	19036.5	20551.8
H5	11	23794.4	21939.7
H6	11	21085.3	22180.2
H7	11	29281.5	23135.6
H8	11	23175.7	22257.8
H9	11	20808.5	22253.7
H10	11	25882.6	22746
H11	11	21288.4	22356
H12	11	24552.6	20852.5
A1	12	17008	20040.9
A2	12	21806.3	21773.4
A3	12	16440.6	21955.5
A4	12	12557.6	20707.2
A5	12	16451.7	20825.6
A6	12	11557.3	20626.1
A7	12	19826	22211
A8	12	15202.6	20668.9
A9	12	12210.4	20677.3
A10	12	16954.5	21500.7
A11	12	13613.6	21311.3
A12	12	18666.3	20158.3
B1	12	19010.4	20419.9
B2	12	20784.2	20503.3
B3	12	14615.7	20626.9
B4	12	14262.5	21681.7
B5	12	17562.4	20872.3
B6	12	11338.6	20311
B7	12	17798.8	20790.7
B8	12	15897.9	21415.3
B9	12	12007.8	21369.2
B10	12	18056	21518.5
B11	12	12583.5	21196.9
B12	12	17905.2	19208.3
C1	12	27274.8	22392.4
C2	12	30714.7	23073.5
C3	12	22746.5	21533.5
C4	12	22654.2	22632.4
C5	12	26139	22839.1
C6	12	21912.4	22642.6
C7	12	29055	23049.1
C8	12	25710	23321
C9	12	21300.5	22365
C10	12	25009.3	21980.7
C11	12	20838.1	21930.4
C12	12	25908.6	21168.1
D1	12	28860.2	23563.3
D2	12	30314.7	23732.8
D3	12	23529.9	22407.9
D4	12	21851.4	22864.3
D5	12	25344.8	22644.7
D6	12	20793.8	22344.7
D7	12	26208	21744.8
D8	12	24174.5	22825.7
D9	12	22011.4	23054.4
D10	12	25325.9	22358.6
D11	12	19827.2	22178.7
D12	12	22530.6	20826.3
E1	12	18765.8	21756.3
E2	12	20405.5	21781.2
E3	12	12388.5	20721.1
E4	12	10639.7	21344.8
E5	12	14649.7	21042.1
E6	12	11061	22145.2
E7	12	18183.3	22178
E8	12	13483.9	21816.8
E9	12	9115.91	21329.9
E10	12	14833.3	21689.6
E11	12	8864.04	22050.2
E12	12	16856.5	20448.6
F1	12	19769.7	22749.3
F2	12	19667.7	21598.8
F3	12	13361.1	22086.5
F4	12	10488.8	21468.4
F5	12	15723.5	21838.5
F6	12	10433.9	21839.8
F7	12	18207.1	22289.4
F8	12	12256	21597.9
F9	12	9411.55	21553.7
F10	12	15047	22009
F11	12	9463.74	21972.5
F12	12	16747.2	20099.7
G1	12	26257.4	20849.2
G2	12	25905.8	20049.1
G3	12	19576.9	18792.8
G4	12	18667.6	19133.4
G5	12	22110	20779.1
G6	12	18733.5	19654.3
G7	12	30083.9	20831.5
G8	12	22172.2	20002.7
G9	12	20135.3	20538.1
G10	12	24750.7	19989.4
G11	12	20390.5	20704.4
G12	12	28172.5	20451
H1	12	27900.6	22215.1
H2	12	26657.2	21161.6
H3	12	20437.4	20089.2
H4	12	19004.2	20498
H5	12	23931.7	21903.5
H6	12	21172.1	22131.3
H7	12	31510.5	23041.4
H8	12	23808.7	22196.6
H9	12	21630.9	22275.7
H10	12	27428.7	22710.8
H11	12	22163.6	22193.9
H12	12	25038	20782.7
A1	13	16830.3	20027.8
A2	13	21699.3	21746.8
A3	13	16306.3	21813.4
A4	13	12474.6	20693.1
A5	13	16341.8	20840.1
A6	13	11477.2	20583.4
A7	13	20425.1	22239.3
A8	13	15321.5	20612.4
A9	13	12182.7	20643
A10	13	17063	21563
A11	13	13887.3	21302.7
A12	13	18704.7	20214.9
B1	13	19265.4	20732
B2	13	20622.9	20416.5
B3	13	14326.8	20373.4
B4	13	14164.7	21640.8
B5	13	17450.4	20830.2
B6	13	11223.6	20223.8
B7	13	18533.2	20945.5
B8	13	15984.8	21341.7
B9	13	11916.2	21287.4
B10	13	17986.6	21395.8
B11	13	12716	20986.1
B12	13	17918.4	19235.3
C1	13	26745.2	22054.5
C2	13	30652.5	23066.9
C3	13	22736.5	21516.3
C4	13	22637.5	22636.3
C5	13	25969.2	22820.2
C6	13	21821.6	22623.5
C7	13	29014.3	23117.3
C8	13	25577.4	23231.5
C9	13	21312.5	22412
C10	13	25021.6	21958.9
C11	13	21111.1	22108.5
C12	13	25873.6	21202.4
D1	13	28477	23384.4
D2	13	30179.3	23726.8
D3	13	23780.3	22634.8
D4	13	21753	22769.8
D5	13	25538	22883
D6	13	20736.8	22294
D7	13	25950.4	21595.7
D8	13	24025.4	22711
D9	13	22007.2	23064.2
D10	13	25380.3	22419.4
D11	13	20072.9	22369.1
D12	13	22452.6	20889.8
E1	13	18590.5	21725.9
E2	13	20131.6	21667.5
E3	13	12371.2	20745.5
E4	13	10493	21234.6
E5	13	14635.2	21051.5
E6	13	11034.1	22215.2
E7	13	18057.6	21988.5
E8	13	13443.4	21743.1
E9	13	9085	21375.3
E10	13	14707.7	21560.7
E11	13	8946.77	22165.5
E12	13	16684.1	20363.3
F1	13	19688.8	22767.9
F2	13	19547.1	21561
F3	13	13200.3	22004.9
F4	13	10482.9	21525.8
F5	13	15580.4	21728.7
F6	13	10353.5	21783.6
F7	13	18154.2	22230.4
F8	13	12210	21538.1
F9	13	9352.62	21516.6
F10	13	15161.2	22108.6
F11	13	9527.57	22041.3
F12	13	16626.6	20031.6
G1	13	26492.7	20747.2
G2	13	26508.7	20052.2
G3	13	20057.9	18729.3
G4	13	18905.1	19242.2
G5	13	22444.6	20843.5
G6	13	18973.1	19614.9
G7	13	34261.9	20683.5
G8	13	23518.5	19968.8
G9	13	21610.7	20383.4
G10	13	27599.2	19929.6
G11	13	22217	20534
G12	13	29254.7	20442.6
H1	13	28245.3	22177.8
H2	13	27142.4	21108.4
H3	13	20880.3	20032
H4	13	19179.8	20539.1
H5	13	24118.2	21860.8
H6	13	21532.6	22144.3
H7	13	35796.5	22909.1
H8	13	25088.9	22060.4
H9	13	23048.1	22177.1
H10	13	30257.1	22521.1
H11	13	24262.2	22262.8
H12	13	26071.2	20732.1
A1	14	16732.3	19987.7
A2	14	21605.8	21731.1
A3	14	16251.6	21841.7
A4	14	12445.8	20725.7
A5	14	16342.7	20930.3
A6	14	11400.2	20564.9
A7	14	21612.8	22149.9
A8	14	15621	20573.8
A9	14	12182.8	20650.3
A10	14	17159.3	21526.5
A11	14	14466.4	21264.1
A12	14	18710.1	20150.2
B1	14	19329.4	20820.4
B2	14	20610.4	20445.2
B3	14	14271.2	20351.9
B4	14	14088.3	21663.9
B5	14	17331.8	20862.5
B6	14	11169.3	20218.2
B7	14	19646.6	20910.9
B8	14	16317.3	21323.1
B9	14	11847.2	21225.9
B10	14	18160.4	21416.8
B11	14	13140.9	20846.9
B12	14	17905.2	19242
C1	14	26518.5	21933.1
C2	14	30737.7	23120.4
C3	14	22808.8	21634.3
C4	14	22521.7	22565.1
C5	14	25895.6	22800.8
C6	14	21735.2	22577.2
C7	14	28877.9	23037
C8	14	25637.4	23262.3
C9	14	21317	22426.5
C10	14	25030.4	21999
C11	14	21306.8	22187.4
C12	14	25764.7	21143.2
D1	14	28266.9	23282.6
D2	14	30132.7	23676.5
D3	14	23649.6	22556.4
D4	14	21690.8	22772.6
D5	14	25284.1	22785
D6	14	20754.5	22338
D7	14	26045	21656.2
D8	14	24101.5	22752
D9	14	22012.4	23075.5
D10	14	25463.9	22455.3
D11	14	20176.9	22427.2
D12	14	22371.3	20942.2
E1	14	18427.7	21640.2
E2	14	20082.6	21637.4
E3	14	12286.9	20716.3
E4	14	10398.2	21228.8
E5	14	14457.4	21037
E6	14	11146.4	22341.9
E7	14	18285.1	22117.2
E8	14	13542.8	21728.5
E9	14	9015.65	21210.3
E10	14	14694.2	21477.7
E11	14	8910.62	22078.5
E12	14	16954.8	20619.1
F1	14	19541.6	22697.5
F2	14	19305	21444.4
F3	14	13160.8	21990.5
F4	14	10399.8	21489.4
F5	14	15430.3	21691.2
F6	14	10338.7	21847.8
F7	14	18364.3	22293.6
F8	14	12350.1	21622.9
F9	14	9319.59	21459.4
F10	14	14993.2	21891.6
F11	14	9556.8	21902.8
F12	14	16835.1	20258.4
G1	14	27375.8	20671.6
G2	14	27839	20070.7
G3	14	20950.8	18643.3
G4	14	19180.5	19190.3
G5	14	23169.2	20818.7
G6	14	19549.4	19558.9
G7	14	41981.4	20355.6
G8	14	26003.7	19808.2
G9	14	24609.3	20244.3
G10	14	33056.3	19817.8
G11	14	25976.2	20354.5
G12	14	31188.4	20299.5
H1	14	29115.4	22124.4
H2	14	28325	21016.1
H3	14	21842.6	19997.2
H4	14	19430.5	20501.8
H5	14	24741.1	21776.6
H6	14	22115	22089.3
H7	14	43721.4	22685.3
H8	14	27708.5	21970
H9	14	25969.4	22073.4
H10	14	35733.8	22257.4
H11	14	27916.4	22079.2
H12	14	28228.2	20721.9
A1	15	16644.5	20019.7
A2	15	21505.4	21706.5
A3	15	16221.6	21835.2
A4	15	12337.3	20644.4
A5	15	16160	20832.3
A6	15	11295.2	20508
A7	15	24056.3	22014.6
A8	15	16265.1	20540.4
A9	15	12182.4	20621.7
A10	15	17465.4	21493.8
A11	15	15640.3	21268.2
A12	15	18794.3	20154.1
B1	15	19397.3	20963.5
B2	15	20524.4	20491.7
B3	15	14123.7	20285.3
B4	15	14040.3	21633.4
B5	15	17309.1	20894.8
B6	15	11051.1	20124.7
B7	15	21852.8	20724.4
B8	15	17009.7	21294
B9	15	11877.2	21186.9
B10	15	18460.3	21411.8
B11	15	14370.2	20962
B12	15	17885.7	19180.3
C1	15	26488.2	21938.9
C2	15	30653.2	23110.8
C3	15	23041.7	21818.8
C4	15	22336.9	22491
C5	15	25563.9	22603.4
C6	15	21679.2	22581.4
C7	15	28619.5	22827.9
C8	15	25659.5	23289
C9	15	21288.4	22290.8
C10	15	25085.5	21958.1
C11	15	21311.9	22139.8
C12	15	25646.2	21057.6
D1	15	28039.2	23168.3
D2	15	30064.6	23682
D3	15	23657.3	22541.6
D4	15	21483.1	22659.4
D5	15	25314.6	22804.9
D6	15	20695.2	22316
D7	15	26003.5	21665
D8	15	24023.3	22696.5
D9	15	21960.6	22943.9
D10	15	25539.1	22460.7
D11	15	20101	22269.5
D12	15	22103.1	20831.6
E1	15	18250.9	21535.7
E2	15	19997	21665.9
E3	15	12177.9	20630.9
E4	15	10324	21197.1
E5	15	14484.2	21086.4
E6	15	10906.1	22127.4
E7	15	18424.8	22053.9
E8	15	13830.1	21790.7
E9	15	9036.66	21210.4
E10	15	15076.8	21738.5
E11	15	9189.06	22159.8
E12	15	16815.9	20472.4
F1	15	19337.7	22583.8
F2	15	19424	21586.8
F3	15	13076.6	21962.2
F4	15	10206.3	21359.1
F5	15	15255.1	21601.3
F6	15	10280.1	21786.8
F7	15	18543.4	22239.9
F8	15	12568.2	21598.3
F9	15	9320.32	21414.4
F10	15	15363.8	22118.6
F11	15	9836.34	21978.6
F12	15	16898.7	20297.2
G1	15	29147.1	20618.8
G2	15	30129	19924
G3	15	22833.2	18551.4
G4	15	19705.5	19121.1
G5	15	24583.3	20738.9
G6	15	20771.7	19492.1
G7	15	55861.2	19937.2
G8	15	31093.2	19690.1
G9	15	30387.8	20033.4
G10	15	42724.1	19421.7
G11	15	33064.5	20135.9
G12	15	35154.3	20119.5
H1	15	30817.5	21982.3
H2	15	30783.8	21025.6
H3	15	23744.9	19916
H4	15	20010.6	20441.3
H5	15	26115	21703.4
H6	15	23372.4	21988
H7	15	57847.9	22324
H8	15	32701.6	21833
H9	15	31671.9	22011.2
H10	15	46096.5	22002.1
H11	15	35237.5	21954.7
H12	15	32257.6	20576.1
A1	16	16447.4	19900.8
A2	16	21344.6	21669.9
A3	16	16135	21806.3
A4	16	12289.6	20701.2
A5	16	15982.7	20778.2
A6	16	11259.1	20491.7
A7	16	28746	21899.2
A8	16	17404.2	20478.8
A9	16	12262.7	20599.5
A10	16	17987.4	21424.7
A11	16	17769.6	21154.9
A12	16	19060.2	20190
B1	16	19140.3	20802.2
B2	16	20402.8	20483
B3	16	14124.3	20367.7
B4	16	13874.4	21577.9
B5	16	17036.4	20703.5
B6	16	10949	20070.3
B7	16	26389.6	20650.6
B8	16	18318.2	21264.1
B9	16	12029.9	21278.8
B10	16	19033	21379.7
B11	16	16439.3	20925.3
B12	16	18055.3	19137.2
C1	16	26131	21790.7
C2	16	30450.8	23042.1
C3	16	22512.7	21441.5
C4	16	22281.2	22475
C5	16	25853.6	22947
C6	16	21615.3	22564.7
C7	16	28936.7	23095.2
C8	16	25632.1	23251.6
C9	16	21344.7	22235.5
C10	16	25237.2	21989.4
C11	16	21343.8	21960.9
C12	16	25569.2	21055.9
D1	16	27902.7	23157.9
D2	16	29874.9	23628.2
D3	16	23366.1	22381.8
D4	16	21298.3	22537.7
D5	16	25181.9	22826.8
D6	16	20667	22335.6
D7	16	26244.4	21866.2
D8	16	24163.6	22778.3
D9	16	22148.4	22974.9
D10	16	25642.1	22434.6
D11	16	20164.1	22066.7
D12	16	21943.6	20821.3
E1	16	17961.8	21404.4
E2	16	19673.4	21462.4
E3	16	11997.2	20510.5
E4	16	10080.4	20955.7
E5	16	14249.6	20940.4
E6	16	10841.8	22167.2
E7	16	18675.6	21876.9
E8	16	14258.3	21803.1
E9	16	9055.55	21158.4
E10	16	15020.4	21400.9
E11	16	9476.83	21959
E12	16	16913	20523.3
F1	16	19102.1	22481.9
F2	16	19177.2	21423.2
F3	16	12931.6	21866.7
F4	16	10190	21459.4
F5	16	15099.6	21521.6
F6	16	10106.5	21620.6
F7	16	18850.9	22121.2
F8	16	13017.3	21631.2
F9	16	9385.56	21391.2
F10	16	15420.3	21845.7
F11	16	10269.6	21922.2
F12	16	16778.8	20157
G1	16	32604.9	20539.1
G2	16	34505	19677.6
G3	16	26590.3	18392.1
G4	16	20922.9	19102.4
G5	16	27345.2	20612.7
G6	16	23164.3	19404.9
G7	16	77632.5	19276.6
G8	16	40295.2	19481.2
G9	16	40922.1	19732.5
G10	16	59192	18838.2
G11	16	45774	19717.2
G12	16	42188.2	19705.2
H1	16	34476.6	21891.7
H2	16	35439.9	20921.8
H3	16	27414.3	19820.3
H4	16	21262.7	20423.3
H5	16	28725.2	21625.8
H6	16	25890.9	21852.5
H7	16	80160.8	21718.5
H8	16	42014.4	21610.3
H9	16	41807.7	21730
H10	16	63537.9	21477.2
H11	16	48481.3	21758.8
H12	16	39832.8	20364.1
A1	17	16355.1	19905.1
A2	17	21319.4	21660.3
A3	17	16093.1	21795.9
A4	17	12246.2	20646.4
A5	17	15912	20772.2
A6	17	11176.5	20476.8
A7	17	37667.5	21651.2
A8	17	19916.1	20426.3
A9	17	12554.4	20603.6
A10	17	19265.6	21389
A11	17	22040.7	21100.3
A12	17	19477.8	20088.5
B1	17	18913.6	20695.6
B2	17	20354.8	20457.5
B3	17	14044.9	20258.2
B4	17	13810.5	21558.3
B5	17	16804.6	20549.3
B6	17	10907.5	20094
B7	17	34816.8	20423.3
B8	17	21013.5	21216.2
B9	17	12202.4	21186.7
B10	17	20210	21352.9
B11	17	20471.1	20810.7
B12	17	18544.4	19099.4
C1	17	26216.8	21891.4
C2	17	30284.1	22910.4
C3	17	22755.3	21590.3
C4	17	22165.1	22403.1
C5	17	25592.4	22745.2
C6	17	21675.1	22533.1
C7	17	28951.9	23018.7
C8	17	25736.9	23221.6
C9	17	21757	22235.7
C10	17	25488.3	21938.8
C11	17	21850.1	22028.3
C12	17	25573.2	20981
D1	17	27952.9	23191.7
D2	17	29685.8	23478.6
D3	17	23478.7	22402.6
D4	17	21333.3	22595.7
D5	17	25125.5	22816.9
D6	17	20681.4	22295.4
D7	17	26181.5	21743.1
D8	17	24241.6	22715.1
D9	17	22477	22905.9
D10	17	25831.6	22352
D11	17	20654.4	22124.1
D12	17	21731.8	20663
E1	17	17931.2	21427.1
E2	17	19788.3	21570.5
E3	17	12027.5	20538.8
E4	17	10191.2	21153.6
E5	17	14161.8	20936.5
E6	17	10683.8	21926.9
E7	17	19701.4	21885.3
E8	17	15049.8	21583.5
E9	17	9314.84	21185
E10	17	15816.2	21533.3
E11	17	10382.3	21906.3
E12	17	16884.8	20330.6
F1	17	19097	22545.3
F2	17	19230	21491.4
F3	17	12895.8	21848.9
F4	17	10147.9	21407.1
F5	17	15017.5	21518.5
F6	17	10183.5	21776.6
F7	17	19893.3	22073.3
F8	17	13884.1	21500.4
F9	17	9611.53	21435.6
F10	17	16204.4	21951.2
F11	17	11250.2	21898.3
F12	17	16882.4	20050.4
G1	17	39198	20328.1
G2	17	42877.1	19287.3
G3	17	33715.4	18168
G4	17	23283.2	18983.4
G5	17	32781.8	20391.8
G6	17	27938.5	19282.7
G7	17	105559	18263.1
G8	17	56136.8	19042.7
G9	17	58836.6	19210
G10	17	83528.5	17944.9
G11	17	66795.6	19077.9
G12	17	55378.5	19318.7
H1	17	41146.3	21621
H2	17	44223.1	20708.8
H3	17	34380.8	19597.7
H4	17	23657.7	20278.9
H5	17	34079.5	21554.5
H6	17	30868	21770
H7	17	109143	20809.1
H8	17	58076.3	21180.2
H9	17	59096.2	21209.3
H10	17	89691.4	20734.4
H11	17	69738.8	21102.9
H12	17	52992	19850.2
A1	18	16268.9	19951.7
A2	18	21275.5	21684.9
A3	18	16111.6	21806.8
A4	18	12113.7	20590.5
A5	18	15758.2	20705.1
A6	18	11203	20496.9
A7	18	52795.5	21155.5
A8	18	24607.9	20325.8
A9	18	12997	20528.4
A10	18	21653.7	21316.8
A11	18	30055.5	20957.7
A12	18	20526.2	20034
B1	18	18615	20493.3
B2	18	20126.4	20324.7
B3	18	14121.7	20346.6
B4	18	13715.2	21476.3
B5	18	16779.3	20675.5
B6	18	10851.5	20070.8
B7	18	48849	19793.6
B8	18	26041.1	21093.4
B9	18	12610.5	21110.6
B10	18	22538.7	21243.9
B11	18	27496.4	20291.2
B12	18	19504.3	19057.4
C1	18	26324	22019.6
C2	18	30273.6	22894.6
C3	18	22854.1	21611.1
C4	18	22101.7	22373.8
C5	18	25549.1	22702.5
C6	18	21732	22560.2
C7	18	28973.2	22869.9
C8	18	25968.9	23164.5
C9	18	22405.5	22077
C10	18	25956.2	21899.8
C11	18	22972	22105.2
C12	18	25592	20919.8
D1	18	28060.2	23230.8
D2	18	29738.6	23501.8
D3	18	23321.7	22219.2
D4	18	21310.2	22578.5
D5	18	24849.7	22616.2
D6	18	20684.1	22255.5
D7	18	26215.9	21658.7
D8	18	24413.1	22647.5
D9	18	23194	22843.2
D10	18	26227.9	22224.6
D11	18	21831.2	22349.5
D12	18	21637	20573.7
E1	18	17937	21494
E2	18	19749	21511.1
E3	18	12089.6	20592
E4	18	10055.6	21050.8
E5	18	13964	20791.3
E6	18	10798.3	22089.1
E7	18	21686.8	21897.3
E8	18	17092.5	21736.9
E9	18	9729.31	21201
E10	18	16736.8	21226.1
E11	18	12212.8	21848.6
E12	18	17389.5	20369.9
F1	18	19038.9	22538.6
F2	18	19169.5	21387.8
F3	18	12935	21867.3
F4	18	9962.06	21210.4
F5	18	14930.4	21538.4
F6	18	10343.8	21929.8
F7	18	21765.7	21941.4
F8	18	15752.5	21456.7
F9	18	10126	21412
F10	18	17218.7	21641.6
F11	18	13050.4	21717.9
F12	18	17184.7	19963.8
G1	18	50836.8	19917.2
G2	18	57554.6	18793.1
G3	18	46235.1	17739.4
G4	18	27920.8	18914.4
G5	18	42765.9	20042.9
G6	18	36526.1	19011.2
G7	18	131756	17135.7
G8	18	79531.5	18259.1
G9	18	85042.6	18373.6
G10	18	112002	16900.9
G11	18	96185.9	18171.7
G12	18	75676.4	18526
H1	18	53377	21299.8
H2	18	59139.8	20215.7
H3	18	46577.9	19160.3
H4	18	28300.6	20103.4
H5	18	43588.8	21265.6
H6	18	39998.1	21531.3
H7	18	136793	19810.8
H8	18	82712.6	20546.4
H9	18	84693.5	20435.6
H10	18	119387	19532
H11	18	99127.9	20011.3
H12	18	73911.9	19135.4
A1	19	16227.1	19943
A2	19	21235.3	21641.4
A3	19	16199.9	21759.2
A4	19	12041.8	20562.5
A5	19	15721.9	20745.9
A6	19	11164.6	20503.5
A7	19	76198.4	20519.2
A8	19	33178.6	20111.9
A9	19	13963.1	20355.1
A10	19	26192.2	21187.9
A11	19	43837.7	20438.8
A12	19	22731	20055.7
B1	19	18444.5	20395.5
B2	19	20038.6	20287.8
B3	19	14282.3	20413.5
B4	19	13631.4	21469.9
B5	19	16690.5	20617.8
B6	19	10821.1	20054.5
B7	19	71330.7	19311.7
B8	19	35295.4	20874.2
B9	19	13231.4	20777.6
B10	19	26909.9	21056.5
B11	19	41432.1	20278.7
B12	19	21384.3	18950.3
C1	19	26310.5	21936.2
C2	19	30471.4	22881.3
C3	19	22706.9	21295.8
C4	19	22188.4	22393.4
C5	19	25638.7	22814.8
C6	19	21812.5	22525.9
C7	19	29017.9	22746.3
C8	19	26423.5	23045.6
C9	19	23823.4	21992.4
C10	19	26978.9	21865.1
C11	19	24177.9	21746.2
C12	19	25960.4	20953.5
D1	19	28006.8	23167.1
D2	19	29793	23420.1
D3	19	23570.7	22218.9
D4	19	21413.5	22604.8
D5	19	24964.6	22667.6
D6	19	20791.1	22228
D7	19	26385.5	21612.4
D8	19	25095	22691.6
D9	19	24748.5	22924.3
D10	19	27289	22229.7
D11	19	22916.9	21887.8
D12	19	21897.4	20580.4
E1	19	17830.2	21389.2
E2	19	19628.1	21252.5
E3	19	12017.7	20409.4
E4	19	10077.1	21037.8
E5	19	14106.1	20958.9
E6	19	10919	22159
E7	19	25284.7	21640.1
E8	19	20755.4	21634
E9	19	10609	21137.2
E10	19	19209.3	21251.7
E11	19	15881.5	21697
E12	19	18200.5	20239.8
F1	19	19020.1	22521.7
F2	19	19108.9	21209
F3	19	12967.5	21808.1
F4	19	10033.7	21292.8
F5	19	14881.8	21428
F6	19	10300.9	21792.4
F7	19	25661.1	21887
F8	19	19365.9	21444
F9	19	11075.9	21385.6
F10	19	19614.1	21516.4
F11	19	16811.8	21641.5
F12	19	18109.4	19934.5
G1	19	70098.8	19271.7
G2	19	80431.9	18177.6
G3	19	66278.2	17023
G4	19	36133.1	18505.7
G5	19	60231.5	19634.8
G6	19	51696.7	18605.5
G7	19	147259	16398.9
G8	19	107429	17267.8
G9	19	114411	17227.3
G10	19	133751	15633.7
G11	19	126172	16940.2
G12	19	101808	17435.8
H1	19	73061.4	20560.4
H2	19	81721.8	19394.4
H3	19	66255.9	18485.2
H4	19	37119.9	19891.7
H5	19	59859.2	20810.9
H6	19	55986.8	21160
H7	19	153764	19050.9
H8	19	112374	19575.9
H9	19	114480	19421.3
H10	19	144711	18573.7
H11	19	130954	18892.2
H12	19	100681	18096.5
A1	20	16137.9	19939.3
A2	20	21186	21635.4
A3	20	16326.9	21692.6
A4	20	11975.9	20536.4
A5	20	15580.5	20713.4
A6	20	11078.2	20476.8
A7	20	104587	19540.9
A8	20	48333.7	19756.7
A9	20	16047.5	20434.1
A10	20	34589.7	20942.1
A11	20	66761.2	19700.3
A12	20	26619.4	19845.9
B1	20	18533.5	20539.8
B2	20	20008.3	20268.1
B3	20	14306.3	20214.7
B4	20	13558.5	21494.5
B5	20	16606.4	20621.6
B6	20	10746.6	20023.3
B7	20	98430	18459.7
B8	20	51335.2	20448
B9	20	15309.1	21002.9
B10	20	34990.8	20733.8
B11	20	63820.7	19709.4
B12	20	25114.5	18871.5
C1	20	26120.9	21670.2
C2	20	30715.5	22793
C3	20	23302.9	21437.1
C4	20	22312	22402.4
C5	20	25551.8	22620.8
C6	20	22053.5	22430
C7	20	29450.7	22605.7
C8	20	27392.2	22979.5
C9	20	26703.4	22037.6
C10	20	28802.4	21713
C11	20	27279.6	21690.9
C12	20	26503.2	20929.3
D1	20	28009.8	23011.8
D2	20	30233.1	23473.7
D3	20	24307.3	22349
D4	20	21501.3	22556.2
D5	20	25131.2	22692.6
D6	20	21011.9	22157.2
D7	20	26908.7	21569.5
D8	20	26078.9	22572.2
D9	20	27419.1	22760.6
D10	20	28798.8	21869.3
D11	20	26048	21933.3
D12	20	22318.2	20559.3
E1	20	17894.6	21441.9
E2	20	20287.6	21503.4
E3	20	12345.1	20511.7
E4	20	10060.4	20999.6
E5	20	14050.8	20916.5
E6	20	11047.2	22076.3
E7	20	32323.2	21414.9
E8	20	27752.5	21520.2
E9	20	12418	21056
E10	20	23568.2	20964.2
E11	20	23031	21700.1
E12	20	20018.3	20143.6
F1	20	19052.7	22536.9
F2	20	19587.5	21326.6
F3	20	13179.1	21795.2
F4	20	10174.1	21417.3
F5	20	14885.8	21464.1
F6	20	10489.5	21821.7
F7	20	33065.6	21723.2
F8	20	26375.3	21393.8
F9	20	12905.5	21294
F10	20	24179.1	21273.1
F11	20	24053.6	21608.5
F12	20	19800.6	19807.2
G1	20	95843.8	18280
G2	20	107049	17082.8
G3	20	92196.4	15987.5
G4	20	51015.7	18138.7
G5	20	85491.8	18837
G6	20	74770.1	17954.1
G7	20	152891	16125.6
G8	20	130894	16305.2
G9	20	137211	16173
G10	20	144949	15078.5
G11	20	146768	15969.5
G12	20	126867	16347.6
H1	20	100468	19697.7
H2	20	108798	18307.9
H3	20	92496	17550.5
H4	20	52476.8	19535.1
H5	20	84265.3	20130.5
H6	20	80345.8	20499.5
H7	20	160005	18744.2
H8	20	138043	18570.7
H9	20	138714	18474.5
H10	20	156256	17855.2
H11	20	154469	17998.7
H12	20	126333	16936.7
A1	21	16196.8	20019.3
A2	21	21205.9	21579.9
A3	21	16799.1	21652.8
A4	21	12005	20546.9
A5	21	15501.1	20658.9
A6	21	11100	20448.8
A7	21	130548	18551.7
A8	21	72287.8	19081.2
A9	21	19947.1	20336.3
A10	21	49434.5	20521.6
A11	21	98821.8	18621.4
A12	21	34114.3	19593.3
B1	21	18541.6	20635.7
B2	21	20135.7	20307.3
B3	21	14748.4	20192.2
B4	21	13542.7	21468.3
B5	21	16634.2	20696.1
B6	21	10716.9	20003.2
B7	21	122502	17377.6
B8	21	76779.8	19816.8
B9	21	18667.1	20776.5
B10	21	49606.9	20361.8
B11	21	94611.9	18638.2
B12	21	32070.2	18658.8
C1	21	26899.1	21888.6
C2	21	31625	22841.9
C3	21	23938.2	21198.3
C4	21	22755.5	22444.4
C5	21	25858.4	22617.2
C6	21	22644	22368.8
C7	21	30823.3	22831.8
C8	21	29494.4	22903.4
C9	21	32331.7	22055.6
C10	21	32378.8	21550.8
C11	21	32803.8	21349.6
C12	21	27518.2	20877.2
D1	21	28645.1	23066
D2	21	31173.6	23489.7
D3	21	25242.9	22257.8
D4	21	21758.8	22430
D5	21	25406.2	22631.3
D6	21	21628.2	22124.5
D7	21	27998.4	21618.8
D8	21	28047.7	22450.2
D9	21	32664.9	22636.8
D10	21	32874.7	22014.2
D11	21	31847.8	21898.5
D12	21	23293.3	20553.1
E1	21	17968.2	21303.2
E2	21	21027.6	21387.7
E3	21	12679	20433
E4	21	10126	20893.1
E5	21	14172.7	20906.1
E6	21	11407.9	22101.3
E7	21	45661.1	21092.7
E8	21	40752.1	21161.4
E9	21	15999.3	21053.3
E10	21	32469.9	20940.3
E11	21	36329	21516.8
E12	21	23463.9	19969
F1	21	19154.1	22398.5
F2	21	20370.7	21280
F3	21	13615.3	21709.5
F4	21	10122.9	21161.2
F5	21	14960.4	21440.1
F6	21	10800.9	21652
F7	21	46874.8	21437.2
F8	21	39190.5	20958.7
F9	21	16652.3	21199.5
F10	21	33418.6	21187.4
F11	21	37646.2	21309.7
F12	21	23111.3	19570.3
G1	21	122109	17154.4
[truncated: 13,079 more rows]

## Sheet: Amplification Data
Block Type	96well
Chemistry	SYBR_GREEN
Experiment File Name	D:\Applied Biosystems\StepOne Software v2.2\experiments\3-AKR1B15-KCTD6-KPNA2-2022-11-27.eds
Experiment Run End Time	2022-11-27 10:50:44 AM PDT
Instrument Type	steponeplus
Passive Reference	ROX
Well	Cycle	Target	Rn	ΔRn
A1	1	AKR1B15	0.868447	-0.0233379
A1	2	AKR1B15	0.875457	-0.0121149
A1	3	AKR1B15	0.87728	-0.00607868
A1	4	AKR1B15	0.875888	-0.00325773
A1	5	AKR1B15	0.878335	0.00340295
A1	6	AKR1B15	0.873165	0.00244575
A1	7	AKR1B15	0.871383	0.00487736
A1	8	AKR1B15	0.863384	0.00109126
A1	9	AKR1B15	0.857963	-0.000116411
A1	10	AKR1B15	0.854929	0.00106267
A1	11	AKR1B15	0.851841	0.00218811
A1	12	AKR1B15	0.848662	0.00322253
A1	13	AKR1B15	0.840346	-0.000880968
A1	14	AKR1B15	0.837131	0.000117572
A1	15	AKR1B15	0.831407	-0.00139318
A1	16	AKR1B15	0.826469	-0.00211776
A1	17	AKR1B15	0.821655	-0.00271847
A1	18	AKR1B15	0.815411	-0.00474951
A1	19	AKR1B15	0.813674	-0.00227308
A1	20	AKR1B15	0.80935	-0.00238396
A1	21	AKR1B15	0.80906	0.00153908
A1	22	AKR1B15	0.802597	-0.000711427
A1	23	AKR1B15	0.805829	0.00673389
A1	24	AKR1B15	0.810017	0.0151356
A1	25	AKR1B15	0.825732	0.0350636
A1	26	AKR1B15	0.86125	0.0747946
A1	27	AKR1B15	0.929769	0.147527
A1	28	AKR1B15	1.06636	0.288331
A1	29	AKR1B15	1.33653	0.562718
A1	30	AKR1B15	1.83303	1.06343
A1	31	AKR1B15	2.72712	1.96173
A1	32	AKR1B15	4.12558	3.36441
A1	33	AKR1B15	5.82451	5.06754
A1	34	AKR1B15	7.39383	6.64108
A1	35	AKR1B15	8.53239	7.78386
A1	36	AKR1B15	9.23779	8.49347
A1	37	AKR1B15	9.5561	8.81599
A1	38	AKR1B15	9.66219	8.92629
A1	39	AKR1B15	9.71289	8.98121
A1	40	AKR1B15	9.78065	9.05318
A2	1	AKR1B15	0.986012	-0.0494402
A2	2	AKR1B15	1.01044	-0.0220035
A2	3	AKR1B15	1.01892	-0.0105055
A2	4	AKR1B15	1.02442	-0.001992
A2	5	AKR1B15	1.02893	0.00552325
A2	6	AKR1B15	1.02529	0.00490269
A2	7	AKR1B15	1.02394	0.00656405
A2	8	AKR1B15	1.01746	0.00309213
A2	9	AKR1B15	1.01177	0.000418194
A2	10	AKR1B15	1.00935	0.00100511
A2	11	AKR1B15	1.0062	0.000869383
A2	12	AKR1B15	1.00151	-0.000812728
A2	13	AKR1B15	0.997814	-0.00149384
A2	14	AKR1B15	0.994233	-0.00206349
A2	15	AKR1B15	0.990735	-0.00254916
A2	16	AKR1B15	0.984988	-0.00528442
A2	17	AKR1B15	0.984262	-0.00299841
A2	18	AKR1B15	0.981119	-0.00312949
A2	19	AKR1B15	0.981234	-2.5837e-06
A2	20	AKR1B15	0.979226	0.00100187
A2	21	AKR1B15	0.982667	0.00745495
A2	22	AKR1B15	0.992629	0.0204284
A2	23	AKR1B15	1.01567	0.0464803
A2	24	AKR1B15	1.06087	0.0946941
A2	25	AKR1B15	1.15506	0.191898
A2	26	AKR1B15	1.33961	0.379462
A2	27	AKR1B15	1.68347	0.726328
A2	28	AKR1B15	2.31269	1.35856
A2	29	AKR1B15	3.41623	2.46511
A2	30	AKR1B15	5.04068	4.09257
A2	31	AKR1B15	6.9255	5.98041
A2	32	AKR1B15	8.38435	7.44227
A2	33	AKR1B15	9.40235	8.46328
A2	34	AKR1B15	10.1889	9.25288
A2	35	AKR1B15	10.7506	9.81751
A2	36	AKR1B15	11.0988	10.1688
A2	37	AKR1B15	11.2506	10.3236
A2	38	AKR1B15	11.2962	10.3722
A2	39	AKR1B15	11.3178	10.3968
A2	40	AKR1B15	11.3138	10.3958
A3	1	AKR1B15	0.734695	-0.0398154
A3	2	AKR1B15	0.757225	-0.0151663
A3	3	AKR1B15	0.764673	-0.00559825
A3	4	AKR1B15	0.76911	0.000957831
A3	5	AKR1B15	0.770392	0.00436005
A3	6	AKR1B15	0.766509	0.0025961
A3	7	AKR1B15	0.765457	0.00366372
A3	8	AKR1B15	0.760538	0.000864082
A3	9	AKR1B15	0.758182	0.000627796
A3	10	AKR1B15	0.754226	-0.00120899
A3	11	AKR1B15	0.752339	-0.00097631
A3	12	AKR1B15	0.748813	-0.00238287
A3	13	AKR1B15	0.747533	-0.00154324
A3	14	AKR1B15	0.744063	-0.00289449
A3	15	AKR1B15	0.742909	-0.00192896
A3	16	AKR1B15	0.739927	-0.0027914
A3	17	AKR1B15	0.738352	-0.0022471
A3	18	AKR1B15	0.738834	0.000354572
A3	19	AKR1B15	0.744507	0.00814745
A3	20	AKR1B15	0.75265	0.0184096
A3	21	AKR1B15	0.775841	0.0437197
A3	22	AKR1B15	0.816302	0.0863007
A3	23	AKR1B15	0.902978	0.175096
A3	24	AKR1B15	1.0659	0.340139
A3	25	AKR1B15	1.37702	0.653375
A3	26	AKR1B15	1.96528	1.24376
A3	27	AKR1B15	2.99695	2.27754
A3	28	AKR1B15	4.61639	3.89911
A3	29	AKR1B15	6.70536	5.99019
A3	30	AKR1B15	8.62916	7.91611
A3	31	AKR1B15	9.92455	9.21362
A3	32	AKR1B15	10.8045	10.0957
A3	33	AKR1B15	11.4226	10.7159
A3	34	AKR1B15	11.9119	11.2073
A3	35	AKR1B15	12.2462	11.5438
A3	36	AKR1B15	12.4558	11.7555
A3	37	AKR1B15	12.6246	11.9264
A3	38	AKR1B15	12.7122	12.0161
A3	39	AKR1B15	12.7751	12.0811
A3	40	AKR1B15	12.7582	12.0663
A4	1	AKR1B15	0.595467	-0.0418882
A4	2	AKR1B15	0.617209	-0.01746
A4	3	AKR1B15	0.624218	-0.00776513
A4	4	AKR1B15	0.631549	0.00225147
A4	5	AKR1B15	0.632533	0.00592047
A4	6	AKR1B15	0.626325	0.00239841
A4	7	AKR1B15	0.624301	0.00305977
A4	8	AKR1B15	0.619688	0.00113332
A4	9	AKR1B15	0.616343	0.0004736
A4	10	AKR1B15	0.615755	0.00257095
A4	11	AKR1B15	0.610528	3.0399e-05
A4	12	AKR1B15	0.606436	-0.00137653
A4	13	AKR1B15	0.602838	-0.00228868
A4	14	AKR1B15	0.600503	-0.00193816
A4	15	AKR1B15	0.597611	-0.0021443
A4	16	AKR1B15	0.593669	-0.00340031
A4	17	AKR1B15	0.593141	-0.00124252
A4	18	AKR1B15	0.588314	-0.00338449
A4	19	AKR1B15	0.585617	-0.0033953
A4	20	AKR1B15	0.583154	-0.00317306
A4	21	AKR1B15	0.584275	0.000634171
A4	22	AKR1B15	0.582403	0.00144775
A4	23	AKR1B15	0.588458	0.0101882
A4	24	AKR1B15	0.595726	0.020142
A4	25	AKR1B15	0.616776	0.0438784
A4	26	AKR1B15	0.660655	0.0904429
A4	27	AKR1B15	0.743063	0.175537
A4	28	AKR1B15	0.901151	0.33631
A4	29	AKR1B15	1.21414	0.651983
A4	30	AKR1B15	1.78667	1.22721
A4	31	AKR1B15	2.80796	2.25117
A4	32	AKR1B15	4.40754	3.85344
A4	33	AKR1B15	6.44	5.88859
A4	34	AKR1B15	8.22149	7.67276
A4	35	AKR1B15	9.40208	8.85604
A4	36	AKR1B15	10.2803	9.73692
A4	37	AKR1B15	10.8961	10.3554
A4	38	AKR1B15	11.1945	10.6566
A4	39	AKR1B15	11.3157	10.7804
A4	40	AKR1B15	11.3648	10.8322
A5	1	AKR1B15	0.803997	-0.0362637
A5	2	AKR1B15	0.821743	-0.0140014
A5	3	AKR1B15	0.826336	-0.00489186
A5	4	AKR1B15	0.827254	0.000542187
A5	5	AKR1B15	0.824395	0.00219951
A5	6	AKR1B15	0.822689	0.0050094
A5	7	AKR1B15	0.81654	0.00337661
A5	8	AKR1B15	0.810047	0.00139995
A5	9	AKR1B15	0.804323	0.000192077
A5	10	AKR1B15	0.799694	7.96167e-05
A5	11	AKR1B15	0.793615	-0.00148291
A5	12	AKR1B15	0.789973	-0.000608551
A5	13	AKR1B15	0.784153	-0.00191281
A5	14	AKR1B15	0.780818	-0.000731727
A5	15	AKR1B15	0.775721	-0.0013125
A5	16	AKR1B15	0.769203	-0.00331419
A5	17	AKR1B15	0.766025	-0.0019751
A5	18	AKR1B15	0.76108	-0.00240448
A5	19	AKR1B15	0.757831	-0.00113661
A5	20	AKR1B15	0.752192	-0.00226009
A5	21	AKR1B15	0.750332	0.000396684
A5	22	AKR1B15	0.747763	0.00234386
A5	23	AKR1B15	0.747394	0.00649093
A5	24	AKR1B15	0.75042	0.0140332
A5	25	AKR1B15	0.760705	0.0288341
A5	26	AKR1B15	0.785398	0.0580438
A5	27	AKR1B15	0.835652	0.112814
A5	28	AKR1B15	0.932248	0.213927
A5	29	AKR1B15	1.1237	0.409899
A5	30	AKR1B15	1.48462	0.775328
A5	31	AKR1B15	2.14874	1.44396
A5	32	AKR1B15	3.27293	2.57268
A5	33	AKR1B15	4.92729	4.23155
A5	34	AKR1B15	6.75303	6.0618
A5	35	AKR1B15	8.15344	7.46673
A5	36	AKR1B15	9.14812	8.46593
A5	37	AKR1B15	9.95379	9.27612
A5	38	AKR1B15	10.4992	9.826
A5	39	AKR1B15	10.78	10.1114
A5	40	AKR1B15	10.8958	10.2317
A6	1	AKR1B15	0.542975	-0.0436838
A6	2	AKR1B15	0.565979	-0.0183368
A6	3	AKR1B15	0.575282	-0.00669154
A6	4	AKR1B15	0.583124	0.00349384
A6	5	AKR1B15	0.580227	0.00293953
A6	6	AKR1B15	0.577227	0.00228259
A6	7	AKR1B15	0.575673	0.00307052
A6	8	AKR1B15	0.57166	0.00140023
A6	9	AKR1B15	0.569005	0.00108822
A6	10	AKR1B15	0.565173	-0.000400925
A6	11	AKR1B15	0.561666	-0.00156511
A6	12	AKR1B15	0.560325	-0.000563374
A6	13	AKR1B15	0.557596	-0.000949357
A6	14	AKR1B15	0.554352	-0.0018505
A6	15	AKR1B15	0.55077	-0.00308961
A6	16	AKR1B15	0.549447	-0.00207005
A6	17	AKR1B15	0.545814	-0.00336048
A6	18	AKR1B15	0.546572	-0.000259647
A6	19	AKR1B15	0.544521	3.25518e-05
A6	20	AKR1B15	0.541013	-0.00113282
A6	21	AKR1B15	0.542818	0.00301443
A6	22	AKR1B15	0.542072	0.00461149
A6	23	AKR1B15	0.549794	0.0146765
A6	24	AKR1B15	0.561758	0.0289829
A6	25	AKR1B15	0.588557	0.058125
A6	26	AKR1B15	0.642926	0.114837
A6	27	AKR1B15	0.740488	0.214741
A6	28	AKR1B15	0.933048	0.409644
A6	29	AKR1B15	1.30004	0.778983
A6	30	AKR1B15	1.96672	1.448
A6	31	AKR1B15	3.11475	2.59837
A6	32	AKR1B15	4.82739	4.31335
A6	33	AKR1B15	6.82539	6.3137
A6	34	AKR1B15	8.45179	7.94244
A6	35	AKR1B15	9.47875	8.97174
A6	36	AKR1B15	10.1928	9.68812
A6	37	AKR1B15	10.7352	10.2329
A6	38	AKR1B15	11.1352	10.6352
A6	39	AKR1B15	11.351	10.8534
A6	40	AKR1B15	11.4646	10.9693
A7	1	AKR1B15	0.881043	-0.0409043
A7	2	AKR1B15	0.904993	-0.0126092
A7	3	AKR1B15	0.910495	-0.00276156
A7	4	AKR1B15	0.912741	0.00382972
A7	5	AKR1B15	0.907961	0.00339521
A7	6	AKR1B15	0.898745	-0.0014749
A7	7	AKR1B15	0.896635	0.000760469
A7	8	AKR1B15	0.887558	-0.00397123
A7	9	AKR1B15	0.883036	-0.00414825
A7	10	AKR1B15	0.882295	-0.000544002
A7	11	AKR1B15	0.883408	0.00491454
A7	12	AKR1B15	0.89262	0.0184718
A7	13	AKR1B15	0.918422	0.0486196
A7	14	AKR1B15	0.975752	0.110294
A7	15	AKR1B15	1.09274	0.23163
A7	16	AKR1B15	1.31265	0.455883
A7	17	AKR1B15	1.73974	0.887323
A7	18	AKR1B15	2.49559	1.64752
A7	19	AKR1B15	3.71352	2.86979
A7	20	AKR1B15	5.35223	4.51284
A7	21	AKR1B15	7.03698	6.20194
A7	22	AKR1B15	8.25922	7.42852
A7	23	AKR1B15	9.01769	8.19134
A7	24	AKR1B15	9.51959	8.69759
A7	25	AKR1B15	9.86522	9.04756
A7	26	AKR1B15	10.1265	9.31315
A7	27	AKR1B15	10.3009	9.49193
A7	28	AKR1B15	10.3925	9.58791
A7	29	AKR1B15	10.4835	9.68322
A7	30	AKR1B15	10.5621	9.76617
A7	31	AKR1B15	10.6345	9.84287
A7	32	AKR1B15	10.6742	9.88696
A7	33	AKR1B15	10.636	9.8531
A7	34	AKR1B15	10.6575	9.87891
A7	35	AKR1B15	10.6412	9.86696
A7	36	AKR1B15	10.6524	9.88255
A7	37	AKR1B15	10.6007	9.83517
A7	38	AKR1B15	10.6383	9.87709
A7	39	AKR1B15	10.6336	9.87677
A7	40	AKR1B15	10.5994	9.84692
A8	1	AKR1B15	0.6811	-0.0532787
A8	2	AKR1B15	0.713747	-0.0206447
A8	3	AKR1B15	0.728065	-0.00633906
A8	4	AKR1B15	0.735413	0.000996147
A8	5	AKR1B15	0.740103	0.00567251
A8	6	AKR1B15	0.736694	0.0022511
A8	7	AKR1B15	0.735329	0.000873305
A8	8	AKR1B15	0.734326	-0.000142576
A8	9	AKR1B15	0.733614	-0.000867049
A8	10	AKR1B15	0.732621	-0.0018731
A8	11	AKR1B15	0.732926	-0.00158071
A8	12	AKR1B15	0.735529	0.00100943
A8	13	AKR1B15	0.743315	0.00878189
A8	14	AKR1B15	0.759265	0.0247192
A8	15	AKR1B15	0.791859	0.0573006
A8	16	AKR1B15	0.849868	0.115296
A8	17	AKR1B15	0.975022	0.240438
A8	18	AKR1B15	1.21068	0.476078
A8	19	AKR1B15	1.6497	0.915094
A8	20	AKR1B15	2.44645	1.71182
A8	21	AKR1B15	3.78843	3.0538
A8	22	AKR1B15	5.6861	4.95145
A8	23	AKR1B15	7.80829	7.07363
A8	24	AKR1B15	9.49363	8.75896
A8	25	AKR1B15	10.501	9.76635
A8	26	AKR1B15	11.2129	10.4782
A8	27	AKR1B15	11.6727	10.938
A8	28	AKR1B15	12.0094	11.2746
A8	29	AKR1B15	12.2644	11.5297
A8	30	AKR1B15	12.441	11.7062
A8	31	AKR1B15	12.5333	11.7985
A8	32	AKR1B15	12.6162	11.8814
A8	33	AKR1B15	12.6797	11.9449
A8	34	AKR1B15	12.7242	11.9894
A8	35	AKR1B15	12.7286	11.9938
A8	36	AKR1B15	12.7315	11.9966
A8	37	AKR1B15	12.7398	12.0049
A8	38	AKR1B15	12.7055	11.9706
A8	39	AKR1B15	12.7168	11.9819
A8	40	AKR1B15	12.6741	11.9392
A9	1	AKR1B15	0.571965	-0.0403499
A9	2	AKR1B15	0.593106	-0.0175313
A9	3	AKR1B15	0.603311	-0.00564955
A9	4	AKR1B15	0.607296	1.27095e-05
A9	5	AKR1B15	0.607449	0.00184311
A9	6	AKR1B15	0.606821	0.00289227
A9	7	AKR1B15	0.605243	0.00299115
A9	8	AKR1B15	0.601989	0.00141509
A9	9	AKR1B15	0.600306	0.00140895
A9	10	AKR1B15	0.596407	-0.000812159
A9	11	AKR1B15	0.595444	-9.86319e-05
A9	12	AKR1B15	0.590522	-0.00334297
A9	13	AKR1B15	0.59016	-0.00202803
A9	14	AKR1B15	0.589956	-0.000554906
A9	15	AKR1B15	0.590756	0.00192298
A9	16	AKR1B15	0.595291	0.00813492
A9	17	AKR1B15	0.609331	0.0238524
A9	18	AKR1B15	0.633125	0.0493241
A9	19	AKR1B15	0.685974	0.10385
A9	20	AKR1B15	0.785326	0.204879
A9	21	AKR1B15	0.980862	0.402093
A9	22	AKR1B15	1.34589	0.768794
A9	23	AKR1B15	2.02092	1.4455
A9	24	AKR1B15	3.18814	2.6144
A9	25	AKR1B15	4.97766	4.4056
A9	26	AKR1B15	7.12591	6.55553
A9	27	AKR1B15	9.05176	8.48305
A9	28	AKR1B15	10.1969	9.62991
A9	29	AKR1B15	10.9393	10.374
A9	30	AKR1B15	11.4604	10.8967
A9	31	AKR1B15	11.8768	11.3148
A9	32	AKR1B15	12.1588	11.5985
A9	33	AKR1B15	12.3398	11.7812
A9	34	AKR1B15	12.4518	11.8948
A9	35	AKR1B15	12.5036	11.9483
A9	36	AKR1B15	12.4875	11.9338
A9	37	AKR1B15	12.4564	11.9044
A9	38	AKR1B15	12.4272	11.877
A9	39	AKR1B15	12.413	11.8644
A9	40	AKR1B15	12.4054	11.8585
A10	1	AKR1B15	0.740283	-0.0535761
A10	2	AKR1B15	0.772687	-0.0208322
A10	3	AKR1B15	0.787648	-0.00553195
A10	4	AKR1B15	0.79197	-0.000870313
A10	5	AKR1B15	0.797162	0.00466185
A10	6	AKR1B15	0.793983	0.00182224
A10	7	AKR1B15	0.797141	0.00532063
A10	8	AKR1B15	0.790725	-0.000755565
A10	9	AKR1B15	0.789836	-0.00130504
A10	10	AKR1B15	0.789147	-0.00165437
A10	11	AKR1B15	0.788814	-0.00164815
A10	12	AKR1B15	0.788558	-0.00156457
A10	13	AKR1B15	0.791308	0.00152523
A10	14	AKR1B15	0.797127	0.00768432
A10	15	AKR1B15	0.812582	0.023479
A10	16	AKR1B15	0.839563	0.0507996
A10	17	AKR1B15	0.900723	0.112299
A10	18	AKR1B15	1.01581	0.227722
A10	19	AKR1B15	1.23619	0.448444
A10	20	AKR1B15	1.65169	0.864281
A10	21	AKR1B15	2.4089	1.62184
A10	22	AKR1B15	3.69885	2.91212
A10	23	AKR1B15	5.56905	4.78266
A10	24	AKR1B15	7.72554	6.93949
A10	25	AKR1B15	9.51564	8.72993
A10	26	AKR1B15	10.6411	9.85573
A10	27	AKR1B15	11.3945	10.6095
A10	28	AKR1B15	11.9096	11.125
A10	29	AKR1B15	12.3221	11.5378
A10	30	AKR1B15	12.6212	11.8372
A10	31	AKR1B15	12.8325	12.0488
A10	32	AKR1B15	12.9747	12.1914
A10	33	AKR1B15	13.0668	12.2838
A10	34	AKR1B15	13.1133	12.3307
A10	35	AKR1B15	13.1279	12.3456
A10	36	AKR1B15	13.1443	12.3624
A10	37	AKR1B15	13.152	12.3704
A10	38	AKR1B15	13.1504	12.3691
A10	39	AKR1B15	13.1392	12.3583
A10	40	AKR1B15	13.0996	12.319
A11	1	AKR1B15	0.59266	-0.0404794
A11	2	AKR1B15	0.616716	-0.0162905
A11	3	AKR1B15	0.627241	-0.00563215
A11	4	AKR1B15	0.633943	0.00120342
A11	5	AKR1B15	0.635862	0.00325489
A11	6	AKR1B15	0.634771	0.00229697
A11	7	AKR1B15	0.635936	0.00359497
A11	8	AKR1B15	0.631446	-0.000761121
A11	9	AKR1B15	0.629367	-0.00270758
A11	10	AKR1B15	0.630879	-0.00106238
A11	11	AKR1B15	0.631621	-0.000187035
A11	12	AKR1B15	0.6388	0.00712484
A11	13	AKR1B15	0.651902	0.0203596
A11	14	AKR1B15	0.680322	0.0489125
A11	15	AKR1B15	0.735388	0.104112
A11	16	AKR1B15	0.839975	0.208832
A11	17	AKR1B15	1.04457	0.413558
A11	18	AKR1B15	1.4341	0.803228
A11	19	AKR1B15	2.14482	1.51408
A11	20	AKR1B15	3.38884	2.75823
A11	21	AKR1B15	5.30688	4.67641
A11	22	AKR1B15	7.64616	7.01582
A11	23	AKR1B15	9.80755	9.17734
A11	24	AKR1B15	11.2425	10.6124
A11	25	AKR1B15	12.0844	11.4544
A11	26	AKR1B15	12.7303	12.1004
A11	27	AKR1B15	13.1406	12.5109
A11	28	AKR1B15	13.4299	12.8004
A11	29	AKR1B15	13.661	13.0316
A11	30	AKR1B15	13.7994	13.1701
A11	31	AKR1B15	13.9453	13.3161
A11	32	AKR1B15	13.9963	13.3672
A11	33	AKR1B15	14.0265	13.3976
A11	34	AKR1B15	14.0154	13.3867
A11	35	AKR1B15	14.0444	13.4158
A11	36	AKR1B15	14.0986	13.4701
A11	37	AKR1B15	14.128	13.4996
A11	38	AKR1B15	14.03	13.4018
A11	39	AKR1B15	14.0286	13.4005
A11	40	AKR1B15	14.03	13.402
A12	1	AKR1B15	0.897486	-0.0334765
A12	2	AKR1B15	0.911732	-0.0189935
A12	3	AKR1B15	0.920814	-0.00967437
A12	4	AKR1B15	0.929735	-0.00051566
A12	5	AKR1B15	0.932527	0.00251313
A12	6	AKR1B15	0.935829	0.00605208
A12	7	AKR1B15	0.933755	0.00421541
A12	8	AKR1B15	0.93431	0.00500807
A12	9	AKR1B15	0.929042	-2.31696e-05
A12	10	AKR1B15	0.926594	-0.00223345
A12	11	AKR1B15	0.927787	-0.000802831
A12	12	AKR1B15	0.925986	-0.00236729
A12	13	AKR1B15	0.925292	-0.00282376
A12	14	AKR1B15	0.92853	0.00065183
A12	15	AKR1B15	0.932532	0.00489084
A12	16	AKR1B15	0.944042	0.0166378
A12	17	AKR1B15	0.969597	0.0424302
A12	18	AKR1B15	1.02457	0.0976392
A12	19	AKR1B15	1.1334	0.206703
A12	20	AKR1B15	1.34131	0.414854
A12	21	AKR1B15	1.74112	0.814905
A12	22	AKR1B15	2.4686	1.54262
A12	23	AKR1B15	3.70563	2.77989
A12	24	AKR1B15	5.54491	4.61941
A12	25	AKR1B15	7.72658	6.80131
A12	26	AKR1B15	9.61825	8.69322
A12	27	AKR1B15	10.8324	9.90761
A12	28	AKR1B15	11.5872	10.6626
A12	29	AKR1B15	12.1761	11.2518
A12	30	AKR1B15	12.5793	11.6552
A12	31	AKR1B15	12.8957	11.9718
A12	32	AKR1B15	13.0989	12.1752
A12	33	AKR1B15	13.2793	12.3559
A12	34	AKR1B15	13.3734	12.4503
A12	35	AKR1B15	13.4448	12.5219
A12	36	AKR1B15	13.4992	12.5766
A12	37	AKR1B15	13.5549	12.6325
A12	38	AKR1B15	13.5294	12.6072
A12	39	AKR1B15	13.5204	12.5984
A12	40	AKR1B15	13.4684	12.5467
B1	1	AKR1B15	0.935605	-0.0420074
B1	2	AKR1B15	0.956889	-0.0168308
B1	3	AKR1B15	0.963238	-0.00658843
B1	4	AKR1B15	0.96224	-0.00369403
B1	5	AKR1B15	0.965085	0.00304428
B1	6	AKR1B15	0.960909	0.00276057
B1	7	AKR1B15	0.958224	0.00396917
B1	8	AKR1B15	0.951164	0.000802141
B1	9	AKR1B15	0.948512	0.00204311
B1	10	AKR1B15	0.944571	0.00199448
B1	11	AKR1B15	0.941811	0.00312762
B1	12	AKR1B15	0.930978	-0.00381298
B1	13	AKR1B15	0.929258	-0.00163919
B1	14	AKR1B15	0.928387	0.00138217
B1	15	AKR1B15	0.925292	0.00218028
B1	16	AKR1B15	0.920113	0.00089437
B1	17	AKR1B15	0.913896	-0.00143021
B1	18	AKR1B15	0.908347	-0.00308656
B1	19	AKR1B15	0.904343	-0.00319712
B1	20	AKR1B15	0.902323	-0.0013247
B1	21	AKR1B15	0.898521	-0.00123368
B1	22	AKR1B15	0.893924	-0.00193731
B1	23	AKR1B15	0.897715	0.00574603
B1	24	AKR1B15	0.897899	0.00982346
B1	25	AKR1B15	0.910832	0.0266494
B1	26	AKR1B15	0.938754	0.0584643
B1	27	AKR1B15	0.986745	0.110348
B1	28	AKR1B15	1.09002	0.217512
B1	29	AKR1B15	1.29412	0.425506
B1	30	AKR1B15	1.67924	0.814521
B1	31	AKR1B15	2.39503	1.5342
B1	32	AKR1B15	3.6074	2.75046
B1	33	AKR1B15	5.35874	4.5057
B1	34	AKR1B15	7.23106	6.38191
B1	35	AKR1B15	8.69921	7.85396
B1	36	AKR1B15	9.90716	9.0658
B1	37	AKR1B15	10.6277	9.79023
B1	38	AKR1B15	10.9908	10.1572
B1	39	AKR1B15	11.1063	10.2766
B1	40	AKR1B15	11.1692	10.3434
B2	1	AKR1B15	1.00406	-0.054114
B2	2	AKR1B15	1.04796	-0.00638467
B2	3	AKR1B15	1.04838	-0.00214851
B2	4	AKR1B15	1.04546	-0.00124175
B2	5	AKR1B15	1.04592	0.00303708
B2	6	AKR1B15	1.04082	0.00175885
B2	7	AKR1B15	1.03985	0.00461421
B2	8	AKR1B15	1.03243	0.00101569
B2	9	AKR1B15	1.02662	-0.000975651
B2	10	AKR1B15	1.0254	0.00162245
B2	11	AKR1B15	1.02038	0.000421707
B2	12	AKR1B15	1.0137	-0.00243557
B2	13	AKR1B15	1.01011	-0.0022002
B2	14	AKR1B15	1.00808	-0.00040962
B2	15	AKR1B15	1.0016	-0.00306865
B2	16	AKR1B15	0.996088	-0.00475821
B2	17	AKR1B15	0.994982	-0.00204328
B2	18	AKR1B15	0.990243	-0.00296025
B2	19	AKR1B15	0.987717	-0.00166457
B2	20	AKR1B15	0.987183	0.00162292
B2	21	AKR1B15	0.991552	0.00981336
B2	22	AKR1B15	0.997629	0.0197114
B2	23	AKR1B15	1.02208	0.0479835
B2	24	AKR1B15	1.06292	0.0926468
B2	25	AKR1B15	1.15319	0.186738
B2	26	AKR1B15	1.32486	0.362234
B2	27	AKR1B15	1.65221	0.6934
B2	28	AKR1B15	2.24869	1.2937
B2	29	AKR1B15	3.32117	2.37
B2	30	AKR1B15	4.9494	4.00205
B2	31	AKR1B15	6.97266	6.02914
B2	32	AKR1B15	8.74139	7.80169
B2	33	AKR1B15	9.91921	8.98333
B2	34	AKR1B15	10.7633	9.83128
B2	35	AKR1B15	11.3466	10.4183
B2	36	AKR1B15	11.8293	10.9049
B2	37	AKR1B15	12.1554	11.2348
B2	38	AKR1B15	12.3405	11.4238
B2	39	AKR1B15	12.4428	11.5299
B2	40	AKR1B15	12.5145	11.6054
B3	1	AKR1B15	0.702152	-0.0407156
B3	2	AKR1B15	0.735338	-0.00452476
B3	3	AKR1B15	0.736166	-0.000691462
B3	4	AKR1B15	0.735695	0.00184233
B3	5	AKR1B15	0.733379	0.0025316
B3	6	AKR1B15	0.729507	0.00166471
B3	7	AKR1B15	0.726584	0.00174661
B3	8	AKR1B15	0.723022	0.00118954
B3	9	AKR1B15	0.716985	-0.00184291
B3	10	AKR1B15	0.715992	0.000169407
B3	11	AKR1B15	0.710849	-0.00196849
B3	12	AKR1B15	0.708576	-0.00123696
B3	13	AKR1B15	0.703207	-0.00360059
B3	14	AKR1B15	0.701224	-0.00257938
B3	15	AKR1B15	0.69625	-0.00454753
B3	16	AKR1B15	0.693465	-0.00432765
B3	17	AKR1B15	0.693293	-0.00149517
B3	18	AKR1B15	0.694059	0.00227548
B3	19	AKR1B15	0.699649	0.0108705
B3	20	AKR1B15	0.707717	0.0219441
B3	21	AKR1B15	0.730402	0.047634
B3	22	AKR1B15	0.771618	0.0918551
B3	23	AKR1B15	0.861508	0.18475
B3	24	AKR1B15	1.02902	0.355266
B3	25	AKR1B15	1.35768	0.686929
B3	26	AKR1B15	1.97341	1.30566
B3	27	AKR1B15	3.06689	2.40215
B3	28	AKR1B15	4.80236	4.14063
B3	29	AKR1B15	7.0863	6.42757
B3	30	AKR1B15	9.24693	8.59121
B3	31	AKR1B15	10.7345	10.0817
B3	32	AKR1B15	11.7432	11.0935
B3	33	AKR1B15	12.4742	11.8275
B3	34	AKR1B15	13.0119	12.3681
B3	35	AKR1B15	13.4125	12.7718
B3	36	AKR1B15	13.6901	13.0524
B3	37	AKR1B15	13.8785	13.2438
B3	38	AKR1B15	13.96	13.3283
B3	39	AKR1B15	13.9753	13.3466
B3	40	AKR1B15	13.9853	13.3596
B4	1	AKR1B15	0.662772	-0.0311582
B4	2	AKR1B15	0.689581	-0.00116797
B4	3	AKR1B15	0.68839	0.000823189
B4	4	AKR1B15	0.687448	0.00306242
B4	5	AKR1B15	0.684913	0.00370878
B4	6	AKR1B15	0.679415	0.0013922
B4	7	AKR1B15	0.674696	-0.000144763
B4	8	AKR1B15	0.671666	6.22198e-06
B4	9	AKR1B15	0.66617	-0.0023078
B4	10	AKR1B15	0.664349	-0.000947558
B4	11	AKR1B15	0.660626	-0.00148876
B4	12	AKR1B15	0.657815	-0.00111831
B4	13	AKR1B15	0.654537	-0.00121475
B4	14	AKR1B15	0.650309	-0.0022611
B4	15	AKR1B15	0.64901	-0.000378717
B4	16	AKR1B15	0.642992	-0.00321541
B4	17	AKR1B15	0.640612	-0.00241373
B4	18	AKR1B15	0.638619	-0.00122538
B4	19	AKR1B15	0.63491	-0.00175288
B4	20	AKR1B15	0.630791	-0.00268985
B4	21	AKR1B15	0.630823	0.000523618
B4	22	AKR1B15	0.631738	0.00461978
B4	23	AKR1B15	0.630959	0.0070228
B4	24	AKR1B15	0.637971	0.0172161
B4	25	AKR1B15	0.654849	0.0372749
B4	26	AKR1B15	0.691059	0.0766671
B4	27	AKR1B15	0.758157	0.146947
B4	28	AKR1B15	0.889644	0.281615
B4	29	AKR1B15	1.15428	0.549435
B4	30	AKR1B15	1.63476	1.03309
B4	31	AKR1B15	2.51864	1.92016
B4	32	AKR1B15	3.96378	3.36848
B4	33	AKR1B15	5.96756	5.37543
B4	34	AKR1B15	7.94861	7.35967
B4	35	AKR1B15	9.32017	8.73441
B4	36	AKR1B15	10.3211	9.7385
B4	37	AKR1B15	11.0757	10.4963
B4	38	AKR1B15	11.5186	10.9424
B4	39	AKR1B15	11.7395	11.1665
B4	40	AKR1B15	11.8326	11.2627
B5	1	AKR1B15	0.859769	-0.0290901
B5	2	AKR1B15	0.884454	-0.000176972
B5	3	AKR1B15	0.881409	0.00100675
B5	4	AKR1B15	0.87866	0.00248511
B5	5	AKR1B15	0.874747	0.00280087
B5	6	AKR1B15	0.866961	-0.000757312
B5	7	AKR1B15	0.866025	0.00253517
B5	8	AKR1B15	0.859325	6.26836e-05
B5	9	AKR1B15	0.85527	0.000236588
B5	10	AKR1B15	0.850701	-0.000104314
B5	11	AKR1B15	0.846998	0.00042096
B5	12	AKR1B15	0.841421	-0.000927856
B5	13	AKR1B15	0.837747	-0.000373973
B5	14	AKR1B15	0.830761	-0.00313143
B5	15	AKR1B15	0.828393	-0.00127184
B5	16	AKR1B15	0.822877	-0.00255962
B5	17	AKR1B15	0.817772	-0.00343601
B5	18	AKR1B15	0.811555	-0.00542558
B5	19	AKR1B15	0.809515	-0.00323734
B5	20	AKR1B15	0.805289	-0.00323533
B5	21	AKR1B15	0.803739	-0.00055678
B5	22	AKR1B15	0.799547	-0.000520921
B5	23	AKR1B15	0.800681	0.00484103
B5	24	AKR1B15	0.802761	0.0111491
B5	25	AKR1B15	0.808922	0.0215385
B5	26	AKR1B15	0.831626	0.0484706
B5	27	AKR1B15	0.870495	0.0915678
B5	28	AKR1B15	0.954004	0.179305
B5	29	AKR1B15	1.11589	0.345424
B5	30	AKR1B15	1.42498	0.658736
B5	31	AKR1B15	2.0067	1.24469
B5	32	AKR1B15	3.02214	2.26436
B5	33	AKR1B15	4.63019	3.87663
B5	34	AKR1B15	6.65955	5.91022
B5	35	AKR1B15	8.4176	7.6725
B5	36	AKR1B15	9.63785	8.89698
B5	37	AKR1B15	10.521	9.78434
B5	38	AKR1B15	11.2025	10.4701
B5	39	AKR1B15	11.6051	10.8769
B5	40	AKR1B15	11.8107	11.0867
B6	1	AKR1B15	0.558952	-0.0299466
B6	2	AKR1B15	0.583974	-0.00219624
B6	3	AKR1B15	0.583595	0.000152904
B6	4	AKR1B15	0.58212	0.00140615
B6	5	AKR1B15	0.580421	0.00243559
B6	6	AKR1B15	0.575717	0.000459819
B6	7	AKR1B15	0.574126	0.00159738
B6	8	AKR1B15	0.569232	-0.000569068
B6	9	AKR1B15	0.56598	-0.00109239
B6	10	AKR1B15	0.563532	-0.000812307
B6	11	AKR1B15	0.561715	9.91705e-05
B6	12	AKR1B15	0.558249	-0.00063897
B6	13	AKR1B15	0.554971	-0.0011881
B6	14	AKR1B15	0.552438	-0.000992954
B6	15	AKR1B15	0.549133	-0.00156986
B6	16	AKR1B15	0.545531	-0.00244402
B6	17	AKR1B15	0.542825	-0.00242143
B6	18	AKR1B15	0.540662	-0.00185607
B6	19	AKR1B15	0.539583	-0.00020669
B6	20	AKR1B15	0.536707	-0.000355221
B6	21	AKR1B15	0.535761	0.0014275
B6	22	AKR1B15	0.538174	0.00656858
B6	23	AKR1B15	0.544273	0.0153959
B6	24	AKR1B15	0.555359	0.0292095
B6	25	AKR1B15	0.584997	0.0615766
B6	26	AKR1B15	0.642733	0.12204
B6	27	AKR1B15	0.747631	0.229667
B6	28	AKR1B15	0.951602	0.436366
B6	29	AKR1B15	1.34612	0.83361
B6	30	AKR1B15	2.06357	1.55379
B6	31	AKR1B15	3.3029	2.79585
B6	32	AKR1B15	5.15693	4.65261
B6	33	AKR1B15	7.29798	6.79638
B6	34	AKR1B15	8.96302	8.46415
B6	35	AKR1B15	10.0441	9.54797
B6	36	AKR1B15	10.8769	10.3835
B6	37	AKR1B15	11.4713	10.9806
B6	38	AKR1B15	11.8743	11.3863
B6	39	AKR1B15	11.9986	11.5134
B6	40	AKR1B15	12.0585	11.576
B7	1	AKR1B15	0.863106	-0.0416165
B7	2	AKR1B15	0.897246	-0.00138778
B7	3	AKR1B15	0.89214	-0.000406104
B7	4	AKR1B15	0.889843	0.00338558
B7	5	AKR1B15	0.882752	0.00238344
B7	6	AKR1B15	0.871815	-0.00246535
B7	7	AKR1B15	0.867477	-0.000715189
B7	8	AKR1B15	0.858313	-0.00379086
B7	9	AKR1B15	0.853206	-0.0028096
B7	10	AKR1B15	0.847356	-0.00257154
B7	11	AKR1B15	0.850828	0.00698963
B7	12	AKR1B15	0.856092	0.0183414
B7	13	AKR1B15	0.884829	0.0531665
B7	14	AKR1B15	0.939538	0.113964
B7	15	AKR1B15	1.05445	0.23496
B7	16	AKR1B15	1.27791	0.464514
B7	17	AKR1B15	1.70476	0.897447
B7	18	AKR1B15	2.46792	1.6667
B7	19	AKR1B15	3.69366	2.89853
B7	20	AKR1B15	5.33215	4.54311
B7	21	AKR1B15	7.04938	6.26642
B7	22	AKR1B15	8.25702	7.48015
B7	23	AKR1B15	8.99492	8.22414
B7	24	AKR1B15	9.49515	8.73046
B7	25	AKR1B15	9.84386	9.08526
B7	26	AKR1B15	10.1032	9.35066
B7	27	AKR1B15	10.2738	9.5274
B7	28	AKR1B15	10.394	9.65366
B7	29	AKR1B15	10.4484	9.71412
B7	30	AKR1B15	10.5486	9.82043
B7	31	AKR1B15	10.5075	9.78547
B7	32	AKR1B15	10.5513	9.83532
B7	33	AKR1B15	10.5778	9.86793
B7	34	AKR1B15	10.5679	9.86406
B7	35	AKR1B15	10.5719	9.87422
B7	36	AKR1B15	10.5703	9.87867
B7	37	AKR1B15	10.5616	9.87607
B7	38	AKR1B15	10.5212	9.84177
B7	39	AKR1B15	10.5367	9.86334
B7	40	AKR1B15	10.467	9.79971
B8	1	AKR1B15	0.711011	-0.0391225
B8	2	AKR1B15	0.74297	-0.00630689
B8	3	AKR1B15	0.747511	-0.000910154
B8	4	AKR1B15	0.748507	0.000942554
B8	5	AKR1B15	0.747612	0.000904066
B8	6	AKR1B15	0.745123	-0.000728549
B8	7	AKR1B15	0.746189	0.00119342
B8	8	AKR1B15	0.743814	-0.000325528
B8	9	AKR1B15	0.742437	-0.000846039
B8	10	AKR1B15	0.740872	-0.00155508
B8	11	AKR1B15	0.741248	-0.000322916
B8	12	AKR1B15	0.742363	0.00164823
B8	13	AKR1B15	0.748994	0.00913542
B8	14	AKR1B15	0.765239	0.0262367
B8	15	AKR1B15	0.798803	0.0606575
B8	16	AKR1B15	0.861462	0.124172
B8	17	AKR1B15	0.990448	0.254014
B8	18	AKR1B15	1.23456	0.498985
B8	19	AKR1B15	1.69086	0.956139
B8	20	AKR1B15	2.51053	1.77666
B8	21	AKR1B15	3.87448	3.14147
B8	22	AKR1B15	5.7529	5.02075
B8	23	AKR1B15	7.78679	7.05549
B8	24	AKR1B15	9.33387	8.60343
B8	25	AKR1B15	10.2722	9.54259
B8	26	AKR1B15	10.9295	10.2008
B8	27	AKR1B15	11.3488	10.6209
B8	28	AKR1B15	11.6822	10.9552
B8	29	AKR1B15	11.9265	11.2003
B8	30	AKR1B15	12.0652	11.3399
B8	31	AKR1B15	12.2026	11.4782
B8	32	AKR1B15	12.2759	11.5523
B8	33	AKR1B15	12.3169	11.5941
B8	34	AKR1B15	12.3426	11.6208
B8	35	AKR1B15	12.3659	11.6449
B8	36	AKR1B15	12.4083	11.6881
B8	37	AKR1B15	12.4079	11.6886
B8	38	AKR1B15	12.403	11.6845
B8	39	AKR1B15	12.3576	11.64
B8	40	AKR1B15	12.374	11.6573
B9	1	AKR1B15	0.553108	-0.0352288
B9	2	AKR1B15	0.581027	-0.00503122
B9	3	AKR1B15	0.582817	-0.000962274
B9	4	AKR1B15	0.582214	0.000713545
B9	5	AKR1B15	0.580544	0.00132244
B9	6	AKR1B15	0.579257	0.00231394
B9	7	AKR1B15	0.574878	0.000213326
B9	8	AKR1B15	0.57113	-0.00125506
B9	9	AKR1B15	0.569241	-0.000865152
B9	10	AKR1B15	0.56682	-0.00100775
B9	11	AKR1B15	0.564047	-0.00150148
B9	12	AKR1B15	0.561922	-0.00134779
B9	13	AKR1B15	0.559778	-0.00121329
B9	14	AKR1B15	0.558145	-0.000567197
B9	15	AKR1B15	0.56059	0.00415674
B9	16	AKR1B15	0.565348	0.0111931
B9	17	AKR1B15	0.575946	0.0240706
B9	18	AKR1B15	0.597356	0.0477591
B9	19	AKR1B15	0.636812	0.0894937
B9	20	AKR1B15	0.728906	0.183867
B9	21	AKR1B15	0.898472	0.355711
B9	22	AKR1B15	1.21976	0.679281
B9	23	AKR1B15	1.82023	1.28203
B9	24	AKR1B15	2.87748	2.34156
B9	25	AKR1B15	4.56143	4.02778
B9	26	AKR1B15	6.742	6.21063
B9	27	AKR1B15	8.87335	8.34426
B9	28	AKR1B15	10.296	9.76915
B9	29	AKR1B15	11.2076	10.6831
B9	30	AKR1B15	11.8317	11.3094
B9	31	AKR1B15	12.2547	11.7347
B9	32	AKR1B15	12.5897	12.072
B9	33	AKR1B15	12.8527	12.3373
B9	34	AKR1B15	12.9835	12.4704
B9	35	AKR1B15	13.1073	12.5965
B9	36	AKR1B15	13.1781	12.6695
B9	37	AKR1B15	13.2383	12.732
B9	38	AKR1B15	13.2287	12.7246
B9	39	AKR1B15	13.2373	12.7355
B9	40	AKR1B15	13.2282	12.7287
B10	1	AKR1B15	0.801327	-0.044776
B10	2	AKR1B15	0.837255	-0.00826849
B10	3	AKR1B15	0.843788	-0.00115557
B10	4	AKR1B15	0.845039	0.000674114
B10	5	AKR1B15	0.844655	0.000869558
B10	6	AKR1B15	0.843627	0.000421807
B10	7	AKR1B15	0.842978	0.00035195
B10	8	AKR1B15	0.842352	0.000305279
B10	9	AKR1B15	0.840485	-0.00098248
B10	10	AKR1B15	0.840113	-0.000775057
B10	11	AKR1B15	0.839725	-0.000583249
B10	12	AKR1B15	0.839092	-0.000636954
B10	13	AKR1B15	0.84066	0.0015106
B10	14	AKR1B15	0.847952	0.00938127
B10	15	AKR1B15	0.862154	0.024163
B10	16	AKR1B15	0.890236	0.0528248
B10	17	AKR1B15	0.946475	0.109643
B10	18	AKR1B15	1.06095	0.224699
B10	19	AKR1B15	1.27799	0.442312
B10	20	AKR1B15	1.68762	0.85253
B10	21	AKR1B15	2.43628	1.60176
B10	22	AKR1B15	3.71805	2.88411
B10	23	AKR1B15	5.63443	4.80107
B10	24	AKR1B15	7.86389	7.03111
B10	25	AKR1B15	9.77965	8.94746
B10	26	AKR1B15	11.0299	10.1982
B10	27	AKR1B15	11.8271	10.9961
B10	28	AKR1B15	12.3881	11.5577
B10	29	AKR1B15	12.8304	12.0006
B10	30	AKR1B15	13.1111	12.2818
B10	31	AKR1B15	13.3468	12.518
B10	32	AKR1B15	13.4871	12.6589
B10	33	AKR1B15	13.5974	12.7699
B10	34	AKR1B15	13.6751	12.8481
B10	35	AKR1B15	13.7132	12.8868
B10	36	AKR1B15	13.7286	12.9028
B10	37	AKR1B15	13.7512	12.926
B10	38	AKR1B15	13.7695	12.9449
B10	39	AKR1B15	13.7298	12.9057
B10	40	AKR1B15	13.7223	12.8988
B11	1	AKR1B15	0.557553	-0.0381368
B11	2	AKR1B15	0.591864	-0.00316758
B11	3	AKR1B15	0.592992	-0.0013807
B11	4	AKR1B15	0.596468	0.00275288
B11	5	AKR1B15	0.59504	0.00198362
B11	6	AKR1B15	0.590878	-0.00152078
B11	7	AKR1B15	0.590335	-0.00140545
B11	8	AKR1B15	0.588997	-0.00208549
B11	9	AKR1B15	0.590853	0.000428753
B11	10	AKR1B15	0.588264	-0.00150167
B11	11	AKR1B15	0.591836	0.00272883
B11	12	AKR1B15	0.593647	0.00519765
B11	13	AKR1B15	0.605928	0.0181368
B11	14	AKR1B15	0.63035	0.0432174
B11	15	AKR1B15	0.685535	0.0990607
B11	16	AKR1B15	0.785621	0.199804
B11	17	AKR1B15	0.983686	0.398527
B11	18	AKR1B15	1.35509	0.770591
B11	19	AKR1B15	2.04314	1.45929
B11	20	AKR1B15	3.23808	2.65489
B11	21	AKR1B15	5.07623	4.4937
B11	22	AKR1B15	7.3665	6.78463
B11	23	AKR1B15	9.47151	8.8903
B11	24	AKR1B15	10.8143	10.2337
B11	25	AKR1B15	11.6839	11.1041
B11	26	AKR1B15	12.331	11.7518
B11	27	AKR1B15	12.6663	12.0877
B11	28	AKR1B15	12.9528	12.3749
B11	29	AKR1B15	13.2118	12.6346
B11	30	AKR1B15	13.3603	12.7837
B11	31	AKR1B15	13.4721	12.8962
B11	32	AKR1B15	13.5573	12.982
B11	33	AKR1B15	13.6393	13.0647
B11	34	AKR1B15	13.6382	13.0642
B11	35	AKR1B15	13.6652	13.0919
B11	36	AKR1B15	13.5935	13.0209
B11	37	AKR1B15	13.5965	13.0245
B11	38	AKR1B15	13.5867	13.0153
B11	39	AKR1B15	13.5471	12.9764
B11	40	AKR1B15	13.5946	13.0246
B12	1	AKR1B15	0.906037	-0.0494958
B12	2	AKR1B15	0.932284	-0.0213037
B12	3	AKR1B15	0.943292	-0.00835165
B12	4	AKR1B15	0.948356	-0.00134293
B12	5	AKR1B15	0.954075	0.00632001
B12	6	AKR1B15	0.949001	0.00319075
B12	7	AKR1B15	0.947447	0.00358049
B12	8	AKR1B15	0.944148	0.00222632
B12	9	AKR1B15	0.940278	0.000300778
B12	10	AKR1B15	0.936277	-0.00175589
B12	11	AKR1B15	0.934293	-0.0017959
B12	12	AKR1B15	0.932163	-0.00198105
B12	13	AKR1B15	0.931539	-0.000660583
B12	14	AKR1B15	0.930525	0.000269653
B12	15	AKR1B15	0.932505	0.00419431
B12	16	AKR1B15	0.943463	0.0170969
B12	17	AKR1B15	0.970942	0.0465195
B12	18	AKR1B15	1.02345	0.100974
B12	19	AKR1B15	1.12844	0.207907
B12	20	AKR1B15	1.33082	0.41223
B12	21	AKR1B15	1.71877	0.802127
B12	22	AKR1B15	2.42965	1.51495
B12	23	AKR1B15	3.65852	2.74577
B12	24	AKR1B15	5.53169	4.62088
B12	25	AKR1B15	7.78885	6.87999
B12	26	AKR1B15	9.84614	8.93922
B12	27	AKR1B15	11.1969	10.2919
B12	28	AKR1B15	12.0172	11.1142
B12	29	AKR1B15	12.6512	11.7501
B12	30	AKR1B15	13.1109	12.2118
B12	31	AKR1B15	13.4377	12.5405
B12	32	AKR1B15	13.6817	12.7864
B12	33	AKR1B15	13.8944	13.0011
B12	34	AKR1B15	14.0278	13.1365
B12	35	AKR1B15	14.0771	13.1876
B12	36	AKR1B15	14.1268	13.2394
B12	37	AKR1B15	14.1564	13.2708
B12	38	AKR1B15	14.1633	13.2797
B12	39	AKR1B15	14.1945	13.3129
B12	40	AKR1B15	14.1604	13.2807
C1	1	KCTD6	1.22057	-0.0421384
C1	2	KCTD6	1.24464	-0.014156
C1	3	KCTD6	1.24564	-0.00924442
C1	4	KCTD6	1.24752	-0.00344417
C1	5	KCTD6	1.25166	0.00460734
C1	6	KCTD6	1.24639	0.00325241
C1	7	KCTD6	1.24676	0.00753834
C1	8	KCTD6	1.23954	0.00423183
C1	9	KCTD6	1.23517	0.00377431
C1	10	KCTD6	1.22677	-0.000711301
C1	11	KCTD6	1.22231	-0.00125215
C1	12	KCTD6	1.21804	-0.00160704
C1	13	KCTD6	1.21268	-0.00304947
C1	14	KCTD6	1.20906	-0.00275491
C1	15	KCTD6	1.20737	-0.000537972
C1	16	KCTD6	1.19918	-0.00480459
C1	17	KCTD6	1.19758	-0.0024911
C1	18	KCTD6	1.19548	-0.000676732
C1	19	KCTD6	1.19941	0.00716962
C1	20	KCTD6	1.20538	0.0170548
C1	21	KCTD6	1.22891	0.0444999
C1	22	KCTD6	1.27414	0.0936455
C1	23	KCTD6	1.35987	0.183285
C1	24	KCTD6	1.52983	0.357158
C1	25	KCTD6	1.86274	0.693984
C1	26	KCTD6	2.46684	1.30201
C1	27	KCTD6	3.45639	2.29547
C1	28	KCTD6	4.68278	3.52577
C1	29	KCTD6	5.94711	4.79402
C1	30	KCTD6	6.99322	5.84405
C1	31	KCTD6	7.75174	6.60648
C1	32	KCTD6	8.24254	7.10119
C1	33	KCTD6	8.54541	7.40798
C1	34	KCTD6	8.68779	7.55427
C1	35	KCTD6	8.78233	7.65273
C1	36	KCTD6	8.84571	7.72002
C1	37	KCTD6	8.88751	7.76573
C1	38	KCTD6	8.88975	7.77189
C1	39	KCTD6	8.91651	7.80256
C1	40	KCTD6	8.93212	7.82209
C2	1	KCTD6	1.30897	-0.0587188
C2	2	KCTD6	1.35563	-0.00910318
C2	3	KCTD6	1.35917	-0.00261477
C2	4	KCTD6	1.35656	-0.00226683
C2	5	KCTD6	1.36029	0.0044153
C2	6	KCTD6	1.35566	0.00273155
C2	7	KCTD6	1.35486	0.00487872
C2	8	KCTD6	1.34853	0.00150817
C2	9	KCTD6	1.34255	-0.0015255
C2	10	KCTD6	1.33879	-0.00233079
C2	11	KCTD6	1.3364	-0.00177245
C2	12	KCTD6	1.33117	-0.00404974
C2	13	KCTD6	1.32885	-0.00341498
C2	14	KCTD6	1.32946	0.000144937
C2	15	KCTD6	1.32636	-6.72831e-06
C2	16	KCTD6	1.32153	-0.00187918
C2	17	KCTD6	1.32185	0.00138712
C2	18	KCTD6	1.3223	0.00479517
C2	19	KCTD6	1.33171	0.0171551
C2	20	KCTD6	1.34759	0.0359817
C2	21	KCTD6	1.38452	0.0758628
C2	22	KCTD6	1.45302	0.147313
C2	23	KCTD6	1.59137	0.288616
C2	24	KCTD6	1.84534	0.545543
C2	25	KCTD6	2.31832	1.02147
C2	26	KCTD6	3.14185	1.84795
C2	27	KCTD6	4.35534	3.0644
C2	28	KCTD6	5.61479	4.3268
C2	29	KCTD6	6.79871	5.51367
C2	30	KCTD6	7.76638	6.48429
C2	31	KCTD6	8.54399	7.26485
C2	32	KCTD6	9.04712	7.77093
C2	33	KCTD6	9.32986	8.05662
C2	34	KCTD6	9.50903	8.23875
C2	35	KCTD6	9.6025	8.33517
C2	36	KCTD6	9.67425	8.40987
C2	37	KCTD6	9.69089	8.42946
C2	38	KCTD6	9.71075	8.45227
C2	39	KCTD6	9.72898	8.47346
C2	40	KCTD6	9.72738	8.47481
C3	1	KCTD6	1.04582	-0.0424156
C3	2	KCTD6	1.0812	-0.00470148
C3	3	KCTD6	1.08304	-0.000531388
C3	4	KCTD6	1.08261	0.00136145
C3	5	KCTD6	1.08142	0.0024991
C3	6	KCTD6	1.08036	0.00377002
C3	7	KCTD6	1.07592	0.0016672
C3	8	KCTD6	1.07079	-0.00113192
C3	9	KCTD6	1.06956	-3.90971e-05
C3	10	KCTD6	1.06581	-0.00145766
C3	11	KCTD6	1.06332	-0.00161414
C3	12	KCTD6	1.05633	-0.00627758
C3	13	KCTD6	1.05671	-0.00356911
C3	14	KCTD6	1.05429	-0.00366123
C3	15	KCTD6	1.05605	0.000430305
C3	16	KCTD6	1.04996	-0.00332845
C3	17	KCTD6	1.05396	0.00299611
C3	18	KCTD6	1.05752	0.00888639
C3	19	KCTD6	1.06626	0.019962
C3	20	KCTD6	1.08703	0.0430635
C3	21	KCTD6	1.12925	0.0876145
C3	22	KCTD6	1.21229	0.172981
C3	23	KCTD6	1.37796	0.340975
C3	24	KCTD6	1.68126	0.646611
C3	25	KCTD6	2.24634	1.21402
C3	26	KCTD6	3.22753	2.19754
C3	27	KCTD6	4.67205	3.64439
C3	28	KCTD6	6.14166	5.11632
C3	29	KCTD6	7.38187	6.35887
C3	30	KCTD6	8.45588	7.43521
C3	31	KCTD6	9.31691	8.29856
C3	32	KCTD6	9.90689	8.89088
C3	33	KCTD6	10.2174	9.20371
C3	34	KCTD6	10.4106	9.39922
C3	35	KCTD6	10.5203	9.51126
C3	36	KCTD6	10.5703	9.56363
C3	37	KCTD6	10.6164	9.61201
C3	38	KCTD6	10.629	9.62692
C3	39	KCTD6	10.6339	9.63417
C3	40	KCTD6	10.6435	9.64614
C4	1	KCTD6	0.989991	-0.0481127
C4	2	KCTD6	1.02786	-0.00723927
C4	3	KCTD6	1.03012	-0.00196713
C4	4	KCTD6	1.02872	-0.000358415
C4	5	KCTD6	1.0296	0.0035303
C4	6	KCTD6	1.02481	0.00175002
C4	7	KCTD6	1.02322	0.00316907
C4	8	KCTD6	1.01825	0.00121367
C4	9	KCTD6	1.01447	0.000442372
C4	10	KCTD6	1.01034	-0.000682619
C4	11	KCTD6	1.00498	-0.00302795
C4	12	KCTD6	1.00096	-0.00403922
C4	13	KCTD6	1.00005	-0.00194115
C4	14	KCTD6	0.998077	-0.000904695
C4	15	KCTD6	0.993148	-0.00282433
C4	16	KCTD6	0.991377	-0.00158606
C4	17	KCTD6	0.989376	-0.000576906
C4	18	KCTD6	0.987838	0.000894482
C4	19	KCTD6	0.990843	0.00690858
C4	20	KCTD6	0.995963	0.0150383
C4	21	KCTD6	1.01386	0.0359433
C4	22	KCTD6	1.0424	0.0674964
C4	23	KCTD6	1.10882	0.136926
C4	24	KCTD6	1.23226	0.263377
C4	25	KCTD6	1.47433	0.50845
C4	26	KCTD6	1.93011	0.967244
C4	27	KCTD6	2.72633	1.76647
C4	28	KCTD6	3.9289	2.97205
C4	29	KCTD6	5.33695	4.38311
C4	30	KCTD6	6.57315	5.62232
C4	31	KCTD6	7.38613	6.43831
C4	32	KCTD6	7.86188	6.91706
C4	33	KCTD6	8.09134	7.14953
C4	34	KCTD6	8.23888	7.30009
C4	35	KCTD6	8.3107	7.37492
C4	36	KCTD6	8.36497	7.4322
C4	37	KCTD6	8.39083	7.46106
C4	38	KCTD6	8.3879	7.46115
C4	39	KCTD6	8.40184	7.47809
C4	40	KCTD6	8.41003	7.48929
C5	1	KCTD6	1.14818	-0.038521
C5	2	KCTD6	1.17833	-0.00458661
C5	3	KCTD6	1.17794	-0.00118771
C5	4	KCTD6	1.17488	-0.000470653
C5	5	KCTD6	1.17362	0.00206184
C5	6	KCTD6	1.17028	0.00249947
C5	7	KCTD6	1.16524	0.00124957
C5	8	KCTD6	1.16012	-8.71122e-05
C5	9	KCTD6	1.15609	-0.000332672
C5	10	KCTD6	1.15393	0.0012986
C5	11	KCTD6	1.14817	-0.000683841
C5	12	KCTD6	1.14448	-0.000582621
C5	13	KCTD6	1.13799	-0.00328878
C5	14	KCTD6	1.13573	-0.00176027
C5	15	KCTD6	1.13097	-0.00273598
C5	16	KCTD6	1.12667	-0.0032593
C5	17	KCTD6	1.12518	-0.000961055
C5	18	KCTD6	1.12539	0.00303402
C5	19	KCTD6	1.12378	0.0052065
C5	20	KCTD6	1.12957	0.0147887
C5	21	KCTD6	1.14331	0.032309
C5	22	KCTD6	1.17561	0.0684001
C5	23	KCTD6	1.23714	0.133712
C5	24	KCTD6	1.36158	0.26194
C5	25	KCTD6	1.60108	0.505221
C5	26	KCTD6	2.05175	0.959674
C5	27	KCTD6	2.83664	1.74836
C5	28	KCTD6	4.02384	2.93934
C5	29	KCTD6	5.47372	4.393
C5	30	KCTD6	6.7546	5.67767
C5	31	KCTD6	7.69846	6.62531
C5	32	KCTD6	8.23768	7.16832
C5	33	KCTD6	8.51112	7.44555
C5	34	KCTD6	8.66611	7.60432
C5	35	KCTD6	8.7752	7.71719
C5	36	KCTD6	8.84603	7.79181
C5	37	KCTD6	8.8688	7.81837
C5	38	KCTD6	8.88675	7.8401
C5	39	KCTD6	8.86779	7.82492
C5	40	KCTD6	8.87438	7.8353
C6	1	KCTD6	0.948398	-0.0428319
C6	2	KCTD6	0.982486	-0.00674199
C6	3	KCTD6	0.985543	-0.00168353
C6	4	KCTD6	0.985073	-0.000151809
C6	5	KCTD6	0.986642	0.00341952
C6	6	KCTD6	0.9823	0.00107914
C6	7	KCTD6	0.980006	0.00078696
C6	8	KCTD6	0.977172	-4.42871e-05
C6	9	KCTD6	0.975584	0.000369606
C6	10	KCTD6	0.973796	0.000583288
C6	11	KCTD6	0.97108	-0.000130956
C6	12	KCTD6	0.96775	-0.00145877
C6	13	KCTD6	0.964553	-0.00265384
C6	14	KCTD6	0.962706	-0.00249923
C6	15	KCTD6	0.960047	-0.00315637
C6	16	KCTD6	0.957927	-0.00327409
C6	17	KCTD6	0.96192	0.00272106
C6	18	KCTD6	0.963291	0.00609331
C6	19	KCTD6	0.96833	0.0131344
C6	20	KCTD6	0.983216	0.0300222
C6	21	KCTD6	1.0123	0.0611099
C6	22	KCTD6	1.0688	0.119611
C6	23	KCTD6	1.18428	0.237097
C6	24	KCTD6	1.40406	0.458877
C6	25	KCTD6	1.80967	0.866483
C6	26	KCTD6	2.54477	1.60358
C6	27	KCTD6	3.71098	2.7718
C6	28	KCTD6	5.12541	4.18823
C6	29	KCTD6	6.46336	5.52818
C6	30	KCTD6	7.54038	6.60721
C6	31	KCTD6	8.31946	7.38829
C6	32	KCTD6	8.77901	7.84984
C6	33	KCTD6	9.01692	8.08975
C6	34	KCTD6	9.16373	8.23857
C6	35	KCTD6	9.23854	8.31537
C6	36	KCTD6	9.28866	8.3675
C6	37	KCTD6	9.31769	8.39852
C6	38	KCTD6	9.31664	8.39948
C6	39	KCTD6	9.32803	8.41287
C6	40	KCTD6	9.31173	8.39857
C7	1	KCTD6	1.22731	-0.0484346
C7	2	KCTD6	1.26723	-0.00721957
C7	3	KCTD6	1.27369	0.000532177
C7	4	KCTD6	1.27237	0.000495269
C7	5	KCTD6	1.27367	0.00308752
C7	6	KCTD6	1.2709	0.00160818
C7	7	KCTD6	1.27076	0.0027611
C7	8	KCTD6	1.26774	0.00103297
C7	9	KCTD6	1.26519	-0.000229288
C7	10	KCTD6	1.26303	-0.00109685
C7	11	KCTD6	1.25786	-0.00497122
C7	12	KCTD6	1.26057	-0.00096884
C7	13	KCTD6	1.25509	-0.00516281
C7	14	KCTD6	1.25354	-0.00542026
C7	15	KCTD6	1.25371	-0.00396037
C7	16	KCTD6	1.25293	-0.00344952
C7	17	KCTD6	1.25776	0.00267097
C7	18	KCTD6	1.26687	0.013071
C7	19	KCTD6	1.27572	0.0232154
C7	20	KCTD6	1.3028	0.0515852
C7	21	KCTD6	1.35002	0.100096
C7	22	KCTD6	1.44402	0.195383
C7	23	KCTD6	1.62022	0.372881
C7	24	KCTD6	1.93984	0.693793
C7	25	KCTD6	2.51279	1.26803
C7	26	KCTD6	3.48466	2.24119
C7	27	KCTD6	4.83836	3.59618
C7	28	KCTD6	6.14916	4.90828
C7	29	KCTD6	7.17185	5.93225
C7	30	KCTD6	8.13291	6.89461
C7	31	KCTD6	8.82354	7.58652
C7	32	KCTD6	9.28247	8.04675
C7	33	KCTD6	9.52879	8.29436
C7	34	KCTD6	9.64996	8.41682
C7	35	KCTD6	9.71932	8.48747
C7	36	KCTD6	9.76202	8.53146
C7	37	KCTD6	9.77522	8.54595
C7	38	KCTD6	9.81217	8.58419
C7	39	KCTD6	9.85048	8.62379
C7	40	KCTD6	9.82846	8.60306
C8	1	KCTD6	1.06926	-0.0471326
C8	2	KCTD6	1.10849	-0.00682691
C8	3	KCTD6	1.11231	-0.00191616
C8	4	KCTD6	1.11102	-0.00212164
C8	5	KCTD6	1.11447	0.00241086
C8	6	KCTD6	1.11138	0.000404018
C8	7	KCTD6	1.11395	0.0040552
C8	8	KCTD6	1.11012	0.0013058
C8	9	KCTD6	1.1073	-0.000425548
C8	10	KCTD6	1.10698	0.000333382
C8	11	KCTD6	1.10338	-0.00218058
C8	12	KCTD6	1.10244	-0.00203772
C8	13	KCTD6	1.10098	-0.00241271
C8	14	KCTD6	1.1021	-0.000210396
C8	15	KCTD6	1.10178	0.000558071
C8	16	KCTD6	1.10238	0.00223742
C8	17	KCTD6	1.10832	0.00925793
C8	18	KCTD6	1.12107	0.0230905
C8	19	KCTD6	1.14658	0.0496864
C8	20	KCTD6	1.19203	0.0962181
C8	21	KCTD6	1.28777	0.19305
C8	22	KCTD6	1.46103	0.367393
C8	23	KCTD6	1.79218	0.699621
C8	24	KCTD6	2.38739	1.29592
C8	25	KCTD6	3.40108	2.3107
C8	26	KCTD6	4.90847	3.81917
C8	27	KCTD6	6.51994	5.43171
C8	28	KCTD6	7.62381	6.53667
C8	29	KCTD6	8.45553	7.36947
C8	30	KCTD6	9.2051	8.12013
C8	31	KCTD6	9.75445	8.67056
C8	32	KCTD6	10.0544	8.97156
C8	33	KCTD6	10.2222	9.14053
C8	34	KCTD6	10.3193	9.23862
C8	35	KCTD6	10.3902	9.31061
C8	36	KCTD6	10.4089	9.33047
C8	37	KCTD6	10.4126	9.33523
C8	38	KCTD6	10.3929	9.31664
C8	39	KCTD6	10.3828	9.30755
C8	40	KCTD6	10.3733	9.29913
C9	1	KCTD6	0.929118	-0.0403314
C9	2	KCTD6	0.963389	-0.00465593
C9	3	KCTD6	0.966592	-4.83276e-05
C9	4	KCTD6	0.965933	0.000697375
C9	5	KCTD6	0.964918	0.00108777
C9	6	KCTD6	0.963056	0.000630119
C9	7	KCTD6	0.96244	0.00141945
C9	8	KCTD6	0.958926	-0.00068961
C9	9	KCTD6	0.956565	-0.00164628
C9	10	KCTD6	0.956436	-0.000370509
C9	11	KCTD6	0.952976	-0.00242605
C9	12	KCTD6	0.952407	-0.00159004
C9	13	KCTD6	0.950942	-0.00165031
C9	14	KCTD6	0.950524	-0.000663212
C9	15	KCTD6	0.955032	0.00524962
C9	16	KCTD6	0.959936	0.0115582
C9	17	KCTD6	0.978474	0.0315016
C9	18	KCTD6	1.01488	0.0693141
C9	19	KCTD6	1.08326	0.139093
C9	20	KCTD6	1.21172	0.268965
C9	21	KCTD6	1.46592	0.524567
C9	22	KCTD6	1.92951	0.989564
C9	23	KCTD6	2.76036	1.82182
C9	24	KCTD6	4.12926	3.19212
C9	25	KCTD6	6.01372	5.07798
C9	26	KCTD6	7.86638	6.93205
C9	27	KCTD6	9.06654	8.13361
C9	28	KCTD6	9.77245	8.84093
C9	29	KCTD6	10.5622	9.63204
C9	30	KCTD6	11.103	10.1743
C9	31	KCTD6	11.4916	10.5643
C9	32	KCTD6	11.6788	10.7529
C9	33	KCTD6	11.7523	10.8278
C9	34	KCTD6	11.8124	10.8893
C9	35	KCTD6	11.8331	10.9114
C9	36	KCTD6	11.8401	10.9198
C9	37	KCTD6	11.7846	10.8657
C9	38	KCTD6	11.782	10.8645
C9	39	KCTD6	11.802	10.8859
C9	40	KCTD6	11.7702	10.8556
C10	1	KCTD6	1.09385	-0.0484682
C10	2	KCTD6	1.13012	-0.0119713
C10	3	KCTD6	1.13971	-0.00215203
C10	4	KCTD6	1.14056	-0.00106941
C10	5	KCTD6	1.14264	0.00123546
C10	6	KCTD6	1.14291	0.0017361
C10	7	KCTD6	1.14487	0.00391962
C10	8	KCTD6	1.1408	8.25878e-05
C10	9	KCTD6	1.14024	-0.000256483
C10	10	KCTD6	1.13974	-0.000529989
C10	11	KCTD6	1.13747	-0.00256958
C10	12	KCTD6	1.13778	-0.00202698
C10	13	KCTD6	1.13947	-0.000110493
C10	14	KCTD6	1.1378	-0.00155761
C10	15	KCTD6	1.14243	0.00329881
C10	16	KCTD6	1.1477	0.00879408
C10	17	KCTD6	1.16179	0.0231168
C10	18	KCTD6	1.18523	0.0467796
C10	19	KCTD6	1.23388	0.0956572
C10	20	KCTD6	1.32651	0.188514
C10	21	KCTD6	1.50244	0.364677
C10	22	KCTD6	1.83196	0.694427
C10	23	KCTD6	2.42105	1.28374
C10	24	KCTD6	3.43687	2.29979
C10	25	KCTD6	4.97403	3.83717
C10	26	KCTD6	6.80092	5.6643
C10	27	KCTD6	8.21881	7.08241
C10	28	KCTD6	8.99961	7.86343
C10	29	KCTD6	9.78489	8.64895
C10	30	KCTD6	10.4261	9.29035
C10	31	KCTD6	10.8542	9.71868
C10	32	KCTD6	11.1101	9.97487
C10	33	KCTD6	11.2203	10.0853
C10	34	KCTD6	11.3122	10.1774
C10	35	KCTD6	11.3226	10.1881
C10	36	KCTD6	11.3373	10.2029
C10	37	KCTD6	11.3669	10.2327
C10	38	KCTD6	11.3341	10.2002
C10	39	KCTD6	11.3367	10.203
C10	40	KCTD6	11.2955	10.1621
C11	1	KCTD6	0.924013	-0.0370908
C11	2	KCTD6	0.95329	-0.007412
C11	3	KCTD6	0.95976	-0.000541354
C11	4	KCTD6	0.959597	-0.000303035
C11	5	KCTD6	0.961057	0.00155874
C11	6	KCTD6	0.963513	0.00441501
C11	7	KCTD6	0.963558	0.00486183
C11	8	KCTD6	0.959045	0.000749541
C11	9	KCTD6	0.953004	-0.00488969
C11	10	KCTD6	0.953048	-0.00444502
C11	11	KCTD6	0.952042	-0.00504999
C11	12	KCTD6	0.950195	-0.00649568
C11	13	KCTD6	0.954887	-0.00140281
C11	14	KCTD6	0.96031	0.00442172
C11	15	KCTD6	0.962608	0.00712076
C11	16	KCTD6	0.971901	0.016815
C11	17	KCTD6	0.991911	0.0372266
C11	18	KCTD6	1.03921	0.0849296
C11	19	KCTD6	1.11182	0.157941
C11	20	KCTD6	1.25765	0.30417
C11	21	KCTD6	1.5365	0.583423
C11	22	KCTD6	2.03483	1.08215
C11	23	KCTD6	2.92061	1.96833
C11	24	KCTD6	4.32639	3.37452
C11	25	KCTD6	6.18557	5.23409
C11	26	KCTD6	7.97042	7.01934
C11	27	KCTD6	9.08259	8.13192
C11	28	KCTD6	9.78961	8.83934
C11	29	KCTD6	10.4803	9.5304
C11	30	KCTD6	10.9688	10.0194
C11	31	KCTD6	11.3636	10.4145
C11	32	KCTD6	11.475	10.5264
C11	33	KCTD6	11.5436	10.5954
C11	34	KCTD6	11.5783	10.6304
C11	35	KCTD6	11.6315	10.684
C11	36	KCTD6	11.6168	10.6697
C11	37	KCTD6	11.6445	10.6979
C11	38	KCTD6	11.5396	10.5933
C11	39	KCTD6	11.5358	10.59
C11	40	KCTD6	11.5572	10.6118
C12	1	KCTD6	1.18317	-0.0610655
C12	2	KCTD6	1.21678	-0.0256373
C12	3	KCTD6	1.22935	-0.0112557
C12	4	KCTD6	1.23927	0.000485521
C12	5	KCTD6	1.24177	0.00480331
C12	6	KCTD6	1.23959	0.00443545
C12	7	KCTD6	1.24025	0.00691765
C12	8	KCTD6	1.23365	0.00213214
C12	9	KCTD6	1.22918	-0.000526445
C12	10	KCTD6	1.22529	-0.00259256
C12	11	KCTD6	1.22597	-9.72426e-05
C12	12	KCTD6	1.22395	-0.000307742
C12	13	KCTD6	1.22031	-0.00212566
C12	14	KCTD6	1.21858	-0.00203921
C12	15	KCTD6	1.21791	-0.000894894
C12	16	KCTD6	1.21435	-0.00263616
C12	17	KCTD6	1.21887	0.00370151
C12	18	KCTD6	1.22334	0.00998636
C12	19	KCTD6	1.23896	0.0274182
C12	20	KCTD6	1.26632	0.0566021
C12	21	KCTD6	1.31809	0.110189
C12	22	KCTD6	1.42244	0.216348
C12	23	KCTD6	1.60897	0.404697
C12	24	KCTD6	1.96984	0.767386
C12	25	KCTD6	2.61452	1.41388
C12	26	KCTD6	3.69062	2.4918
C12	27	KCTD6	5.1741	3.9771
C12	28	KCTD6	6.50486	5.30967
C12	29	KCTD6	7.60756	6.41418
C12	30	KCTD6	8.53833	7.34677
C12	31	KCTD6	9.24819	8.05845
C12	32	KCTD6	9.69652	8.50859
C12	33	KCTD6	9.9265	8.74039
C12	34	KCTD6	10.0733	8.88897
C12	35	KCTD6	10.1339	8.95138
C12	36	KCTD6	10.1757	8.99509
C12	37	KCTD6	10.1975	9.01865
C12	38	KCTD6	10.1838	9.00674
C12	39	KCTD6	10.2146	9.03937
C12	40	KCTD6	10.207	9.03361
D1	1	KCTD6	1.20113	-0.0519126
D1	2	KCTD6	1.22872	-0.0215433
D1	3	KCTD6	1.23359	-0.0139015
D1	4	KCTD6	1.24159	-0.00313529
D1	5	KCTD6	1.2468	0.00485703
D1	6	KCTD6	1.24458	0.00540521
D1	7	KCTD6	1.24506	0.00865634
D1	8	KCTD6	1.24011	0.00648428
D1	9	KCTD6	1.2336	0.00274522
D1	10	KCTD6	1.22662	-0.00145686
D1	11	KCTD6	1.22435	-0.000951115
D1	12	KCTD6	1.2248	0.00226604
D1	13	KCTD6	1.21778	-0.00197632
D1	14	KCTD6	1.21408	-0.00290157
D1	15	KCTD6	1.21024	-0.00397071
D1	16	KCTD6	1.20489	-0.00654593
D1	17	KCTD6	1.2053	-0.00336239
D1	18	KCTD6	1.20789	0.00200137
D1	19	KCTD6	1.2089	0.0057862
D1	20	KCTD6	1.21719	0.0168521
D1	21	KCTD6	1.24188	0.0443109
D1	22	KCTD6	1.28776	0.0929728
D1	23	KCTD6	1.38613	0.19411
D1	24	KCTD6	1.57437	0.385129
D1	25	KCTD6	1.93387	0.7474
D1	26	KCTD6	2.58078	1.39709
D1	27	KCTD6	3.623	2.44208
D1	28	KCTD6	4.88141	3.70326
D1	29	KCTD6	6.19563	5.02026
D1	30	KCTD6	7.23	6.0574
D1	31	KCTD6	7.98237	6.81254
D1	32	KCTD6	8.42373	7.25667
D1	33	KCTD6	8.6705	7.50622
D1	34	KCTD6	8.81239	7.65089
D1	35	KCTD6	8.89079	7.73205
D1	36	KCTD6	8.94898	7.79302
D1	37	KCTD6	8.9728	7.81961
D1	38	KCTD6	8.97912	7.82871
D1	39	KCTD6	9.00216	7.85452
D1	40	KCTD6	9.00486	7.86
D2	1	KCTD6	1.25712	-0.0575916
D2	2	KCTD6	1.30394	-0.0075861
D2	3	KCTD6	1.30497	-0.00336349
D2	4	KCTD6	1.30238	-0.00275638
D2	5	KCTD6	1.30552	0.00356622
D2	6	KCTD6	1.30081	0.00205057
D2	7	KCTD6	1.30131	0.00573865
D2	8	KCTD6	1.29366	0.00128783
D2	9	KCTD6	1.28838	-0.000803721
D2	10	KCTD6	1.28666	0.000662412
D2	11	KCTD6	1.28109	-0.00170904
D2	12	KCTD6	1.27733	-0.00227984
D2	13	KCTD6	1.27195	-0.00447438
D2	14	KCTD6	1.27269	-0.000543834
D2	15	KCTD6	1.26951	-0.000526928
D2	16	KCTD6	1.26438	-0.00247149
D2	17	KCTD6	1.26438	0.00071805
D2	18	KCTD6	1.26537	0.00490537
D2	19	KCTD6	1.27211	0.0148367
D2	20	KCTD6	1.28796	0.033875
D2	21	KCTD6	1.32712	0.0762252
D2	22	KCTD6	1.39101	0.143312
D2	23	KCTD6	1.5254	0.280888
D2	24	KCTD6	1.77064	0.529325
D2	25	KCTD6	2.23064	0.992511
D2	26	KCTD6	3.02876	1.79382
D2	27	KCTD6	4.18243	2.95068
D2	28	KCTD6	5.38231	4.15375
D2	29	KCTD6	6.49773	5.27236
D2	30	KCTD6	7.39841	6.17623
D2	31	KCTD6	8.09887	6.87989
D2	32	KCTD6	8.5392	7.32341
D2	33	KCTD6	8.79671	7.58411
D2	34	KCTD6	8.94214	7.73273
D2	35	KCTD6	9.02574	7.81952
D2	36	KCTD6	9.08466	7.88163
D2	37	KCTD6	9.11014	7.9103
D2	38	KCTD6	9.11579	7.91915
D2	39	KCTD6	9.14223	7.94877
D2	40	KCTD6	9.12386	7.9336
D3	1	KCTD6	1.0329	-0.0416296
D3	2	KCTD6	1.06418	-0.00842023
D3	3	KCTD6	1.06915	-0.00153366
D3	4	KCTD6	1.06819	-0.000567022
D3	5	KCTD6	1.06935	0.0025095
D3	6	KCTD6	1.06703	0.00211381
D3	7	KCTD6	1.06661	0.00360961
D3	8	KCTD6	1.06009	-0.000988322
D3	9	KCTD6	1.05793	-0.00122201
D3	10	KCTD6	1.05495	-0.00228109
D3	11	KCTD6	1.05452	-0.000791011
D3	12	KCTD6	1.05007	-0.00331923
D3	13	KCTD6	1.05061	-0.000857
D3	14	KCTD6	1.04847	-0.00107936
D3	15	KCTD6	1.0495	0.00187461
D3	16	KCTD6	1.04398	-0.00172184
D3	17	KCTD6	1.04803	0.00425301
D3	18	KCTD6	1.04962	0.00776178
D3	19	KCTD6	1.06084	0.0209031
D3	20	KCTD6	1.08762	0.0496066
D3	21	KCTD6	1.13412	0.0980222
D3	22	KCTD6	1.22905	0.194882
D3	23	KCTD6	1.41163	0.379381
D3	24	KCTD6	1.74831	0.717977
D3	25	KCTD6	2.36623	1.33782
D3	26	KCTD6	3.41686	2.39038
D3	27	KCTD6	4.87454	3.84997
D3	28	KCTD6	6.23544	5.2128
D3	29	KCTD6	7.42379	6.40307
D3	30	KCTD6	8.40685	7.38805
D3	31	KCTD6	9.14758	8.1307
D3	32	KCTD6	9.58203	8.56708
D3	33	KCTD6	9.8399	8.82686
D3	34	KCTD6	10.0085	8.99742
D3	35	KCTD6	10.0823	9.07311
D3	36	KCTD6	10.1421	9.13484
D3	37	KCTD6	10.1555	9.15014
D3	38	KCTD6	10.1357	9.13227
D3	39	KCTD6	10.1598	9.15826
D3	40	KCTD6	10.147	9.14744
D4	1	KCTD6	0.949639	-0.0377513
D4	2	KCTD6	0.982003	-0.00276366
D4	3	KCTD6	0.982428	0.000284708
D4	4	KCTD6	0.98054	0.00102065
D4	5	KCTD6	0.978058	0.00116199
D4	6	KCTD6	0.97438	0.000107349
D4	7	KCTD6	0.974456	0.00280667
D4	8	KCTD6	0.969286	0.000260788
D4	9	KCTD6	0.963829	-0.00257329
D4	10	KCTD6	0.964815	0.0010362
D4	11	KCTD6	0.959956	-0.00119849
D4	12	KCTD6	0.955698	-0.00283349
D4	13	KCTD6	0.955344	-0.00056404
D4	14	KCTD6	0.952494	-0.000789874
D4	15	KCTD6	0.948087	-0.00257389
D4	16	KCTD6	0.945007	-0.00303046
D4	17	KCTD6	0.944133	-0.00128129
D4	18	KCTD6	0.943826	0.00103531
D4	19	KCTD6	0.947298	0.00713115
D4	20	KCTD6	0.953232	0.0156882
D4	21	KCTD6	0.970075	0.0351548
D4	22	KCTD6	1.00439	0.0720894
D4	23	KCTD6	1.07492	0.145246
D4	24	KCTD6	1.21195	0.284899
D4	25	KCTD6	1.47851	0.554085
D4	26	KCTD6	1.97666	1.05485
D4	27	KCTD6	2.83591	1.91673
D4	28	KCTD6	4.1058	3.18924
D4	29	KCTD6	5.56605	4.65212
D4	30	KCTD6	6.78896	5.87765
D4	31	KCTD6	7.55017	6.64149
D4	32	KCTD6	7.98421	7.07815
D4	33	KCTD6	8.17345	7.27001
D4	34	KCTD6	8.26925	7.36843
D4	35	KCTD6	8.32475	7.42656
D4	36	KCTD6	8.36308	7.46751
D4	37	KCTD6	8.37389	7.48094
D4	38	KCTD6	8.37303	7.48271
D4	39	KCTD6	8.36659	7.4789
D4	40	KCTD6	8.36631	7.48123
D5	1	KCTD6	1.13383	-0.0302996
D5	2	KCTD6	1.1591	-0.00116131
D5	3	KCTD6	1.15622	-0.00017394
D5	4	KCTD6	1.15187	-0.000647123
D5	5	KCTD6	1.15109	0.00243964
D5	6	KCTD6	1.14459	-0.00018217
D5	7	KCTD6	1.14289	0.00198728
D5	8	KCTD6	1.13813	0.00109734
D5	9	KCTD6	1.13323	6.72113e-05
D5	10	KCTD6	1.13031	0.00101822
D5	11	KCTD6	1.12434	-0.00108026
D5	12	KCTD6	1.11924	-0.00230768
D5	13	KCTD6	1.11602	-0.00165064
D5	14	KCTD6	1.10968	-0.00411998
D5	15	KCTD6	1.11005	0.00012335
D5	16	KCTD6	1.10317	-0.00288863
D5	17	KCTD6	1.10118	-0.00100946
D5	18	KCTD6	1.09876	0.000439966
D5	19	KCTD6	1.10133	0.00688688
D5	20	KCTD6	1.10746	0.01689
D5	21	KCTD6	1.12262	0.0359151
D5	22	KCTD6	1.15297	0.070136
D5	23	KCTD6	1.22189	0.142937
D5	24	KCTD6	1.34932	0.274235
D5	25	KCTD6	1.60094	0.529726
D5	26	KCTD6	2.07734	1.01
D5	27	KCTD6	2.89586	1.83239
D5	28	KCTD6	4.12113	3.06153
D5	29	KCTD6	5.57799	4.52226
D5	30	KCTD6	6.80858	5.75672
D5	31	KCTD6	7.62317	6.57519
D5	32	KCTD6	8.05377	7.00965
D5	33	KCTD6	8.28733	7.24709
D5	34	KCTD6	8.42582	7.38945
D5	35	KCTD6	8.47287	7.44037
D5	36	KCTD6	8.49311	7.46449
D5	37	KCTD6	8.51132	7.48657
D5	38	KCTD6	8.50493	7.48405
D5	39	KCTD6	8.51253	7.49552
D5	40	KCTD6	8.5243	7.51116
D6	1	KCTD6	0.92206	-0.0352672
D6	2	KCTD6	0.952694	-0.00260942
D6	3	KCTD6	0.953951	0.000671897
D6	4	KCTD6	0.951954	0.0006988
D6	5	KCTD6	0.950976	0.00174458
D6	6	KCTD6	0.948487	0.00128029
D6	7	KCTD6	0.94586	0.00067681
D6	8	KCTD6	0.943097	-6.21466e-05
D6	9	KCTD6	0.94162	0.000484688
D6	10	KCTD6	0.938995	-0.000116463
D6	11	KCTD6	0.935124	-0.00196264
D6	12	KCTD6	0.930591	-0.00447233
D6	13	KCTD6	0.930152	-0.00288688
D6	14	KCTD6	0.929109	-0.00190589
D6	15	KCTD6	0.927373	-0.0016181
D6	16	KCTD6	0.925297	-0.00166969
D6	17	KCTD6	0.927608	0.00266544
D6	18	KCTD6	0.929391	0.00647163
D6	19	KCTD6	0.935354	0.014459
D6	20	KCTD6	0.948311	0.0294403
D6	21	KCTD6	0.977567	0.0607198
D6	22	KCTD6	1.03604	0.121222
D6	23	KCTD6	1.14987	0.237072
D6	24	KCTD6	1.36979	0.459017
D6	25	KCTD6	1.76871	0.859962
D6	26	KCTD6	2.49116	1.58444
D6	27	KCTD6	3.59814	2.69343
D6	28	KCTD6	4.91188	4.0092
D6	29	KCTD6	6.15161	5.25096
D6	30	KCTD6	7.09987	6.20124
D6	31	KCTD6	7.7429	6.84629
D6	32	KCTD6	8.09096	7.19638
D6	33	KCTD6	8.2641	7.37154
D6	34	KCTD6	8.38153	7.49099
D6	35	KCTD6	8.44206	7.55355
D6	36	KCTD6	8.47692	7.59043
D6	37	KCTD6	8.498	7.61354
D6	38	KCTD6	8.50466	7.62222
D6	39	KCTD6	8.50814	7.62773
D6	40	KCTD6	8.51538	7.63699
D7	1	KCTD6	1.16824	-0.0533269
D7	2	KCTD6	1.2114	-0.00877905
D7	3	KCTD6	1.21617	-0.00263086
D7	4	KCTD6	1.21465	-0.0027669
D7	5	KCTD6	1.2191	0.00306659
D7	6	KCTD6	1.21638	0.0017282
D7	7	KCTD6	1.21789	0.00463009
D7	8	KCTD6	1.21212	0.000242924
D7	9	KCTD6	1.21019	-0.000300456
D7	10	KCTD6	1.21102	0.00190823
D7	11	KCTD6	1.20496	-0.0027642
D7	12	KCTD6	1.20525	-0.00108743
D7	13	KCTD6	1.20165	-0.00330784
D7	14	KCTD6	1.20266	-0.000916527
D7	15	KCTD6	1.20026	-0.00193269
D7	16	KCTD6	1.20022	-0.000580046
D7	17	KCTD6	1.20413	0.00471092
D7	18	KCTD6	1.21041	0.0123777
D7	19	KCTD6	1.22085	0.0241985
D7	20	KCTD6	1.24754	0.0522681
D7	21	KCTD6	1.29509	0.101211
D7	22	KCTD6	1.38229	0.189787
D7	23	KCTD6	1.55494	0.363822
D7	24	KCTD6	1.86618	0.676447
D7	25	KCTD6	2.42895	1.2406
D7	26	KCTD6	3.37628	2.18932
D7	27	KCTD6	4.70604	3.52046
D7	28	KCTD6	5.95387	4.76968
D7	29	KCTD6	6.96094	5.77813
D7	30	KCTD6	7.7822	6.60077
D7	31	KCTD6	8.42983	7.24979
D7	32	KCTD6	8.84877	7.67011
D7	33	KCTD6	9.02065	7.84337
D7	34	KCTD6	9.17146	7.99557
D7	35	KCTD6	9.24058	8.06608
D7	36	KCTD6	9.29014	8.11702
D7	37	KCTD6	9.36925	8.19752
D7	38	KCTD6	9.29774	8.12739
D7	39	KCTD6	9.32986	8.1609
D7	40	KCTD6	9.30609	8.1385
D8	1	KCTD6	1.0205	-0.0492222
D8	2	KCTD6	1.05903	-0.00989851
D8	3	KCTD6	1.06635	-0.00177984
D8	4	KCTD6	1.06613	-0.00120687
D8	5	KCTD6	1.06802	0.00147609
D8	6	KCTD6	1.06764	0.00189277
D8	7	KCTD6	1.0671	0.00215222
D8	8	KCTD6	1.0641	-5.22781e-05
D8	9	KCTD6	1.06488	0.00151978
D8	10	KCTD6	1.06346	0.000897191
D8	11	KCTD6	1.05819	-0.00357216
D8	12	KCTD6	1.05909	-0.00188018
D8	13	KCTD6	1.05787	-0.00229737
D8	14	KCTD6	1.05931	-6.08418e-05
D8	15	KCTD6	1.05846	-0.00012243
D8	16	KCTD6	1.06082	0.00303392
D8	17	KCTD6	1.0672	0.0102162
D8	18	KCTD6	1.07796	0.0217677
D8	19	KCTD6	1.10592	0.0505219
D8	20	KCTD6	1.15535	0.100754
D8	21	KCTD6	1.24933	0.195525
D8	22	KCTD6	1.42992	0.376918
D8	23	KCTD6	1.76611	0.713901
D8	24	KCTD6	2.371	1.31959
D8	25	KCTD6	3.37745	2.32684
D8	26	KCTD6	4.85225	3.80243
D8	27	KCTD6	6.34381	5.29478
D8	28	KCTD6	7.32861	6.28038
D8	29	KCTD6	8.09982	7.05239
D8	30	KCTD6	8.77101	7.72437
D8	31	KCTD6	9.22954	8.1837
D8	32	KCTD6	9.46944	8.4244
D8	33	KCTD6	9.619	8.57475
D8	34	KCTD6	9.70649	8.66304
D8	35	KCTD6	9.74795	8.70529
D8	36	KCTD6	9.76866	8.7268
D8	37	KCTD6	9.77036	8.7293
D8	38	KCTD6	9.76375	8.72349
D8	39	KCTD6	9.72694	8.68747
D8	40	KCTD6	9.72516	8.68648
D9	1	KCTD6	0.929201	-0.0370035
D9	2	KCTD6	0.96083	-0.00446596
D9	3	KCTD6	0.96419	-0.000196908
D9	4	KCTD6	0.964181	0.000702815
D9	5	KCTD6	0.963387	0.000817664
D9	6	KCTD6	0.96112	-0.000540377
D9	7	KCTD6	0.961466	0.000714173
D9	8	KCTD6	0.961025	0.001182
D9	9	KCTD6	0.95811	-0.000824479
D9	10	KCTD6	0.957276	-0.000749565
D9	11	KCTD6	0.95539	-0.00172608
D9	12	KCTD6	0.954756	-0.00145131
D9	13	KCTD6	0.954171	-0.00112766
D9	14	KCTD6	0.953929	-0.000460458
D9	15	KCTD6	0.957141	0.00366018
D9	16	KCTD6	0.964027	0.0114546
D9	17	KCTD6	0.981277	0.0296134
D9	18	KCTD6	1.01536	0.064602
D9	19	KCTD6	1.07958	0.129732
D9	20	KCTD6	1.20467	0.255737
D9	21	KCTD6	1.443	0.494973
D9	22	KCTD6	1.8879	0.94078
D9	23	KCTD6	2.68027	1.73406
D9	24	KCTD6	3.97921	3.03391
D9	25	KCTD6	5.73221	4.78781
D9	26	KCTD6	7.44519	6.50171
D9	27	KCTD6	8.51357	7.57099
D9	28	KCTD6	9.17053	8.22887
D9	29	KCTD6	9.91144	8.97068
D9	30	KCTD6	10.412	9.47213
D9	31	KCTD6	10.7403	9.80135
D9	32	KCTD6	10.9042	9.96619
D9	33	KCTD6	10.9653	10.0282
D9	34	KCTD6	11.0283	10.0921
D9	35	KCTD6	11.0316	10.0963
D9	36	KCTD6	11.0374	10.103
D9	37	KCTD6	11.0123	10.0788
D9	38	KCTD6	11.0065	10.0739
D9	39	KCTD6	11.0044	10.0727
D9	40	KCTD6	11.0021	10.0713
D10	1	KCTD6	1.08563	-0.0493079
D10	2	KCTD6	1.12236	-0.012551
D10	3	KCTD6	1.13173	-0.00314438
D10	4	KCTD6	1.13394	-0.000897101
D10	5	KCTD6	1.1348	-7.49971e-06
D10	6	KCTD6	1.13713	0.00236471
D10	7	KCTD6	1.14039	0.00565042
D10	8	KCTD6	1.1353	0.00059493
D10	9	KCTD6	1.13379	-0.000874739
D10	10	KCTD6	1.13374	-0.00088648
D10	11	KCTD6	1.13402	-0.000579573
D10	12	KCTD6	1.13271	-0.0018479
D10	13	KCTD6	1.13207	-0.00245902
D10	14	KCTD6	1.13398	-0.000513704
D10	15	KCTD6	1.13706	0.00260034
D10	16	KCTD6	1.14297	0.00854561
D10	17	KCTD6	1.15567	0.0212826
D10	18	KCTD6	1.18013	0.0457781
D10	19	KCTD6	1.22759	0.0932728
D10	20	KCTD6	1.31686	0.182578
D10	21	KCTD6	1.49334	0.35909
D10	22	KCTD6	1.81499	0.680779
D10	23	KCTD6	2.39933	1.26515
D10	24	KCTD6	3.39118	2.25704
D10	25	KCTD6	4.87706	3.74295
D10	26	KCTD6	6.57913	5.44505
D10	27	KCTD6	7.82519	6.69115
D10	28	KCTD6	8.53154	7.39753
D10	29	KCTD6	9.26353	8.12956
D10	30	KCTD6	9.85935	8.72542
D10	31	KCTD6	10.2136	9.07969
D10	32	KCTD6	10.4137	9.27987
D10	33	KCTD6	10.4992	9.36538
D10	34	KCTD6	10.5602	9.42641
D10	35	KCTD6	10.6015	9.46773
D10	36	KCTD6	10.5921	9.45836
D10	37	KCTD6	10.5939	9.46017
D10	38	KCTD6	10.597	9.46337
D10	39	KCTD6	10.5798	9.44615
D10	40	KCTD6	10.5551	9.42153
D11	1	KCTD6	0.860401	-0.0397449
D11	2	KCTD6	0.890285	-0.0094652
D11	3	KCTD6	0.898401	-0.000954426
D11	4	KCTD6	0.899965	0.0010049
D11	5	KCTD6	0.900807	0.00224278
D11	6	KCTD6	0.89965	0.00148086
D11	7	KCTD6	0.900091	0.00231718
D11	8	KCTD6	0.895993	-0.00138611
D11	9	KCTD6	0.894351	-0.00263303
D11	10	KCTD6	0.892521	-0.00406777
D11	11	KCTD6	0.893407	-0.0027859
D11	12	KCTD6	0.893978	-0.00181971
D11	13	KCTD6	0.89735	0.00194749
D11	14	KCTD6	0.899661	0.00465373
D11	15	KCTD6	0.902627	0.00801472
D11	16	KCTD6	0.913782	0.0195649
D11	17	KCTD6	0.933569	0.0397469
D11	18	KCTD6	0.976811	0.0833842
D11	19	KCTD6	1.04701	0.153983
D11	20	KCTD6	1.1876	0.294968
D11	21	KCTD6	1.45434	0.562097
D11	22	KCTD6	1.93101	1.03916
D11	23	KCTD6	2.76699	1.87554
D11	24	KCTD6	4.10134	3.21029
D11	25	KCTD6	5.86696	4.9763
D11	26	KCTD6	7.52481	6.63454
D11	27	KCTD6	8.52651	7.63664
D11	28	KCTD6	9.1941	8.30462
D11	29	KCTD6	9.79986	8.91078
D11	30	KCTD6	10.2925	9.40379
D11	31	KCTD6	10.5781	9.68979
D11	32	KCTD6	10.7119	9.82401
D11	33	KCTD6	10.7691	9.88158
D11	34	KCTD6	10.8012	9.91405
D11	35	KCTD6	10.8374	9.95074
D11	36	KCTD6	10.8574	9.97108
D11	37	KCTD6	10.8152	9.92927
D11	38	KCTD6	10.8053	9.9198
D11	39	KCTD6	10.7977	9.91258
D11	40	KCTD6	10.8002	9.91542
D12	1	KCTD6	1.11515	-0.0515529
D12	2	KCTD6	1.13965	-0.0195556
D12	3	KCTD6	1.14358	-0.00811906
D12	4	KCTD6	1.14613	0.00192765
D12	5	KCTD6	1.14264	0.00593558
D12	6	KCTD6	1.13272	0.00352349
D12	7	KCTD6	1.12595	0.00425078
D12	8	KCTD6	1.1152	0.00100017
D12	9	KCTD6	1.10505	-0.0016495
D12	10	KCTD6	1.09797	-0.00122286
D12	11	KCTD6	1.08713	-0.00456478
D12	12	KCTD6	1.08183	-0.00235918
D12	13	KCTD6	1.07481	-0.00187806
D12	14	KCTD6	1.06824	-0.00094835
D12	15	KCTD6	1.06103	-0.000653434
D12	16	KCTD6	1.0539	-0.000282821
D12	17	KCTD6	1.05173	0.00504034
D12	18	KCTD6	1.05168	0.012495
D12	19	KCTD6	1.06399	0.0323099
D12	20	KCTD6	1.08555	0.0613712
D12	21	KCTD6	1.13332	0.116638
D12	22	KCTD6	1.23248	0.223296
D12	23	KCTD6	1.41854	0.416862
D12	24	KCTD6	1.76896	0.774784
D12	25	KCTD6	2.39264	1.40596
D12	26	KCTD6	3.37688	2.3977
D12	27	KCTD6	4.53421	3.56254
D12	28	KCTD6	5.48713	4.52295
D12	29	KCTD6	6.36383	5.40716
D12	30	KCTD6	7.0487	6.09952
D12	31	KCTD6	7.51997	6.5783
D12	32	KCTD6	7.80374	6.86958
D12	33	KCTD6	7.98289	7.05622
D12	34	KCTD6	8.09204	7.17287
D12	35	KCTD6	8.12226	7.21059
D12	36	KCTD6	8.1707	7.26653
D12	37	KCTD6	8.19414	7.29747
D12	38	KCTD6	8.1873	7.29814
D12	39	KCTD6	8.19632	7.31466
D12	40	KCTD6	8.20317	7.32901
E1	1	KPNA2	0.863379	-0.0394681
E1	2	KPNA2	0.882625	-0.0163226
E1	3	KPNA2	0.887738	-0.00730992
E1	4	KPNA2	0.888568	-0.00258138
E1	5	KPNA2	0.890732	0.00348255
E1	6	KPNA2	0.889318	0.00596739
E1	7	KPNA2	0.883508	0.00405615
E1	8	KPNA2	0.878084	0.00253157
E1	9	KPNA2	0.870267	-0.00138625
E1	10	KPNA2	0.867215	-0.000538392
E1	11	KPNA2	0.862915	-0.000939843
E1	12	KPNA2	0.862545	0.00258987
E1	13	KPNA2	0.855681	-0.000374877
E1	14	KPNA2	0.851552	-0.000605203
E1	15	KPNA2	0.847474	-0.000784209
E1	16	KPNA2	0.839164	-0.00519485
E1	17	KPNA2	0.836846	-0.00361295
E1	18	KPNA2	0.834509	-0.00205079
E1	19	KPNA2	0.83361	0.000948802
E1	20	KPNA2	0.834564	0.00580233
E1	21	KPNA2	0.843448	0.0185853
E1	22	KPNA2	0.862277	0.0413133
E1	23	KPNA2	0.905994	0.08893
E1	24	KPNA2	0.991687	0.178522
E1	25	KPNA2	1.1639	0.354632
E1	26	KPNA2	1.49814	0.692771
E1	27	KPNA2	2.12575	1.32428
E1	28	KPNA2	3.2091	2.41154
E1	29	KPNA2	4.87186	4.07819
E1	30	KPNA2	6.68655	5.89678
E1	31	KPNA2	8.04201	7.25614
E1	32	KPNA2	8.9185	8.13653
E1	33	KPNA2	9.52092	8.74284
E1	34	KPNA2	9.91319	9.13901
E1	35	KPNA2	10.1616	9.39137
E1	36	KPNA2	10.2925	9.52617
E1	37	KPNA2	10.3689	9.6064
E1	38	KPNA2	10.3598	9.60124
E1	39	KPNA2	10.3973	9.64258
E1	40	KPNA2	10.3839	9.63317
E2	1	KPNA2	0.929238	-0.0509785
E2	2	KPNA2	0.971454	-0.00477193
E2	3	KPNA2	0.970316	-0.00191827
E2	4	KPNA2	0.96608	-0.00216375
E2	5	KPNA2	0.968113	0.00386076
E2	6	KPNA2	0.962528	0.00226702
E2	7	KPNA2	0.959722	0.00345151
E2	8	KPNA2	0.953535	0.00125648
E2	9	KPNA2	0.94687	-0.00141801
E2	10	KPNA2	0.941214	-0.00308232
E2	11	KPNA2	0.939265	-0.00104065
E2	12	KPNA2	0.936839	0.000523944
E2	13	KPNA2	0.929116	-0.00320698
E2	14	KPNA2	0.928143	-0.000189105
E2	15	KPNA2	0.92297	-0.00137086
E2	16	KPNA2	0.916644	-0.00370614
E2	17	KPNA2	0.917378	0.00101863
E2	18	KPNA2	0.918086	0.00571772
E2	19	KPNA2	0.923564	0.0151872
E2	20	KPNA2	0.943459	0.0390736
E2	21	KPNA2	0.983161	0.0827666
E2	22	KPNA2	1.06481	0.168409
E2	23	KPNA2	1.22875	0.336335
E2	24	KPNA2	1.54147	0.653047
E2	25	KPNA2	2.13732	1.25289
E2	26	KPNA2	3.20545	2.32501
E2	27	KPNA2	4.85259	3.97614
E2	28	KPNA2	6.8493	5.97684
E2	29	KPNA2	8.59219	7.72373
E2	30	KPNA2	9.51558	8.6511
E2	31	KPNA2	10.1316	9.27115
E2	32	KPNA2	10.6843	9.82785
E2	33	KPNA2	11.0996	10.2471
[truncated: 1,847 more rows]

## Sheet: BioGroup Analysis Result
Block Type	96well
Chemistry	SYBR_GREEN
Experiment File Name	D:\Applied Biosystems\StepOne Software v2.2\experiments\3-AKR1B15-KCTD6-KPNA2-2022-11-27.eds
Experiment Run End Time	2022-11-27 10:50:44 AM PDT
Instrument Type	steponeplus
Passive Reference	ROX
Biogroup Name	Target	Task	RQ	RQ Min	RQ Max	Cт Mean	ΔCт Mean	ΔCт SE	ΔΔCт
Analysis Type	Singleplex
Endogenous Control	AKR1B15
RQ Min/Max Confidence Level	95.0
Reference Biogroup Name

## Sheet: Technical Analysis Result
Block Type	96well
Chemistry	SYBR_GREEN
Experiment File Name	D:\Applied Biosystems\StepOne Software v2.2\experiments\3-AKR1B15-KCTD6-KPNA2-2022-11-27.eds
Experiment Run End Time	2022-11-27 10:50:44 AM PDT
Instrument Type	steponeplus
Passive Reference	ROX
Sample Name	Target	Task	RQ	RQ Min	RQ Max	Cт Mean	ΔCт Mean	ΔCт SE	ΔΔCт
Sample 1	AKR1B15	UNKNOWN				30.851
Sample 2	AKR1B15	UNKNOWN				28.2942
Sample 3	AKR1B15	UNKNOWN				26.3792
Sample 4	AKR1B15	UNKNOWN				30.5798
Sample 5	AKR1B15	UNKNOWN				31.2854
Sample 6	AKR1B15	UNKNOWN				30.0942
Sample 7	AKR1B15	UNKNOWN				17.9446
Sample 8	AKR1B15	UNKNOWN				19.8855
Sample 9	AKR1B15	UNKNOWN				23.2664
Sample 10	AKR1B15	UNKNOWN				20.9763
Sample 11	AKR1B15	UNKNOWN				19.1184
Sample 12	AKR1B15	UNKNOWN				22.0694
Sample 1	KCTD6	UNKNOWN	1	0.560166	1.78518	25.8785	-4.97253	0.194316	0
Sample 2	KCTD6	UNKNOWN	0.246819	0.211524	0.288004	25.3402	-2.95406	0.0517433	2.01847
Sample 3	KCTD6	UNKNOWN	0.0841438	0.0702235	0.100823	24.9777	-1.40153	0.0606373	3.571
Sample 4	KCTD6	UNKNOWN	0.596672	0.367006	0.970059	26.3522	-4.22754	0.162954	0.74499
Sample 5	KCTD6	UNKNOWN	0.937134	0.61682	1.42379	26.4065	-4.87886	0.14024	0.0936728
Sample 6	KCTD6	UNKNOWN	0.712791	0.595694	0.852907	25.6101	-4.48408	0.0601742	0.488448
Sample 7	KCTD6	UNKNOWN	0.000245087	0.000228216	0.000263205	24.9665	7.02189	0.0239144	11.9944
Sample 8	KCTD6	UNKNOWN	0.00190081	0.00170307	0.00212152	23.9521	4.06664	0.0368335	9.03917
Sample 9	KCTD6	UNKNOWN	0.0557666	0.0399281	0.0778877	22.4583	-0.808076	0.112023	4.16446
Sample 10	KCTD6	UNKNOWN	0.00794603	0.00759439	0.00831394	22.9793	2.00302	0.0151765	6.97555
Sample 11	KCTD6	UNKNOWN	0.00349255	0.00301049	0.00405181	22.3074	3.18897	0.0498027	8.1615
Sample 12	KCTD6	UNKNOWN	0.00469643	0.00445847	0.0049471	24.8311	2.76169	0.0174352	7.73422
Sample 1	KPNA2	UNKNOWN	1	0.555755	1.79935	27.466	-3.38501	0.196966	0
Sample 2	KPNA2	UNKNOWN	0.592977	0.480373	0.731978	25.6632	-2.63106	0.070613	0.753951
Sample 3	KPNA2	UNKNOWN	0.0925181	0.0819394	0.104462	26.4283	0.0491114	0.0407138	3.43412
Sample 4	KPNA2	UNKNOWN	0.622981	0.383434	1.01218	27.8775	-2.70227	0.162739	0.68274
Sample 5	KPNA2	UNKNOWN	0.985463	0.660709	1.46984	27.9215	-3.36388	0.134053	0.0211267
Sample 6	KPNA2	UNKNOWN	0.944723	0.701506	1.27227	26.7912	-3.30297	0.0998074	0.082037
Sample 7	KPNA2	UNKNOWN	0.00831607	0.00774219	0.00893248	21.4695	3.52487	0.0239757	6.90988
Sample 8	KPNA2	UNKNOWN	0.0306598	0.0277528	0.0338713	21.528	1.6425	0.0334016	5.02751
Sample 9	KPNA2	UNKNOWN	0.0818518	0.0589712	0.11361	23.4922	0.225833	0.109933	3.61084
Sample 10	KPNA2	UNKNOWN	0.0435799	0.0403536	0.047064	22.1115	1.13519	0.0257897	4.5202
Sample 11	KPNA2	UNKNOWN	0.0181713	0.0158846	0.0207872	21.5156	2.39718	0.0450961	5.78219
Sample 12	KPNA2	UNKNOWN	0.0370734	0.0353262	0.038907	23.4379	1.36846	0.0161863	4.75347
Sample 1	ACTIN	UNKNOWN	1	0.560496	1.78413	18.3949	-12.4561	0.194118	0
Sample 2	ACTIN	UNKNOWN	0.235706	0.190231	0.292051	17.9231	-10.3711	0.07187	2.08494
Sample 3	ACTIN	UNKNOWN	0.0543345	0.0403878	0.0730972	18.1251	-8.25409	0.0994617	4.20199
Sample 4	ACTIN	UNKNOWN	0.29899	0.190476	0.469324	19.8655	-10.7143	0.151183	1.74183
Sample 5	ACTIN	UNKNOWN	1.05759	0.621126	1.80074	18.7485	-12.5369	0.178452	-0.0807753
Sample 6	ACTIN	UNKNOWN	0.422654	0.340965	0.523913	18.8806	-11.2136	0.0720141	1.24245
Sample 7	ACTIN	UNKNOWN	0.00121929	0.000928265	0.00160156	15.1683	-2.77634	0.0914396	9.67974
Sample 8	ACTIN	UNKNOWN	0.00143081	0.00107732	0.00190029	16.8783	-3.00713	0.0951475	9.44895
Sample 9	ACTIN	UNKNOWN	0.0169426	0.0104475	0.0274757	16.6935	-6.57289	0.162108	5.8832
Sample 10	ACTIN	UNKNOWN	0.00665249	0.0051986	0.00851299	15.7521	-5.22419	0.0826866	7.23189
Sample 11	ACTIN	UNKNOWN	0.00124512	0.000941585	0.0016465	16.3118	-2.80658	0.0936908	9.6495
Sample 12	ACTIN	UNKNOWN	0.00546866	0.00512013	0.00584091	17.1279	-4.94149	0.0220809	7.5146
Analysis Type	Singleplex
Endogenous Control	AKR1B15
RQ Min/Max Confidence Level	95.0
Reference Sample	Sample 1
