# Supplementary material for: Estrogen-related genes influence immune cell infiltration and immunotherapy response in Hepatocellular Carcinoma
Source: Front Immunol. 2023 Feb 6;14:1114717. doi: 10.3389/fimmu.2023.1114717 (PMC9939443; doi:10.3389/fimmu.2023.1114717)
Supplement: Supplementary file 1 [file DataSheet_1.zip › Data Sheet/qRT-PCR_Patient7-12.xls]

## Sheet: Sample Setup
Block Type	96well
Chemistry	SYBR_GREEN
Experiment File Name	D:\wyf\4-AKR1B15-KCTD6-KPNA2-2022-11-27.eds
Experiment Run End Time	2022-11-27 15:07:40 PM PDT
Instrument Type	steponeplus
Passive Reference	ROX
Well	Sample Name	Target	Target Color	Reporter	Quencher	Comments	Task	Biogroup Name	Sample Color	Biogroup Color
A9	Sample 9	AKR1B15	RGB(139,189,249)	SYBR	None		UNKNOWN		RGB(96,255,160)
B9	Sample 9	AKR1B15	RGB(139,189,249)	SYBR	None		UNKNOWN		RGB(96,255,160)
C9	Sample 9	KCTD6	RGB(208,243,98)	SYBR	None		UNKNOWN		RGB(96,255,160)
D9	Sample 9	KCTD6	RGB(208,243,98)	SYBR	None		UNKNOWN		RGB(96,255,160)
E9	Sample 9	KPNA2	RGB(244,165,230)	SYBR	None		UNKNOWN		RGB(96,255,160)
F9	Sample 9	KPNA2	RGB(244,165,230)	SYBR	None		UNKNOWN		RGB(96,255,160)
G9	Sample 9	ACTIN	RGB(255,191,168)	SYBR	None		UNKNOWN		RGB(96,255,160)
H9	Sample 9	ACTIN	RGB(255,191,168)	SYBR	None		UNKNOWN		RGB(96,255,160)
A6	Sample 6	AKR1B15	RGB(139,189,249)	SYBR	None		UNKNOWN		RGB(255,204,153)
B6	Sample 6	AKR1B15	RGB(139,189,249)	SYBR	None		UNKNOWN		RGB(255,204,153)
C6	Sample 6	KCTD6	RGB(208,243,98)	SYBR	None		UNKNOWN		RGB(255,204,153)
D6	Sample 6	KCTD6	RGB(208,243,98)	SYBR	None		UNKNOWN		RGB(255,204,153)
E6	Sample 6	KPNA2	RGB(244,165,230)	SYBR	None		UNKNOWN		RGB(255,204,153)
F6	Sample 6	KPNA2	RGB(244,165,230)	SYBR	None		UNKNOWN		RGB(255,204,153)
G6	Sample 6	ACTIN	RGB(255,191,168)	SYBR	None		UNKNOWN		RGB(255,204,153)
H6	Sample 6	ACTIN	RGB(255,191,168)	SYBR	None		UNKNOWN		RGB(255,204,153)
A7	Sample 7	AKR1B15	RGB(139,189,249)	SYBR	None		UNKNOWN		RGB(253,138,88)
B7	Sample 7	AKR1B15	RGB(139,189,249)	SYBR	None		UNKNOWN		RGB(253,138,88)
C7	Sample 7	KCTD6	RGB(208,243,98)	SYBR	None		UNKNOWN		RGB(253,138,88)
D7	Sample 7	KCTD6	RGB(208,243,98)	SYBR	None		UNKNOWN		RGB(253,138,88)
E7	Sample 7	KPNA2	RGB(244,165,230)	SYBR	None		UNKNOWN		RGB(253,138,88)
F7	Sample 7	KPNA2	RGB(244,165,230)	SYBR	None		UNKNOWN		RGB(253,138,88)
G7	Sample 7	ACTIN	RGB(255,191,168)	SYBR	None		UNKNOWN		RGB(253,138,88)
H7	Sample 7	ACTIN	RGB(255,191,168)	SYBR	None		UNKNOWN		RGB(253,138,88)
A4	Sample 4	AKR1B15	RGB(139,189,249)	SYBR	None		UNKNOWN		RGB(247,255,168)
B4	Sample 4	AKR1B15	RGB(139,189,249)	SYBR	None		UNKNOWN		RGB(247,255,168)
C4	Sample 4	KCTD6	RGB(208,243,98)	SYBR	None		UNKNOWN		RGB(247,255,168)
D4	Sample 4	KCTD6	RGB(208,243,98)	SYBR	None		UNKNOWN		RGB(247,255,168)
E4	Sample 4	KPNA2	RGB(244,165,230)	SYBR	None		UNKNOWN		RGB(247,255,168)
F4	Sample 4	KPNA2	RGB(244,165,230)	SYBR	None		UNKNOWN		RGB(247,255,168)
G4	Sample 4	ACTIN	RGB(255,191,168)	SYBR	None		UNKNOWN		RGB(247,255,168)
H4	Sample 4	ACTIN	RGB(255,191,168)	SYBR	None		UNKNOWN		RGB(247,255,168)
A3	Sample 3	AKR1B15	RGB(139,189,249)	SYBR	None		UNKNOWN		RGB(223,221,142)
A12	Sample 12	AKR1B15	RGB(139,189,249)	SYBR	None		UNKNOWN		RGB(223,221,142)
B3	Sample 3	AKR1B15	RGB(139,189,249)	SYBR	None		UNKNOWN		RGB(223,221,142)
B12	Sample 12	AKR1B15	RGB(139,189,249)	SYBR	None		UNKNOWN		RGB(223,221,142)
C3	Sample 3	KCTD6	RGB(208,243,98)	SYBR	None		UNKNOWN		RGB(223,221,142)
C12	Sample 12	KCTD6	RGB(208,243,98)	SYBR	None		UNKNOWN		RGB(223,221,142)
D3	Sample 3	KCTD6	RGB(208,243,98)	SYBR	None		UNKNOWN		RGB(223,221,142)
D12	Sample 12	KCTD6	RGB(208,243,98)	SYBR	None		UNKNOWN		RGB(223,221,142)
E3	Sample 3	KPNA2	RGB(244,165,230)	SYBR	None		UNKNOWN		RGB(223,221,142)
E12	Sample 12	KPNA2	RGB(244,165,230)	SYBR	None		UNKNOWN		RGB(223,221,142)
F3	Sample 3	KPNA2	RGB(244,165,230)	SYBR	None		UNKNOWN		RGB(223,221,142)
F12	Sample 12	KPNA2	RGB(244,165,230)	SYBR	None		UNKNOWN		RGB(223,221,142)
G3	Sample 3	ACTIN	RGB(255,191,168)	SYBR	None		UNKNOWN		RGB(223,221,142)
H3	Sample 3	ACTIN	RGB(255,191,168)	SYBR	None		UNKNOWN		RGB(223,221,142)
A8	Sample 8	AKR1B15	RGB(139,189,249)	SYBR	None		UNKNOWN		RGB(213,244,165)
B8	Sample 8	AKR1B15	RGB(139,189,249)	SYBR	None		UNKNOWN		RGB(213,244,165)
C8	Sample 8	KCTD6	RGB(208,243,98)	SYBR	None		UNKNOWN		RGB(213,244,165)
D8	Sample 8	KCTD6	RGB(208,243,98)	SYBR	None		UNKNOWN		RGB(213,244,165)
E8	Sample 8	KPNA2	RGB(244,165,230)	SYBR	None		UNKNOWN		RGB(213,244,165)
F8	Sample 8	KPNA2	RGB(244,165,230)	SYBR	None		UNKNOWN		RGB(213,244,165)
G8	Sample 8	ACTIN	RGB(255,191,168)	SYBR	None		UNKNOWN		RGB(213,244,165)
H8	Sample 8	ACTIN	RGB(255,191,168)	SYBR	None		UNKNOWN		RGB(213,244,165)
A5	Sample 5	AKR1B15	RGB(139,189,249)	SYBR	None		UNKNOWN		RGB(180,255,0)
B5	Sample 5	AKR1B15	RGB(139,189,249)	SYBR	None		UNKNOWN		RGB(180,255,0)
C5	Sample 5	KCTD6	RGB(208,243,98)	SYBR	None		UNKNOWN		RGB(180,255,0)
D5	Sample 5	KCTD6	RGB(208,243,98)	SYBR	None		UNKNOWN		RGB(180,255,0)
E5	Sample 5	KPNA2	RGB(244,165,230)	SYBR	None		UNKNOWN		RGB(180,255,0)
F5	Sample 5	KPNA2	RGB(244,165,230)	SYBR	None		UNKNOWN		RGB(180,255,0)
G5	Sample 5	ACTIN	RGB(255,191,168)	SYBR	None		UNKNOWN		RGB(180,255,0)
H5	Sample 5	ACTIN	RGB(255,191,168)	SYBR	None		UNKNOWN		RGB(180,255,0)
A2	Sample 2	AKR1B15	RGB(139,189,249)	SYBR	None		UNKNOWN		RGB(168,255,222)
A11	Sample 11	AKR1B15	RGB(139,189,249)	SYBR	None		UNKNOWN		RGB(168,255,222)
B2	Sample 2	AKR1B15	RGB(139,189,249)	SYBR	None		UNKNOWN		RGB(168,255,222)
B11	Sample 11	AKR1B15	RGB(139,189,249)	SYBR	None		UNKNOWN		RGB(168,255,222)
C2	Sample 2	KCTD6	RGB(208,243,98)	SYBR	None		UNKNOWN		RGB(168,255,222)
C11	Sample 11	KCTD6	RGB(208,243,98)	SYBR	None		UNKNOWN		RGB(168,255,222)
D2	Sample 2	KCTD6	RGB(208,243,98)	SYBR	None		UNKNOWN		RGB(168,255,222)
D11	Sample 11	KCTD6	RGB(208,243,98)	SYBR	None		UNKNOWN		RGB(168,255,222)
E2	Sample 2	KPNA2	RGB(244,165,230)	SYBR	None		UNKNOWN		RGB(168,255,222)
E11	Sample 11	KPNA2	RGB(244,165,230)	SYBR	None		UNKNOWN		RGB(168,255,222)
F2	Sample 2	KPNA2	RGB(244,165,230)	SYBR	None		UNKNOWN		RGB(168,255,222)
F11	Sample 11	KPNA2	RGB(244,165,230)	SYBR	None		UNKNOWN		RGB(168,255,222)
G2	Sample 2	ACTIN	RGB(255,191,168)	SYBR	None		UNKNOWN		RGB(168,255,222)
G11	Sample 11	ACTIN	RGB(255,191,168)	SYBR	None		UNKNOWN		RGB(168,255,222)
G12	Sample 11	ACTIN	RGB(255,191,168)	SYBR	None		UNKNOWN		RGB(168,255,222)
H2	Sample 2	ACTIN	RGB(255,191,168)	SYBR	None		UNKNOWN		RGB(168,255,222)
H11	Sample 11	ACTIN	RGB(255,191,168)	SYBR	None		UNKNOWN		RGB(168,255,222)
H12	Sample 11	ACTIN	RGB(255,191,168)	SYBR	None		UNKNOWN		RGB(168,255,222)
A1	Sample 1	AKR1B15	RGB(139,189,249)	SYBR	None		UNKNOWN		RGB(132,193,241)
A10	Sample 10	AKR1B15	RGB(139,189,249)	SYBR	None		UNKNOWN		RGB(132,193,241)
B1	Sample 1	AKR1B15	RGB(139,189,249)	SYBR	None		UNKNOWN		RGB(132,193,241)
B10	Sample 10	AKR1B15	RGB(139,189,249)	SYBR	None		UNKNOWN		RGB(132,193,241)
C1	Sample 1	KCTD6	RGB(208,243,98)	SYBR	None		UNKNOWN		RGB(132,193,241)
C10	Sample 10	KCTD6	RGB(208,243,98)	SYBR	None		UNKNOWN		RGB(132,193,241)
D1	Sample 1	KCTD6	RGB(208,243,98)	SYBR	None		UNKNOWN		RGB(132,193,241)
D10	Sample 10	KCTD6	RGB(208,243,98)	SYBR	None		UNKNOWN		RGB(132,193,241)
E1	Sample 1	KPNA2	RGB(244,165,230)	SYBR	None		UNKNOWN		RGB(132,193,241)
E10	Sample 10	KPNA2	RGB(244,165,230)	SYBR	None		UNKNOWN		RGB(132,193,241)
F1	Sample 1	KPNA2	RGB(244,165,230)	SYBR	None		UNKNOWN		RGB(132,193,241)
F10	Sample 10	KPNA2	RGB(244,165,230)	SYBR	None		UNKNOWN		RGB(132,193,241)
G1	Sample 1	ACTIN	RGB(255,191,168)	SYBR	None		UNKNOWN		RGB(132,193,241)
G10	Sample 10	ACTIN	RGB(255,191,168)	SYBR	None		UNKNOWN		RGB(132,193,241)
H1	Sample 1	ACTIN	RGB(255,191,168)	SYBR	None		UNKNOWN		RGB(132,193,241)
H10	Sample 10	ACTIN	RGB(255,191,168)	SYBR	None		UNKNOWN		RGB(132,193,241)

## Sheet: Results
Block Type	96well
Chemistry	SYBR_GREEN
Experiment File Name	D:\wyf\4-AKR1B15-KCTD6-KPNA2-2022-11-27.eds
Experiment Run End Time	2022-11-27 15:07:40 PM PDT
Instrument Type	steponeplus
Passive Reference	ROX
Well	Sample Name	Target	Task	Reporter	Quencher	RQ	RQ Min	RQ Max	Cт	Cт Mean	Cт SD	ΔCт	ΔCт Mean	ΔCт SE	HK Control ΔCт Mean	HK Control ΔCт SE	ΔΔCт	Automatic Ct Threshold	Ct Threshold	Automatic Baseline	Baseline Start	Baseline End	Efficiency	Tm1	Tm2	Tm3	Comments	HIGHSD	MTP
A1	Sample 1	AKR1B15	UNKNOWN	SYBR	None				30.2153	30.2643	0.0693097							TRUE	1.7882	TRUE	3	22	1	83.0438	76.7845			N	Y
A2	Sample 2	AKR1B15	UNKNOWN	SYBR	None				28.103	27.6915	0.581949							TRUE	1.7882	TRUE	3	20	1	82.8948				Y	N
A3	Sample 3	AKR1B15	UNKNOWN	SYBR	None				26.505	26.5622	0.0810042							TRUE	1.7882	TRUE	3	18	1	83.183				N	N
A4	Sample 4	AKR1B15	UNKNOWN	SYBR	None				31.6104	31.7502	0.197812							TRUE	1.7882	TRUE	3	24	1	83.034	86.76			N	Y
A5	Sample 5	AKR1B15	UNKNOWN	SYBR	None				31.9196	32.201	0.398029							TRUE	1.7882	TRUE	3	24	1	82.8872				N	N
A6	Sample 6	AKR1B15	UNKNOWN	SYBR	None				28.6097	28.5361	0.104148							TRUE	1.7882	TRUE	3	20	1	82.8872	86.3153			N	Y
A7	Sample 7	AKR1B15	UNKNOWN	SYBR	None				20.0268	20.071	0.0624394							TRUE	1.7882	TRUE	3	12	1	83.184				N	N
A8	Sample 8	AKR1B15	UNKNOWN	SYBR	None				19.3773	19.3678	0.0133508							TRUE	1.7882	TRUE	3	11	1	83.184				N	N
A9	Sample 9	AKR1B15	UNKNOWN	SYBR	None				23.4013	23.3923	0.0126764							TRUE	1.7882	TRUE	3	15	1	83.1893				N	N
A10	Sample 10	AKR1B15	UNKNOWN	SYBR	None				21.1824	21.2017	0.0273152							TRUE	1.7882	TRUE	3	13	1	83.1893				N	N
A11	Sample 11	AKR1B15	UNKNOWN	SYBR	None				20.0602	20.0815	0.0302068							TRUE	1.7882	TRUE	3	12	1	83.037				N	N
A12	Sample 12	AKR1B15	UNKNOWN	SYBR	None				19.26	19.2232	0.0520976							TRUE	1.7882	TRUE	3	11	1	83.037				N	N
B1	Sample 1	AKR1B15	UNKNOWN	SYBR	None				30.3134	30.2643	0.0693097							TRUE	1.7882	TRUE	3	22	1	82.8948	76.0393			N	Y
B2	Sample 2	AKR1B15	UNKNOWN	SYBR	None				27.28	27.6915	0.581949							TRUE	1.7882	TRUE	3	20	1	82.8948				Y	N
B3	Sample 3	AKR1B15	UNKNOWN	SYBR	None				26.6195	26.5622	0.0810042							TRUE	1.7882	TRUE	3	18	1	83.183				N	N
B4	Sample 4	AKR1B15	UNKNOWN	SYBR	None				31.8901	31.7502	0.197812							TRUE	1.7882	TRUE	3	24	1	83.034				N	N
B5	Sample 5	AKR1B15	UNKNOWN	SYBR	None				32.4825	32.201	0.398029							TRUE	1.7882	TRUE	3	24	1	82.7381				N	N
B6	Sample 6	AKR1B15	UNKNOWN	SYBR	None				28.4624	28.5361	0.104148							TRUE	1.7882	TRUE	3	20	1	82.8872				N	N
B7	Sample 7	AKR1B15	UNKNOWN	SYBR	None				20.1151	20.071	0.0624394							TRUE	1.7882	TRUE	3	12	1	83.184				N	N
B8	Sample 8	AKR1B15	UNKNOWN	SYBR	None				19.3584	19.3678	0.0133508							TRUE	1.7882	TRUE	3	11	1	83.184				N	N
B9	Sample 9	AKR1B15	UNKNOWN	SYBR	None				23.3834	23.3923	0.0126764							TRUE	1.7882	TRUE	3	15	1	83.0402				N	N
B10	Sample 10	AKR1B15	UNKNOWN	SYBR	None				21.221	21.2017	0.0273152							TRUE	1.7882	TRUE	3	13	1	83.0402				N	N
B11	Sample 11	AKR1B15	UNKNOWN	SYBR	None				20.1029	20.0815	0.0302068							TRUE	1.7882	TRUE	3	12	1	83.037				N	N
B12	Sample 12	AKR1B15	UNKNOWN	SYBR	None				19.1863	19.2232	0.0520976							TRUE	1.7882	TRUE	3	11	1	83.037				N	N
C1	Sample 1	KCTD6	UNKNOWN	SYBR	None	1	0.834115	1.19887	27.2	27.236	0.0509309		-3.02832	0.0608185			0	TRUE	1.73859	TRUE	3	19	1	85.1302				N	N
C2	Sample 2	KCTD6	UNKNOWN	SYBR	None	0.44609	0.0648669	3.06776	25.3291	25.8277	0.705216		-1.86373	0.646527			1.16459	TRUE	1.73859	TRUE	3	17	1	85.2793	75.8903			Y	Y
C3	Sample 3	KCTD6	UNKNOWN	SYBR	None	0.195818	0.155645	0.246359	25.8349	25.8863	0.0727488		-0.675904	0.0769873			2.35242	TRUE	1.73859	TRUE	3	18	1	85.1206				N	N
C4	Sample 4	KCTD6	UNKNOWN	SYBR	None	1.72069	0.284352	10.4124	27.3517	27.9389	0.830436		-3.81131	0.603636			-0.782989	TRUE	1.73859	TRUE	3	19	1	85.2696	76.0291			Y	Y
C5	Sample 5	KCTD6	UNKNOWN	SYBR	None	3.67788	1.51566	8.92469	27.1983	27.2939	0.135194		-4.9072	0.297241			-1.87888	TRUE	1.73859	TRUE	3	19	1	85.1229				N	N
C6	Sample 6	KCTD6	UNKNOWN	SYBR	None	0.569908	0.452484	0.717804	26.2953	26.3189	0.0335111		-2.21712	0.0773621			0.8112	TRUE	1.73859	TRUE	3	18	1	85.1229				N	N
C7	Sample 7	KCTD6	UNKNOWN	SYBR	None	0.0051529	0.00427517	0.00621083	24.5986	24.643	0.062786		4.57208	0.0626129			7.6004	TRUE	1.73859	TRUE	3	16	1	85.2703				N	N
C8	Sample 8	KCTD6	UNKNOWN	SYBR	None	0.0106004	0.00977063	0.0115005	22.8736	22.8992	0.0362706		3.53142	0.0273294			6.55974	TRUE	1.73859	TRUE	3	14	1	85.2703				N	N
C9	Sample 9	KCTD6	UNKNOWN	SYBR	None	0.167492	0.161169	0.174063	22.9326	22.9418	0.0131269		-0.450483	0.0129036			2.57784	TRUE	1.73859	TRUE	3	14	1	85.2761				N	N
C10	Sample 10	KCTD6	UNKNOWN	SYBR	None	0.023857	0.0222019	0.0256356	23.5484	23.5628	0.0204058		2.36112	0.0241093			5.38944	TRUE	1.73859	TRUE	3	15	1	85.2761				N	N
C11	Sample 11	KCTD6	UNKNOWN	SYBR	None	0.00525759	0.004933	0.00560354	24.624	24.6246	0.000828101		4.54306	0.0213675			7.57138	TRUE	1.73859	TRUE	3	16	1	85.1236				N	N
C12	Sample 12	KCTD6	UNKNOWN	SYBR	None	0.00990257	0.00885334	0.0110762	22.8601	22.8528	0.0103175		3.62966	0.037554			6.65798	TRUE	1.73859	TRUE	3	14	1	85.1236				N	N
D1	Sample 1	KCTD6	UNKNOWN	SYBR	None	1	0.834115	1.19887	27.272	27.236	0.0509309		-3.02832	0.0608185			0	TRUE	1.73859	TRUE	3	19	1	85.1302				N	N
D2	Sample 2	KCTD6	UNKNOWN	SYBR	None	0.44609	0.0648669	3.06776	26.3264	25.8277	0.705216		-1.86373	0.646527			1.16459	TRUE	1.73859	TRUE	3	18	1	85.1302				Y	N
D3	Sample 3	KCTD6	UNKNOWN	SYBR	None	0.195818	0.155645	0.246359	25.9378	25.8863	0.0727488		-0.675904	0.0769873			2.35242	TRUE	1.73859	TRUE	3	18	1	85.1206				N	N
D4	Sample 4	KCTD6	UNKNOWN	SYBR	None	1.72069	0.284352	10.4124	28.5261	27.9389	0.830436		-3.81131	0.603636			-0.782989	TRUE	1.73859	TRUE	3	21	1	85.1206				Y	N
D5	Sample 5	KCTD6	UNKNOWN	SYBR	None	3.67788	1.51566	8.92469	27.3894	27.2939	0.135194		-4.9072	0.297241			-1.87888	TRUE	1.73859	TRUE	3	19	1	85.1229				N	N
D6	Sample 6	KCTD6	UNKNOWN	SYBR	None	0.569908	0.452484	0.717804	26.3426	26.3189	0.0335111		-2.21712	0.0773621			0.8112	TRUE	1.73859	TRUE	3	18	1	85.1229				N	N
D7	Sample 7	KCTD6	UNKNOWN	SYBR	None	0.0051529	0.00427517	0.00621083	24.6874	24.643	0.062786		4.57208	0.0626129			7.6004	TRUE	1.73859	TRUE	3	16	1	85.2703				N	N
D8	Sample 8	KCTD6	UNKNOWN	SYBR	None	0.0106004	0.00977063	0.0115005	22.9249	22.8992	0.0362706		3.53142	0.0273294			6.55974	TRUE	1.73859	TRUE	3	15	1	85.2703				N	N
D9	Sample 9	KCTD6	UNKNOWN	SYBR	None	0.167492	0.161169	0.174063	22.9511	22.9418	0.0131269		-0.450483	0.0129036			2.57784	TRUE	1.73859	TRUE	3	15	1	85.2761				N	N
D10	Sample 10	KCTD6	UNKNOWN	SYBR	None	0.023857	0.0222019	0.0256356	23.5772	23.5628	0.0204058		2.36112	0.0241093			5.38944	TRUE	1.73859	TRUE	3	15	1	85.2761				N	N
D11	Sample 11	KCTD6	UNKNOWN	SYBR	None	0.00525759	0.004933	0.00560354	24.6252	24.6246	0.000828101		4.54306	0.0213675			7.57138	TRUE	1.73859	TRUE	3	16	1	85.1236				N	N
D12	Sample 12	KCTD6	UNKNOWN	SYBR	None	0.00990257	0.00885334	0.0110762	22.8455	22.8528	0.0103175		3.62966	0.037554			6.65798	TRUE	1.73859	TRUE	3	14	1	85.1236				N	N
E1	Sample 1	KPNA2	UNKNOWN	SYBR	None	1	0.649454	1.53976	28.5164	28.6526	0.192579		-1.61174	0.144725			0	TRUE	1.87918	TRUE	3	21	1	83.1928				N	N
E2	Sample 2	KPNA2	UNKNOWN	SYBR	None	1.13894	0.333765	3.8865	25.8852	25.892	0.00961892		-1.79943	0.411556			-0.187689	TRUE	1.87918	TRUE	3	18	1	82.8948				N	N
E3	Sample 3	KPNA2	UNKNOWN	SYBR	None	0.255538	0.206177	0.316717	26.8753	26.9189	0.0616221		0.356647	0.0719686			1.96839	TRUE	1.87918	TRUE	3	19	1	82.885				N	N
E4	Sample 4	KPNA2	UNKNOWN	SYBR	None	1.26127	0.743407	2.13989	29.9125	29.8036	0.153972		-1.94662	0.177253			-0.33488	TRUE	1.87918	TRUE	3	22	1	83.034				N	N
E5	Sample 5	KPNA2	UNKNOWN	SYBR	None	4.27566	1.76697	10.3461	28.4005	28.4932	0.13099		-3.70789	0.296299			-2.09615	TRUE	1.87918	TRUE	3	21	1	83.0362				N	N
E6	Sample 6	KPNA2	UNKNOWN	SYBR	None	2.07446	1.59528	2.69756	25.9199	25.8716	0.0682995		-2.66448	0.088067			-1.05273	TRUE	1.87918	TRUE	3	18	1	82.8872				N	N
E7	Sample 7	KPNA2	UNKNOWN	SYBR	None	0.117274	0.0991868	0.13866	21.586	21.5513	0.049098		1.4803	0.0561662			3.09204	TRUE	1.87918	TRUE	3	14	1	82.737	89.4429			N	Y
E8	Sample 8	KPNA2	UNKNOWN	SYBR	None	0.0736883	0.0701375	0.0774189	21.5321	21.5185	0.0192405		2.15068	0.0165596			3.76242	TRUE	1.87918	TRUE	3	13	1	83.035				N	N
E9	Sample 9	KPNA2	UNKNOWN	SYBR	None	0.301746	0.247844	0.367371	23.4438	23.5092	0.0924493		0.116852	0.0659832			1.72859	TRUE	1.87918	TRUE	3	15	1	82.8912				N	N
E10	Sample 10	KPNA2	UNKNOWN	SYBR	None	0.167754	0.158112	0.177983	22.1701	22.1655	0.00645892		0.963839	0.0198474			2.57558	TRUE	1.87918	TRUE	3	13	1	82.8912				N	N
E11	Sample 11	KPNA2	UNKNOWN	SYBR	None	0.116313	0.109098	0.124004	21.5715	21.5737	0.00308582		1.49218	0.0214706			3.10392	TRUE	1.87918	TRUE	3	13	1	82.739	89.2965			N	Y
E12	Sample 12	KPNA2	UNKNOWN	SYBR	None	0.062948	0.0540298	0.0733383	21.6367	21.6011	0.0503388		2.37795	0.0512257			3.9897	TRUE	1.87918	TRUE	3	14	1	83.037				N	N
F1	Sample 1	KPNA2	UNKNOWN	SYBR	None	1	0.649454	1.53976	28.7888	28.6526	0.192579		-1.61174	0.144725			0	TRUE	1.87918	TRUE	3	21	1	82.8948				N	N
F2	Sample 2	KPNA2	UNKNOWN	SYBR	None	1.13894	0.333765	3.8865	25.8988	25.892	0.00961892		-1.79943	0.411556			-0.187689	TRUE	1.87918	TRUE	3	18	1	83.0438				N	N
F3	Sample 3	KPNA2	UNKNOWN	SYBR	None	0.255538	0.206177	0.316717	26.9625	26.9189	0.0616221		0.356647	0.0719686			1.96839	TRUE	1.87918	TRUE	3	19	1	82.885				N	N
F4	Sample 4	KPNA2	UNKNOWN	SYBR	None	1.26127	0.743407	2.13989	29.6948	29.8036	0.153972		-1.94662	0.177253			-0.33488	TRUE	1.87918	TRUE	3	22	1	83.034				N	N
F5	Sample 5	KPNA2	UNKNOWN	SYBR	None	4.27566	1.76697	10.3461	28.5858	28.4932	0.13099		-3.70789	0.296299			-2.09615	TRUE	1.87918	TRUE	3	21	1	83.0362				N	N
F6	Sample 6	KPNA2	UNKNOWN	SYBR	None	2.07446	1.59528	2.69756	25.8233	25.8716	0.0682995		-2.66448	0.088067			-1.05273	TRUE	1.87918	TRUE	3	18	1	82.8872				N	N
F7	Sample 7	KPNA2	UNKNOWN	SYBR	None	0.117274	0.0991868	0.13866	21.5166	21.5513	0.049098		1.4803	0.0561662			3.09204	TRUE	1.87918	TRUE	3	13	1	82.886	89.4429			N	Y
F8	Sample 8	KPNA2	UNKNOWN	SYBR	None	0.0736883	0.0701375	0.0774189	21.5049	21.5185	0.0192405		2.15068	0.0165596			3.76242	TRUE	1.87918	TRUE	3	13	1	83.184				N	N
F9	Sample 9	KPNA2	UNKNOWN	SYBR	None	0.301746	0.247844	0.367371	23.5745	23.5092	0.0924493		0.116852	0.0659832			1.72859	TRUE	1.87918	TRUE	3	16	1	82.8912	89.4498			N	Y
F10	Sample 10	KPNA2	UNKNOWN	SYBR	None	0.167754	0.158112	0.177983	22.161	22.1655	0.00645892		0.963839	0.0198474			2.57558	TRUE	1.87918	TRUE	3	14	1	83.0402				N	N
F11	Sample 11	KPNA2	UNKNOWN	SYBR	None	0.116313	0.109098	0.124004	21.5759	21.5737	0.00308582		1.49218	0.0214706			3.10392	TRUE	1.87918	TRUE	3	13	1	82.739	89.4456			N	Y
F12	Sample 12	KPNA2	UNKNOWN	SYBR	None	0.062948	0.0540298	0.0733383	21.5655	21.6011	0.0503388		2.37795	0.0512257			3.9897	TRUE	1.87918	TRUE	3	13	1	83.037				N	N
G1	Sample 1	ACTIN	UNKNOWN	SYBR	None	1	0.766031	1.30543	18.3933	18.468	0.105688		-11.7963	0.0893695			0	TRUE	1.71555	TRUE	3	11	1	87.9618				N	N
G2	Sample 2	ACTIN	UNKNOWN	SYBR	None	0.254397	0.0739961	0.87461	17.824	17.87	0.0650235		-9.82145	0.414061			1.97485	TRUE	1.71555	TRUE	3	10	1	87.9618				N	N
G3	Sample 3	ACTIN	UNKNOWN	SYBR	None	0.100076	0.0676527	0.148038	17.9687	18.0868	0.167062		-8.47546	0.131285			3.32084	TRUE	1.71555	TRUE	3	10	1	87.8033				N	N
G4	Sample 4	ACTIN	UNKNOWN	SYBR	None	2.23769	1.42481	3.51435	18.7341	18.7919	0.0817905		-12.9583	0.15136			-1.16201	TRUE	1.71555	TRUE	3	11	1	87.8033				N	N
G5	Sample 5	ACTIN	UNKNOWN	SYBR	None	3.9596	1.64298	9.54272	18.3312	18.4194	0.124729		-13.7817	0.294945			-1.98536	TRUE	1.71555	TRUE	3	11	1	87.8058				N	N
G6	Sample 6	ACTIN	UNKNOWN	SYBR	None	0.439681	0.338551	0.571022	17.8777	17.9252	0.0671935		-10.6108	0.0876406			1.18547	TRUE	1.71555	TRUE	3	10	1	87.8058				N	N
G7	Sample 7	ACTIN	UNKNOWN	SYBR	None	0.00260772	0.0020801	0.00326916	16.7961	16.8577	0.0871327		-3.2133	0.0757984			8.583	TRUE	1.71555	TRUE	3	9	1	87.8037				N	N
G8	Sample 8	ACTIN	UNKNOWN	SYBR	None	0.00213944	0.00153339	0.00298503	16.3288	16.4401	0.157372		-2.92775	0.111678			8.86855	TRUE	1.71555	TRUE	3	8	1	87.8037				N	N
G9	Sample 9	ACTIN	UNKNOWN	SYBR	None	0.0282853	0.0218596	0.0365999	16.6539	16.7398	0.121541		-6.6525	0.0864084			5.1438	TRUE	1.71555	TRUE	3	9	1	87.9592				N	N
G10	Sample 10	ACTIN	UNKNOWN	SYBR	None	0.0124732	0.00975776	0.0159443	15.6504	15.7304	0.113173		-5.47128	0.0823236			6.32502	TRUE	1.71555	TRUE	3	8	1	87.9592				N	N
G11	Sample 11	ACTIN	UNKNOWN	SYBR	None	0.00280853	0.00238981	0.00330062	16.793	16.7612	0.162255		-3.32033	0.0838923			8.47597	TRUE	1.71555	TRUE	3	9	1	87.8062				N	N
G12	Sample 11	ACTIN	UNKNOWN	SYBR	None	0.00280853	0.00238981	0.00330062	16.551	16.7612	0.162255		-3.32033	0.0838923			8.47597	TRUE	1.71555	TRUE	3	8	1	87.8062				N	N
H1	Sample 1	ACTIN	UNKNOWN	SYBR	None	1	0.766031	1.30543	18.5428	18.468	0.105688		-11.7963	0.0893695			0	TRUE	1.71555	TRUE	3	11	1	87.9618				N	N
H2	Sample 2	ACTIN	UNKNOWN	SYBR	None	0.254397	0.0739961	0.87461	17.916	17.87	0.0650235		-9.82145	0.414061			1.97485	TRUE	1.71555	TRUE	3	10	1	87.9618				N	N
H3	Sample 3	ACTIN	UNKNOWN	SYBR	None	0.100076	0.0676527	0.148038	18.2049	18.0868	0.167062		-8.47546	0.131285			3.32084	TRUE	1.71555	TRUE	3	10	1	87.9523				N	N
H4	Sample 4	ACTIN	UNKNOWN	SYBR	None	2.23769	1.42481	3.51435	18.8498	18.7919	0.0817905		-12.9583	0.15136			-1.16201	TRUE	1.71555	TRUE	3	11	1	87.9523				N	N
H5	Sample 5	ACTIN	UNKNOWN	SYBR	None	3.9596	1.64298	9.54272	18.5076	18.4194	0.124729		-13.7817	0.294945			-1.98536	TRUE	1.71555	TRUE	3	11	1	87.9548				N	N
H6	Sample 6	ACTIN	UNKNOWN	SYBR	None	0.439681	0.338551	0.571022	17.9728	17.9252	0.0671935		-10.6108	0.0876406			1.18547	TRUE	1.71555	TRUE	3	10	1	87.9548				N	N
H7	Sample 7	ACTIN	UNKNOWN	SYBR	None	0.00260772	0.0020801	0.00326916	16.9193	16.8577	0.0871327		-3.2133	0.0757984			8.583	TRUE	1.71555	TRUE	3	9	1	87.9527				N	N
H8	Sample 8	ACTIN	UNKNOWN	SYBR	None	0.00213944	0.00153339	0.00298503	16.5513	16.4401	0.157372		-2.92775	0.111678			8.86855	TRUE	1.71555	TRUE	3	8	1	87.9527				N	N
H9	Sample 9	ACTIN	UNKNOWN	SYBR	None	0.0282853	0.0218596	0.0365999	16.8258	16.7398	0.121541		-6.6525	0.0864084			5.1438	TRUE	1.71555	TRUE	3	9	1	88.1083				N	N
H10	Sample 10	ACTIN	UNKNOWN	SYBR	None	0.0124732	0.00975776	0.0159443	15.8104	15.7304	0.113173		-5.47128	0.0823236			6.32502	TRUE	1.71555	TRUE	3	8	1	87.9592				N	N
H11	Sample 11	ACTIN	UNKNOWN	SYBR	None	0.00280853	0.00238981	0.00330062	16.945	16.7612	0.162255		-3.32033	0.0838923			8.47597	TRUE	1.71555	TRUE	3	9	1	87.8062				N	N
H12	Sample 11	ACTIN	UNKNOWN	SYBR	None	0.00280853	0.00238981	0.00330062	16.7558	16.7612	0.162255		-3.32033	0.0838923			8.47597	TRUE	1.71555	TRUE	3	8	1	87.8062				N	N
Analysis Type	Singleplex
Endogenous Control	AKR1B15
RQ Min/Max Confidence Level	95.0
Reference Sample	Sample 1

## Sheet: Raw Data
Block Type	96well
Chemistry	SYBR_GREEN
Experiment File Name	D:\wyf\4-AKR1B15-KCTD6-KPNA2-2022-11-27.eds
Experiment Run End Time	2022-11-27 15:07:40 PM PDT
Instrument Type	steponeplus
Passive Reference	ROX
Well	Cycle	BLUE	GREEN	YELLOW	RED
A1	1	14150	11227	17246	19572
A2	1	16210	12782	19021	21481
A3	1	12014	9528	17270	20512
A4	1	12653	9968	17364	20339
A5	1	14953	11613	18114	20668
A6	1	15288	11918	18493	21105
A7	1	11395	9062	17052	20344
A8	1	7034	5776	14838	18572
A9	1	8932	7268	15837	19425
A10	1	11067	8748	16761	19934
A11	1	11289	8948	17101	20180
A12	1	7413	6079	14910	18518
B1	1	15627	12336	18775	21223
B2	1	14846	11605	18132	20568
B3	1	10122	8161	16440	19761
B4	1	14099	11113	18827	21886
B5	1	16113	12598	19020	21459
B6	1	15823	12283	18790	21283
B7	1	10620	8456	16822	20184
B8	1	8612	7079	16530	20515
B9	1	6811	5643	13913	17319
B10	1	11808	9348	17326	20495
B11	1	11240	8949	17151	20404
B12	1	7986	6503	15218	18797
C1	1	20772	15443	20385	22201
C2	1	21262	15766	20862	22700
C3	1	16739	12491	19180	21840
C4	1	18509	13695	19617	21896
C5	1	22082	16325	21503	23391
C6	1	22297	16431	21614	23518
C7	1	17580	12882	19566	22251
C8	1	16258	11991	20072	23386
C9	1	16937	12413	19993	23031
C10	1	17845	13178	19797	22407
C11	1	17284	12801	19403	21966
C12	1	14075	10450	18200	21412
D1	1	20913	15675	21183	23205
D2	1	22077	16457	22285	24488
D3	1	18176	13495	20363	23117
D4	1	19086	14126	20352	22834
D5	1	21568	16022	21379	23347
D6	1	22748	16876	22383	24561
D7	1	15952	11865	18595	21344
D8	1	14601	10931	18725	22041
D9	1	16094	11964	19624	22740
D10	1	17615	13193	19848	22567
D11	1	17120	12743	19737	22551
D12	1	12613	9389	16908	19946
E1	1	14722	11715	18723	21591
E2	1	15700	12231	19311	22042
E3	1	9255	7462	16350	20013
E4	1	11578	9114	17186	20535
E5	1	15202	11881	19177	21963
E6	1	15196	11824	18635	21379
E7	1	9256	7454	16607	20360
E8	1	5793	4891	15332	19797
E9	1	6756	5581	15184	19194
E10	1	9430	7571	16492	20101
E11	1	10831	8635	18224	22195
E12	1	5655	4799	15459	20072
F1	1	14879	11692	18949	21949
F2	1	15712	12139	19249	22068
F3	1	10305	8206	17461	21390
F4	1	12816	9992	18128	21430
F5	1	16042	12459	20110	23258
F6	1	15938	12351	19401	22166
F7	1	9251	7419	16654	20471
F8	1	5767	4759	15291	19805
F9	1	7322	5987	16322	20680
F10	1	9965	7925	16914	20563
F11	1	10353	8302	17591	21338
F12	1	6088	5115	15502	19918
G1	1	19534	14886	19890	21646
G2	1	19233	14591	19185	20738
G3	1	14754	11357	17361	19620
G4	1	17388	13165	18642	20670
G5	1	20740	15650	20706	22531
G6	1	19727	14938	19729	21421
G7	1	15734	11933	18414	20939
G8	1	13220	10131	17400	20351
G9	1	13743	10510	17829	20678
G10	1	15984	12165	18358	20655
G11	1	15740	12035	18590	20965
G12	1	14761	11477	18530	21368
H1	1	18797	14470	19812	21708
H2	1	20099	15281	20319	22003
H3	1	14339	11192	17604	20160
H4	1	16497	12650	18412	20575
H5	1	20263	15519	21013	23103
H6	1	20416	15598	20804	22757
H7	1	16032	12423	19324	22273
H8	1	13590	10603	18301	21536
H9	1	15181	11835	19413	22661
H10	1	17067	13113	19831	22549
H11	1	16809	12903	19873	22729
H12	1	12151	9429	17237	20484
A1	2	14382	11393	17405	19730
A2	2	16912	13228	19450	21882
A3	2	12637	9958	17743	20986
A4	2	13265	10404	17833	20862
A5	2	15654	12080	18642	21197
A6	2	16156	12471	19081	21691
A7	2	12216	9613	17676	20979
A8	2	7690	6204	15341	19084
A9	2	9579	7714	16408	20016
A10	2	11917	9320	17353	20528
A11	2	12074	9493	17688	20835
A12	2	8058	6543	15469	19103
B1	2	16464	12913	19379	21874
B2	2	16294	12579	19130	21553
B3	2	11199	8853	17196	20593
B4	2	15197	11863	19612	22692
B5	2	17259	13346	19820	22305
B6	2	16987	13033	19558	22008
B7	2	11933	9336	17821	21234
B8	2	9701	7781	17395	21433
B9	2	7549	6169	14451	17888
B10	2	13144	10235	18323	21484
B11	2	12666	9922	18288	21595
B12	2	8721	7002	15844	19505
C1	2	21512	15934	20805	22606
C2	2	23127	16930	21951	23743
C3	2	18255	13414	20134	22808
C4	2	20008	14630	20550	22801
C5	2	23881	17473	22660	24498
C6	2	24047	17509	22656	24512
C7	2	19231	13941	20666	23310
C8	2	17839	13006	21128	24417
C9	2	18482	13392	21051	24026
C10	2	19662	14323	20957	23516
C11	2	18690	13694	20262	22813
C12	2	15299	11244	19155	22422
D1	2	21930	16365	21855	23907
D2	2	24240	17833	23568	25747
D3	2	19842	14552	21432	24150
D4	2	20569	15049	21264	23721
D5	2	22725	16689	21908	23805
D6	2	24470	17963	23393	25529
D7	2	17469	12815	19520	22228
D8	2	16382	12092	19961	23296
D9	2	17676	12995	20705	23795
D10	2	19483	14381	21017	23739
D11	2	18644	13739	20700	23478
D12	2	13701	10088	17709	20791
E1	2	15552	12270	19365	22267
E2	2	17541	13442	20637	23370
E3	2	10418	8263	17337	21105
E4	2	12542	9721	17888	21238
E5	2	16233	12522	19907	22683
E6	2	16592	12712	19627	22380
E7	2	10473	8254	17570	21403
E8	2	6838	5615	16291	20855
E9	2	7734	6263	16090	20214
E10	2	10675	8363	17424	21083
E11	2	11986	9402	19211	23194
E12	2	6217	5180	15965	20599
F1	2	15894	12372	19725	22771
F2	2	17326	13235	20417	23242
F3	2	11312	8869	18277	22217
F4	2	13668	10535	18761	22045
F5	2	17253	13231	21052	24251
F6	2	17205	13164	20248	22973
F7	2	10481	8215	17646	21549
F8	2	6735	5434	16238	20868
F9	2	8318	6674	17283	21722
F10	2	11420	8902	18139	21849
F11	2	11646	9185	18661	22485
F12	2	6708	5514	16040	20498
G1	2	20718	15658	20671	22399
G2	2	20997	15708	20215	21699
G3	2	16258	12324	18320	20515
G4	2	18784	14038	19565	21586
G5	2	22172	16562	21563	23334
G6	2	21359	15969	20706	22339
G7	2	17407	13037	19507	21950
G8	2	14595	11026	18310	21279
G9	2	15190	11453	18828	21684
G10	2	17830	13350	19553	21840
G11	2	17379	13075	19641	21958
G12	2	15838	12221	19336	22163
H1	2	19234	14753	20121	21991
H2	2	21138	15948	20945	22631
H3	2	15049	11668	18082	20627
H4	2	17276	13158	18942	21109
H5	2	21094	16036	21509	23617
H6	2	21313	16169	21362	23315
H7	2	16966	13034	19950	22904
H8	2	14405	11124	18878	22153
H9	2	16101	12442	20081	23314
H10	2	17909	13657	20321	23054
H11	2	17613	13410	20385	23238
H12	2	12573	9700	17558	20839
A1	3	14567	11478	17521	19875
A2	3	17364	13533	19751	22210
A3	3	12942	10157	17941	21213
A4	3	13660	10648	18145	21171
A5	3	16063	12339	18951	21530
A6	3	16554	12698	19314	21952
A7	3	12690	9952	18052	21383
A8	3	8056	6453	15655	19437
A9	3	9967	7953	16735	20342
A10	3	12411	9630	17714	20884
A11	3	12421	9710	17945	21086
A12	3	8420	6774	15750	19421
B1	3	16617	12974	19451	21922
B2	3	16504	12715	19238	21675
B3	3	11221	8887	17261	20638
B4	3	15195	11817	19582	22652
B5	3	17506	13523	20070	22590
B6	3	17040	13043	19538	21952
B7	3	12119	9485	17983	21390
B8	3	9798	7847	17467	21463
B9	3	7684	6241	14544	17948
B10	3	13327	10340	18397	21562
B11	3	12608	9836	18170	21428
B12	3	9014	7205	16120	19751
C1	3	22348	16446	21375	23230
C2	3	23384	17095	22113	23896
C3	3	18327	13461	20186	22813
C4	3	20119	14676	20643	22873
C5	3	24041	17584	22781	24649
C6	3	24210	17628	22766	24612
C7	3	19263	13937	20616	23258
C8	3	18105	13143	21270	24587
C9	3	18721	13552	21186	24179
C10	3	20012	14534	21188	23734
C11	3	18964	13845	20446	22974
C12	3	15765	11548	19396	22681
D1	3	22571	16761	22288	24340
D2	3	24499	18022	23772	25924
D3	3	20081	14680	21563	24296
D4	3	20600	15015	21250	23720
D5	3	23233	17014	22360	24275
D6	3	24680	18111	23564	25707
D7	3	17742	12994	19718	22386
D8	3	16531	12170	20035	23347
D9	3	17953	13175	20891	24005
D10	3	19880	14654	21314	24004
D11	3	18905	13872	20857	23640
D12	3	14096	10354	17993	21053
E1	3	15979	12564	19688	22615
E2	3	17636	13496	20665	23406
E3	3	10427	8242	17345	21057
E4	3	12699	9817	18079	21448
E5	3	16363	12619	20051	22857
E6	3	16777	12841	19795	22567
E7	3	10645	8331	17705	21539
E8	3	6954	5673	16378	20956
E9	3	7839	6328	16206	20310
E10	3	10932	8550	17650	21329
E11	3	12165	9514	19326	23323
E12	3	6530	5375	16278	20981
F1	3	16170	12560	19955	23023
F2	3	17615	13383	20589	23423
F3	3	11437	8962	18396	22336
F4	3	13732	10568	18829	22160
F5	3	17198	13193	21004	24228
F6	3	17251	13169	20273	22992
F7	3	10653	8347	17816	21719
F8	3	6845	5492	16338	20981
F9	3	8510	6789	17445	21919
F10	3	11414	8888	18025	21718
F11	3	11859	9314	18855	22693
F12	3	7119	5819	16505	21082
G1	3	20976	15858	20842	22530
G2	3	21218	15834	20312	21819
G3	3	16352	12363	18379	20545
G4	3	18778	14043	19575	21556
G5	3	22293	16610	21643	23426
G6	3	21546	16071	20790	22431
G7	3	17599	13162	19570	22015
G8	3	14828	11193	18491	21412
G9	3	15354	11578	18940	21800
G10	3	17936	13436	19548	21774
G11	3	17537	13179	19709	22038
G12	3	16111	12368	19449	22257
H1	3	19519	14929	20314	22222
H2	3	21678	16288	21291	22952
H3	3	15493	11938	18380	20960
H4	3	17694	13427	19233	21413
H5	3	21718	16430	21933	24022
H6	3	21855	16510	21705	23680
H7	3	17546	13397	20319	23260
H8	3	14900	11451	19216	22486
H9	3	16597	12775	20466	23724
H10	3	18458	14007	20647	23361
H11	3	18166	13785	20777	23629
H12	3	12893	9940	17866	21149
A1	4	14740	11575	17654	20003
A2	4	17703	13752	20023	22479
A3	4	13382	10425	18350	21641
A4	4	13831	10733	18249	21249
A5	4	16385	12545	19202	21821
A6	4	16781	12864	19511	22154
A7	4	13000	10161	18315	21698
A8	4	8307	6621	15918	19739
A9	4	10239	8160	17024	20703
A10	4	12698	9804	17913	21094
A11	4	12848	10006	18330	21510
A12	4	8641	6901	15950	19636
B1	4	16799	13109	19618	22087
B2	4	16374	12612	19172	21572
B3	4	11282	8895	17293	20662
B4	4	15173	11771	19538	22554
B5	4	17424	13450	20026	22525
B6	4	17110	13081	19601	22029
B7	4	12222	9535	18089	21477
B8	4	9832	7860	17473	21472
B9	4	7744	6283	14568	17962
B10	4	13390	10373	18435	21589
B11	4	12776	9987	18312	21575
B12	4	9187	7302	16167	19833
C1	4	22435	16493	21432	23256
C2	4	23593	17210	22272	24061
C3	4	18271	13423	20119	22752
C4	4	19973	14553	20530	22811
C5	4	24075	17573	22815	24714
C6	4	24277	17595	22813	24675
C7	4	19508	14102	20826	23480
C8	4	18254	13238	21369	24685
C9	4	18920	13661	21359	24400
C10	4	20157	14600	21253	23806
C11	4	19209	14017	20697	23261
C12	4	16025	11694	19582	22833
D1	4	22775	16873	22420	24462
D2	4	24542	17998	23787	25941
D3	4	19905	14553	21404	24136
D4	4	21005	15331	21659	24179
D5	4	22989	16818	22142	24039
D6	4	24842	18197	23686	25842
D7	4	17874	13081	19774	22494
D8	4	16577	12190	20026	23359
D9	4	17945	13153	20880	23980
D10	4	19948	14686	21324	24010
D11	4	18896	13861	20842	23634
D12	4	14487	10582	18245	21325
E1	4	16079	12623	19766	22695
E2	4	17781	13581	20804	23586
E3	4	10478	8273	17380	21124
E4	4	12955	10052	18398	21827
E5	4	16418	12654	20154	22968
E6	4	16746	12788	19740	22521
E7	4	10717	8393	17798	21644
E8	4	6971	5683	16359	20918
E9	4	7924	6355	16279	20378
E10	4	10967	8556	17635	21295
E11	4	12164	9494	19308	23310
E12	4	6774	5539	16521	21260
F1	4	16137	12524	19921	22976
F2	4	17741	13490	20766	23618
F3	4	11393	8918	18349	22271
F4	4	13904	10669	19039	22366
F5	4	17201	13155	21008	24250
F6	4	17322	13203	20353	23117
F7	4	10677	8370	17842	21757
F8	4	6885	5510	16362	20992
F9	4	8552	6837	17515	21961
F10	4	11453	8887	18040	21704
F11	4	11791	9227	18734	22546
F12	4	7284	5885	16639	21161
G1	4	21259	16004	21007	22671
G2	4	21370	15929	20409	21896
G3	4	16327	12324	18293	20501
G4	4	18691	13953	19480	21541
G5	4	22259	16566	21611	23393
G6	4	21593	16086	20792	22440
G7	4	17610	13150	19557	21988
G8	4	14927	11224	18514	21451
G9	4	15430	11589	18984	21841
G10	4	18101	13519	19652	21894
G11	4	17605	13201	19725	22028
G12	4	16484	12595	19669	22473
H1	4	19693	15061	20415	22302
H2	4	22165	16601	21638	23321
H3	4	15823	12148	18640	21213
H4	4	18103	13706	19563	21787
H5	4	22206	16750	22304	24421
H6	4	22243	16753	21939	23921
H7	4	17958	13687	20667	23589
H8	4	15459	11831	19712	23004
H9	4	16958	13020	20725	24013
H10	4	18892	14286	20935	23615
H11	4	18526	14003	21005	23846
H12	4	13219	10150	18107	21403
A1	5	14886	11695	17849	20213
A2	5	17929	13912	20217	22654
A3	5	13331	10399	18287	21592
A4	5	14055	10909	18529	21590
A5	5	16432	12584	19317	21937
A6	5	16809	12889	19559	22205
A7	5	13083	10199	18407	21751
A8	5	8355	6646	15958	19781
A9	5	10387	8244	17197	20875
A10	5	12828	9898	18054	21232
A11	5	12909	10031	18419	21612
A12	5	8805	7006	16115	19833
B1	5	16746	13023	19537	22024
B2	5	16526	12698	19276	21690
B3	5	11166	8800	17174	20518
B4	5	15142	11748	19551	22606
B5	5	17395	13425	20067	22598
B6	5	16976	12965	19501	21967
B7	5	12068	9412	17880	21242
B8	5	9959	7948	17635	21662
B9	5	7895	6407	14731	18145
B10	5	13421	10401	18464	21615
B11	5	12771	9970	18318	21547
B12	5	9269	7346	16249	19876
C1	5	23048	16920	21930	23783
C2	5	23436	17124	22149	23942
C3	5	18442	13499	20300	22934
C4	5	20090	14626	20636	22891
C5	5	23826	17371	22589	24473
C6	5	24263	17588	22802	24662
C7	5	19567	14115	20802	23471
C8	5	18376	13283	21447	24764
C9	5	19021	13740	21462	24495
C10	5	20208	14645	21289	23811
C11	5	19317	14076	20763	23332
C12	5	16136	11729	19619	22873
D1	5	23157	17126	22732	24785
D2	5	24388	17847	23611	25768
D3	5	20143	14712	21646	24396
D4	5	20769	15149	21476	23977
D5	5	23039	16833	22171	24129
D6	5	24848	18170	23692	25853
D7	5	17871	13093	19795	22483
D8	5	16681	12245	20106	23399
D9	5	17911	13146	20839	23949
D10	5	19978	14673	21347	24007
D11	5	18937	13839	20838	23629
D12	5	14653	10682	18365	21442
E1	5	16220	12691	19874	22836
E2	5	17465	13349	20553	23262
E3	5	10500	8277	17416	21180
E4	5	12683	9825	18154	21563
E5	5	16293	12547	20092	22936
E6	5	16711	12758	19748	22543
E7	5	10738	8402	17803	21653
E8	5	6977	5695	16374	20921
E9	5	7872	6317	16199	20306
E10	5	11053	8591	17712	21374
E11	5	12195	9505	19341	23345
E12	5	6831	5595	16589	21313
F1	5	16318	12638	20090	23187
F2	5	17403	13201	20434	23264
F3	5	11425	8904	18399	22339
F4	5	13700	10530	18879	22208
F5	5	17115	13075	20968	24187
F6	5	17280	13178	20340	23111
F7	5	10720	8358	17884	21816
F8	5	6900	5515	16370	21015
F9	5	8698	6902	17660	22182
F10	5	11625	9011	18235	21950
F11	5	11839	9265	18813	22621
F12	5	7372	5965	16760	21325
G1	5	21589	16224	21201	22919
G2	5	21412	15956	20474	21978
G3	5	16341	12327	18293	20485
G4	5	18733	13993	19570	21580
G5	5	22208	16526	21593	23376
G6	5	21574	16052	20765	22415
G7	5	17720	13201	19621	22029
G8	5	15023	11310	18585	21521
G9	5	15468	11630	19000	21812
G10	5	18307	13621	19775	22025
G11	5	17731	13293	19809	22139
G12	5	16697	12750	19799	22601
H1	5	19972	15193	20560	22494
H2	5	22428	16740	21786	23487
H3	5	16002	12280	18779	21359
H4	5	18190	13750	19609	21835
H5	5	22240	16764	22307	24408
H6	5	22284	16746	21961	23910
H7	5	18244	13867	20876	23849
H8	5	15521	11864	19699	22992
H9	5	17115	13112	20847	24111
H10	5	19323	14547	21257	23944
H11	5	19017	14374	21437	24289
H12	5	13458	10283	18263	21577
A1	6	15055	11793	18004	20399
A2	6	17983	13918	20223	22702
A3	6	13476	10481	18450	21804
A4	6	13923	10813	18458	21525
A5	6	16409	12528	19320	21963
A6	6	16722	12808	19495	22165
A7	6	13084	10179	18393	21758
A8	6	8390	6654	16001	19791
A9	6	10334	8197	17111	20791
A10	6	13001	9991	18216	21433
A11	6	12877	10003	18393	21585
A12	6	8853	7016	16122	19847
B1	6	16778	13028	19604	22137
B2	6	16360	12580	19157	21581
B3	6	11178	8801	17254	20584
B4	6	14980	11626	19475	22533
B5	6	17078	13184	19796	22330
B6	6	16890	12897	19451	21912
B7	6	12054	9415	17906	21267
B8	6	9884	7881	17531	21522
B9	6	7818	6338	14639	18057
B10	6	13370	10327	18399	21555
B11	6	12793	9981	18367	21634
B12	6	9321	7371	16285	19938
C1	6	23033	16878	21864	23730
C2	6	23362	17028	22101	23900
C3	6	18398	13450	20258	22935
C4	6	20047	14599	20629	22923
C5	6	23997	17499	22778	24676
C6	6	24209	17543	22776	24673
C7	6	19290	13923	20576	23191
C8	6	18209	13169	21313	24622
C9	6	18841	13579	21255	24266
C10	6	20125	14563	21224	23757
C11	6	18802	13682	20281	22806
C12	6	16201	11783	19657	22891
D1	6	22763	16842	22400	24453
D2	6	24329	17820	23596	25750
D3	6	19886	14485	21403	24151
D4	6	20671	15052	21380	23887
D5	6	22673	16562	21924	23836
D6	6	24662	18030	23552	25721
D7	6	17980	13136	19882	22597
D8	6	16661	12208	20087	23417
D9	6	17894	13124	20827	23960
D10	6	19919	14598	21252	23924
D11	6	18789	13721	20693	23437
D12	6	14649	10671	18296	21385
E1	6	16081	12560	19754	22704
E2	6	17429	13290	20519	23270
E3	6	10461	8253	17420	21185
E4	6	12675	9778	18165	21572
E5	6	16141	12419	19981	22823
E6	6	16420	12542	19503	22281
E7	6	10626	8313	17654	21483
E8	6	7057	5727	16457	21041
E9	6	7854	6302	16239	20359
E10	6	10960	8550	17622	21282
E11	6	12192	9491	19345	23346
E12	6	6847	5598	16550	21261
F1	6	16231	12578	20052	23136
F2	6	17358	13154	20434	23265
F3	6	11341	8842	18351	22300
F4	6	13673	10501	18911	22292
F5	6	17026	13030	20983	24229
F6	6	17094	13016	20180	22950
F7	6	10623	8288	17774	21689
F8	6	6895	5513	16377	21043
F9	6	8561	6817	17541	22039
F10	6	11446	8852	18046	21722
F11	6	11874	9275	18833	22659
F12	6	7429	6006	16784	21339
G1	6	21515	16132	21140	22836
G2	6	21372	15903	20421	21896
G3	6	16296	12277	18278	20457
G4	6	18507	13824	19404	21428
G5	6	22115	16460	21536	23282
G6	6	21490	15996	20711	22324
G7	6	17742	13226	19613	22063
G8	6	14962	11232	18512	21388
G9	6	15521	11649	19032	21885
G10	6	18045	13417	19500	21708
G11	6	17678	13226	19747	22057
G12	6	16942	12937	20001	22854
H1	6	20253	15392	20833	22763
H2	6	22653	16903	21972	23666
H3	6	16080	12332	18857	21430
H4	6	18185	13771	19667	21883
H5	6	22344	16818	22415	24535
H6	6	22236	16720	21943	23886
H7	6	18255	13863	20834	23817
H8	6	15664	11955	19851	23147
H9	6	17246	13201	20940	24218
H10	6	19486	14667	21382	24081
H11	6	18898	14274	21326	24187
H12	6	13499	10286	18252	21549
A1	7	15072	11797	18036	20416
A2	7	17857	13833	20187	22654
A3	7	13385	10415	18364	21711
A4	7	13867	10748	18443	21490
A5	7	16283	12455	19254	21907
A6	7	16700	12793	19525	22197
A7	7	13044	10135	18381	21743
A8	7	8387	6663	15992	19832
A9	7	10268	8160	17105	20793
A10	7	12903	9954	18106	21314
A11	7	12930	10042	18421	21616
A12	7	8919	7077	16255	19966
B1	7	16610	12936	19476	21982
B2	7	16206	12454	19010	21441
B3	7	11088	8727	17130	20514
B4	7	14909	11548	19399	22478
B5	7	17018	13145	19835	22371
B6	7	16754	12791	19364	21841
B7	7	12080	9385	17927	21312
B8	7	9890	7858	17517	21517
B9	7	7745	6286	14584	17969
B10	7	13307	10272	18332	21479
B11	7	12679	9840	18236	21494
B12	7	9275	7327	16218	19862
C1	7	22767	16671	21682	23539
C2	7	23376	16998	22106	23906
C3	7	18026	13193	19946	22627
C4	7	20023	14591	20610	22893
C5	7	23950	17431	22769	24685
C6	7	24050	17408	22670	24553
C7	7	19570	14091	20836	23527
C8	7	18182	13151	21265	24593
C9	7	18810	13548	21250	24281
C10	7	19988	14452	21078	23604
C11	7	18678	13588	20168	22671
C12	7	16217	11762	19657	22903
D1	7	22770	16853	22418	24501
D2	7	24256	17744	23533	25696
D3	7	19872	14480	21427	24171
D4	7	20599	14976	21340	23852
D5	7	22673	16550	21946	23893
D6	7	24486	17873	23402	25583
D7	7	17796	12987	19666	22388
D8	7	16704	12231	20111	23447
D9	7	17966	13143	20904	23979
D10	7	19853	14550	21188	23846
D11	7	18675	13638	20587	23331
D12	7	14663	10669	18322	21402
E1	7	16136	12603	19842	22825
E2	7	17383	13235	20507	23273
E3	7	10490	8268	17489	21273
E4	7	12561	9722	18070	21527
E5	7	16041	12353	19937	22805
E6	7	16405	12500	19536	22368
E7	7	10699	8375	17796	21673
E8	7	7026	5701	16430	20980
E9	7	7835	6294	16243	20350
E10	7	11042	8572	17673	21337
E11	7	12045	9387	19195	23167
E12	7	6870	5611	16613	21305
F1	7	16158	12515	20032	23168
F2	7	17312	13119	20423	23291
F3	7	11325	8823	18338	22293
F4	7	13561	10391	18855	22248
F5	7	16922	12955	20924	24222
F6	7	17130	13050	20265	23089
F7	7	10631	8280	17793	21721
F8	7	6968	5549	16459	21110
F9	7	8524	6803	17547	22018
F10	7	11701	9054	18303	22035
F11	7	11742	9174	18725	22546
F12	7	7531	6088	16979	21576
G1	7	21635	16224	21214	22928
G2	7	21342	15848	20389	21849
G3	7	16255	12237	18228	20416
G4	7	18467	13772	19380	21403
G5	7	21965	16366	21426	23187
G6	7	21304	15833	20571	22172
G7	7	17766	13220	19628	22063
G8	7	14977	11210	18471	21361
G9	7	15435	11591	18942	21773
G10	7	18180	13515	19599	21775
G11	7	17607	13191	19724	22032
G12	7	17223	13091	20174	22996
H1	7	20152	15313	20725	22637
H2	7	22455	16744	21802	23487
H3	7	16044	12292	18806	21416
H4	7	18196	13718	19653	21883
H5	7	22265	16765	22344	24466
H6	7	22232	16689	21946	23908
H7	7	18226	13817	20810	23786
H8	7	15767	12011	19901	23190
H9	7	17258	13222	20944	24230
H10	7	19498	14675	21338	24051
H11	7	18939	14310	21335	24196
H12	7	13772	10491	18486	21804
A1	8	14993	11751	17987	20366
A2	8	17826	13808	20170	22645
A3	8	13330	10372	18328	21664
A4	8	13848	10723	18429	21511
A5	8	16180	12378	19189	21852
A6	8	16665	12749	19516	22189
A7	8	13114	10198	18458	21843
A8	8	8419	6652	16012	19842
A9	8	10289	8179	17132	20795
A10	8	12870	9911	18078	21301
A11	8	12777	9909	18254	21440
A12	8	9020	7151	16318	20030
B1	8	16570	12883	19485	21986
B2	8	16167	12403	19009	21424
B3	8	10985	8645	17073	20406
B4	8	14815	11500	19380	22450
B5	8	16916	13060	19757	22337
B6	8	16707	12751	19326	21786
B7	8	11944	9308	17794	21162
B8	8	9835	7841	17492	21472
B9	8	7687	6193	14495	17841
B10	8	13264	10232	18296	21433
B11	8	12537	9739	18105	21404
B12	8	9364	7395	16351	19986
C1	8	22809	16689	21730	23578
C2	8	23213	16901	21996	23786
C3	8	18080	13228	20024	22723
C4	8	19985	14567	20634	22904
C5	8	23850	17350	22693	24587
C6	8	23943	17331	22635	24519
C7	8	19623	14138	20909	23582
C8	8	18172	13127	21257	24545
C9	8	18976	13680	21431	24461
C10	8	20001	14431	21061	23591
C11	8	18599	13507	20090	22571
C12	8	16255	11815	19717	22980
D1	8	22687	16765	22398	24436
D2	8	24235	17732	23555	25719
D3	8	20074	14629	21624	24385
D4	8	20461	14885	21232	23752
D5	8	22712	16590	22016	23985
D6	8	24485	17880	23423	25619
D7	8	17651	12879	19542	22231
D8	8	16553	12121	19930	23236
D9	8	17930	13109	20869	23989
D10	8	19907	14587	21210	23888
D11	8	18728	13682	20653	23423
D12	8	14829	10748	18428	21525
E1	8	16031	12526	19781	22734
E2	8	17226	13120	20377	23143
E3	8	10432	8234	17430	21235
E4	8	12427	9627	17986	21446
E5	8	15946	12259	19876	22775
E6	8	16471	12548	19675	22477
E7	8	10646	8293	17713	21577
E8	8	7012	5699	16422	21001
E9	8	7792	6249	16188	20324
E10	8	11044	8580	17683	21348
E11	8	12072	9369	19246	23210
E12	8	6813	5552	16527	21223
F1	8	16048	12421	19956	23072
F2	8	17206	12997	20322	23169
F3	8	11275	8772	18316	22261
F4	8	13440	10321	18790	22146
F5	8	16827	12856	20901	24208
F6	8	17098	12998	20242	23055
F7	8	10587	8245	17762	21683
F8	8	6805	5406	16249	20865
F9	8	8409	6703	17394	21868
F10	8	11608	8956	18210	21916
F11	8	11781	9203	18794	22618
F12	8	7434	5998	16821	21374
G1	8	21504	16089	21134	22825
G2	8	21273	15838	20359	21838
G3	8	16259	12217	18223	20400
G4	8	18465	13777	19397	21446
G5	8	21910	16316	21391	23171
G6	8	21303	15831	20564	22180
G7	8	17842	13252	19644	22065
G8	8	14954	11208	18411	21282
G9	8	15505	11636	18989	21836
G10	8	18395	13637	19719	21903
G11	8	17737	13264	19815	22131
G12	8	17209	13084	20130	22955
H1	8	20306	15414	20873	22793
H2	8	22443	16719	21768	23490
H3	8	16020	12274	18784	21375
H4	8	18244	13759	19684	21931
H5	8	22268	16773	22354	24491
H6	8	22289	16729	22049	24039
H7	8	18302	13894	20866	23821
H8	8	15732	11957	19825	23116
H9	8	17238	13169	20924	24150
H10	8	19502	14642	21279	23934
H11	8	19093	14392	21460	24327
H12	8	13816	10483	18496	21774
A1	9	14952	11712	17970	20394
A2	9	17733	13735	20138	22607
A3	9	13275	10345	18307	21626
A4	9	13739	10673	18382	21478
A5	9	16042	12280	19093	21780
A6	9	16561	12655	19437	22109
A7	9	13046	10143	18398	21799
A8	9	8399	6631	15986	19812
A9	9	10237	8148	17090	20763
A10	9	12873	9905	18090	21304
A11	9	12911	10014	18426	21635
A12	9	9027	7143	16304	20020
B1	9	16689	12965	19651	22215
B2	9	16106	12340	19004	21446
B3	9	10957	8631	17060	20414
B4	9	14713	11432	19331	22387
B5	9	16787	12961	19685	22284
B6	9	16567	12609	19223	21713
B7	9	11940	9289	17792	21160
B8	9	9838	7809	17471	21483
B9	9	7734	6243	14532	17896
B10	9	13208	10204	18233	21384
B11	9	12558	9763	18123	21368
B12	9	9345	7400	16346	19993
C1	9	22492	16454	21497	23323
C2	9	23150	16853	21964	23789
C3	9	18151	13267	20107	22798
C4	9	20011	14584	20648	22964
C5	9	23620	17186	22536	24432
C6	9	23768	17192	22483	24401
C7	9	19401	13976	20725	23372
C8	9	18143	13119	21257	24570
C9	9	18885	13618	21369	24425
C10	9	19974	14432	21061	23591
C11	9	18870	13700	20337	22861
C12	9	16408	11907	19830	23095
D1	9	22569	16686	22319	24389
D2	9	24251	17720	23601	25804
D3	9	19819	14423	21365	24137
D4	9	20438	14876	21250	23791
D5	9	22631	16495	21975	23951
D6	9	24452	17853	23425	25620
D7	9	17786	12963	19682	22404
D8	9	16500	12083	19904	23213
D9	9	17933	13110	20907	24049
D10	9	19876	14568	21216	23847
D11	9	18891	13796	20835	23613
D12	9	14739	10742	18389	21515
E1	9	16070	12536	19847	22824
E2	9	17170	13094	20384	23176
E3	9	10425	8202	17441	21257
E4	9	12412	9595	18002	21466
E5	9	15841	12170	19813	22724
E6	9	16317	12437	19531	22356
E7	9	10539	8220	17618	21466
E8	9	6949	5610	16311	20867
E9	9	7809	6238	16240	20404
E10	9	10982	8528	17621	21283
E11	9	12044	9350	19201	23192
E12	9	6925	5625	16715	21462
F1	9	16072	12426	20061	23232
F2	9	17081	12908	20215	23096
F3	9	11185	8721	18265	22231
F4	9	13363	10276	18750	22137
F5	9	16693	12760	20814	24150
F6	9	16902	12839	20076	22880
F7	9	10539	8189	17736	21660
F8	9	6801	5418	16259	20905
F9	9	8387	6679	17379	21832
F10	9	11515	8893	18107	21820
F11	9	11733	9125	18729	22573
F12	9	7459	5996	16851	21441
G1	9	21523	16105	21155	22863
G2	9	21323	15836	20363	21863
G3	9	16210	12172	18182	20360
G4	9	18371	13700	19360	21390
G5	9	21840	16249	21344	23123
G6	9	21259	15773	20495	22151
G7	9	17843	13253	19641	22000
G8	9	15135	11310	18495	21374
G9	9	15534	11637	18935	21767
G10	9	18391	13617	19577	21741
G11	9	17703	13222	19708	22013
G12	9	17195	13037	20082	22896
H1	9	20270	15365	20798	22750
H2	9	22364	16666	21734	23441
H3	9	16075	12282	18814	21425
H4	9	18201	13705	19676	21918
H5	9	22140	16647	22266	24398
H6	9	22112	16595	21891	23905
H7	9	18428	13955	20935	23872
H8	9	15826	12049	19854	23119
H9	9	17295	13180	20896	24146
H10	9	19646	14721	21282	23946
H11	9	19196	14423	21497	24349
H12	9	13988	10614	18619	21887
A1	10	14920	11685	18014	20459
A2	10	17617	13645	20064	22544
A3	10	13160	10248	18247	21568
A4	10	13631	10563	18317	21398
A5	10	15982	12219	19095	21770
A6	10	16466	12566	19374	22062
A7	10	12982	10090	18329	21696
A8	10	8415	6669	15974	19828
A9	10	10232	8141	17112	20810
A10	10	12828	9888	18033	21245
A11	10	12922	10006	18451	21658
A12	10	9009	7114	16300	20046
B1	10	16510	12840	19548	22076
B2	10	16011	12291	18941	21392
B3	10	10816	8523	16936	20286
B4	10	14615	11342	19250	22321
B5	10	16724	12890	19674	22271
B6	10	16493	12562	19198	21663
B7	10	11817	9193	17659	21014
B8	10	9856	7842	17484	21449
B9	10	7689	6230	14495	17863
B10	10	13210	10197	18238	21371
B11	10	12344	9602	17922	21131
B12	10	9389	7401	16359	20005
C1	10	22604	16528	21636	23509
C2	10	23098	16801	21959	23782
C3	10	17986	13142	19978	22683
C4	10	19833	14425	20540	22839
C5	10	23370	17007	22387	24285
C6	10	23683	17114	22447	24362
C7	10	19372	13943	20668	23328
C8	10	18147	13104	21255	24553
C9	10	18880	13592	21390	24439
C10	10	19985	14431	21088	23611
C11	10	19101	13878	20560	23094
C12	10	16346	11831	19775	23085
D1	10	22494	16634	22277	24377
D2	10	24088	17619	23473	25726
D3	10	19862	14442	21446	24216
D4	10	20368	14799	21224	23732
D5	10	22655	16534	22046	24030
D6	10	24383	17758	23374	25577
D7	10	17704	12893	19635	22329
D8	10	16576	12110	19958	23281
D9	10	17805	13001	20772	23923
D10	10	19899	14583	21229	23908
D11	10	19110	13937	21051	23859
D12	10	14870	10809	18513	21633
E1	10	15960	12474	19794	22811
E2	10	17189	13090	20453	23248
E3	10	10276	8072	17300	21093
E4	10	12360	9576	18016	21479
E5	10	15864	12200	19909	22828
E6	10	16252	12384	19499	22352
E7	10	10554	8210	17660	21551
E8	10	6939	5636	16340	20889
E9	10	7729	6201	16160	20313
E10	10	10934	8462	17554	21199
E11	10	12109	9420	19333	23355
E12	10	7035	5688	16876	21674
F1	10	15951	12335	20005	23187
F2	10	17148	12964	20376	23252
F3	10	11117	8647	18221	22170
F4	10	13292	10240	18729	22145
F5	10	16510	12642	20672	23995
F6	10	16792	12752	20045	22853
F7	10	10481	8162	17688	21625
F8	10	6749	5340	16177	20790
F9	10	8376	6647	17387	21879
F10	10	11320	8722	17891	21542
F11	10	11671	9093	18706	22558
F12	10	7461	6004	16902	21494
G1	10	21433	16074	21121	22828
G2	10	21207	15730	20243	21746
G3	10	16195	12161	18129	20292
G4	10	18260	13589	19222	21304
G5	10	21796	16189	21312	23109
G6	10	21338	15811	20546	22198
G7	10	17989	13327	19654	22030
G8	10	15252	11376	18442	21253
G9	10	15641	11674	18938	21729
G10	10	18786	13852	19732	21802
G11	10	17683	13157	19584	21843
G12	10	17229	13029	19975	22716
H1	10	20321	15341	20784	22731
H2	10	22438	16697	21789	23488
H3	10	16073	12275	18804	21393
H4	10	18229	13733	19698	21965
H5	10	22126	16629	22251	24383
H6	10	22114	16576	21866	23841
H7	10	18601	14039	20993	23914
H8	10	15946	12080	19794	23034
H9	10	17400	13251	20932	24126
H10	10	19920	14877	21322	23905
H11	10	19264	14465	21473	24316
H12	10	14430	10895	18870	22172
A1	11	14849	11611	17944	20365
A2	11	17514	13533	19981	22488
A3	11	13179	10251	18274	21595
A4	11	13433	10413	18093	21161
A5	11	15905	12159	19046	21743
A6	11	16346	12492	19306	21994
A7	11	12929	10053	18277	21651
A8	11	8464	6672	16019	19861
A9	11	10230	8117	17121	20824
A10	11	12829	9839	18029	21244
A11	11	12841	9929	18350	21545
A12	11	9128	7157	16359	20087
B1	11	16422	12778	19478	22053
B2	11	15884	12223	18868	21305
B3	11	10856	8543	17023	20365
B4	11	14527	11280	19171	22241
B5	11	16544	12776	19555	22176
B6	11	16409	12487	19135	21612
B7	11	11868	9203	17703	21073
B8	11	9869	7819	17466	21450
B9	11	7662	6203	14490	17853
B10	11	13158	10130	18166	21320
B11	11	12379	9620	17944	21164
B12	11	9386	7386	16305	19924
C1	11	22397	16401	21461	23361
C2	11	22975	16717	21876	23713
C3	11	17957	13120	19979	22670
C4	11	19513	14184	20300	22631
C5	11	23451	17053	22459	24393
C6	11	23620	17056	22413	24331
C7	11	19260	13866	20604	23231
C8	11	18107	13048	21230	24521
C9	11	18566	13368	21076	24081
C10	11	19948	14382	21028	23538
C11	11	18859	13693	20360	22900
C12	11	16174	11712	19607	22871
D1	11	22310	16479	22159	24274
D2	11	23923	17482	23375	25605
D3	11	19658	14301	21262	24020
D4	11	20365	14813	21268	23831
D5	11	22409	16324	21861	23821
D6	11	24263	17692	23319	25526
D7	11	17725	12904	19657	22363
D8	11	16575	12094	19976	23287
D9	11	17697	12929	20697	23805
D10	11	19863	14529	21175	23838
D11	11	18732	13636	20683	23482
D12	11	14673	10630	18314	21396
E1	11	15677	12247	19574	22565
E2	11	16958	12934	20260	23078
E3	11	10133	7970	17196	20982
E4	11	12392	9589	18075	21559
E5	11	15793	12134	19886	22834
E6	11	16270	12386	19558	22452
E7	11	10537	8182	17675	21543
E8	11	6941	5604	16338	20892
E9	11	7625	6111	16047	20156
E10	11	10887	8432	17514	21177
E11	11	11946	9259	19128	23086
E12	11	6849	5546	16596	21382
F1	11	15776	12224	19885	23029
F2	11	16895	12774	20169	23042
F3	11	11044	8588	18151	22135
F4	11	13309	10210	18789	22210
F5	11	16344	12485	20555	23889
F6	11	16681	12653	19963	22780
F7	11	10486	8135	17746	21657
F8	11	6783	5372	16268	20923
F9	11	8350	6638	17388	21880
F10	11	11277	8690	17859	21532
F11	11	11605	9053	18652	22486
F12	11	7413	5951	16873	21458
G1	11	21405	15989	21016	22725
G2	11	21251	15743	20197	21686
G3	11	16240	12178	18125	20256
G4	11	18228	13569	19234	21284
G5	11	21776	16153	21237	23005
G6	11	21401	15838	20572	22157
G7	11	18184	13394	19617	21954
G8	11	15684	11634	18631	21401
G9	11	15950	11873	19028	21745
G10	11	19416	14232	19854	21869
G11	11	17968	13351	19656	21885
G12	11	17486	13176	19953	22643
H1	11	20356	15369	20805	22731
H2	11	22518	16729	21778	23488
H3	11	16142	12294	18797	21383
H4	11	18178	13710	19637	21926
H5	11	22111	16618	22205	24326
H6	11	22144	16563	21792	23810
H7	11	18754	14119	20956	23859
H8	11	16363	12336	19954	23119
H9	11	17738	13458	20996	24154
H10	11	20735	15388	21630	24131
H11	11	19571	14633	21566	24330
H12	11	14836	11149	19071	22341
A1	12	14742	11528	17896	20346
A2	12	17401	13460	19927	22446
A3	12	13161	10196	18249	21603
A4	12	13489	10461	18260	21371
A5	12	15877	12121	19050	21783
A6	12	16275	12461	19280	21965
A7	12	13008	10078	18282	21607
A8	12	8524	6695	15990	19758
A9	12	10138	8038	17013	20685
A10	12	12866	9866	18061	21268
A11	12	12948	10013	18437	21617
A12	12	9195	7222	16372	20066
B1	12	15997	12441	19090	21618
B2	12	15854	12152	18845	21284
B3	12	10808	8519	16998	20373
B4	12	14346	11169	19100	22199
B5	12	16477	12689	19521	22115
B6	12	16299	12415	19100	21582
B7	12	11927	9248	17773	21140
B8	12	9974	7886	17492	21463
B9	12	7626	6162	14471	17847
B10	12	13165	10150	18198	21328
B11	12	12411	9623	17918	21144
B12	12	9494	7449	16324	19915
C1	12	22682	16579	21778	23702
C2	12	22972	16652	21872	23711
C3	12	17785	12965	19825	22518
C4	12	19682	14301	20425	22733
C5	12	23344	16988	22429	24371
C6	12	23523	17001	22396	24334
C7	12	19023	13693	20401	22996
C8	12	18184	13100	21258	24561
C9	12	18579	13376	21089	24082
C10	12	19930	14380	21024	23576
C11	12	18918	13728	20406	22945
C12	12	16079	11652	19532	22762
D1	12	22473	16613	22342	24446
D2	12	23952	17466	23388	25616
D3	12	19596	14257	21257	24012
D4	12	20098	14578	21031	23563
D5	12	22305	16267	21815	23820
D6	12	24258	17671	23333	25554
D7	12	17796	12950	19761	22493
D8	12	16601	12119	19980	23305
D9	12	17755	12959	20742	23842
D10	12	19725	14443	21077	23761
D11	12	18855	13771	20823	23624
D12	12	14564	10562	18185	21258
E1	12	15584	12148	19507	22517
E2	12	16988	12929	20302	23125
E3	12	10104	7944	17169	20961
E4	12	12061	9313	17774	21219
E5	12	15583	11968	19724	22675
E6	12	16041	12214	19355	22209
E7	12	10464	8125	17557	21432
E8	12	7048	5682	16461	21047
E9	12	7615	6100	16051	20182
E10	12	11037	8536	17687	21386
E11	12	12011	9299	19171	23178
E12	12	6835	5528	16542	21251
F1	12	15629	12099	19764	22906
F2	12	16911	12761	20200	23110
F3	12	10936	8527	18105	22040
F4	12	13037	10041	18596	22039
F5	12	16195	12378	20491	23831
F6	12	16664	12662	20009	22865
F7	12	10422	8084	17647	21589
F8	12	6832	5418	16364	21027
F9	12	8356	6637	17436	21913
F10	12	11438	8808	18036	21729
F11	12	11590	9007	18594	22427
F12	12	7417	5960	16830	21434
G1	12	21533	16063	21036	22711
G2	12	21469	15880	20246	21680
G3	12	16447	12292	18161	20273
G4	12	18333	13615	19223	21274
G5	12	21897	16207	21238	22985
G6	12	21537	15896	20499	22086
G7	12	18754	13752	19769	21990
G8	12	16458	12080	18793	21448
G9	12	16605	12258	19197	21847
G10	12	20622	14960	20184	22010
G11	12	18521	13661	19765	21881
G12	12	18272	13653	20201	22741
H1	12	20551	15472	20858	22797
H2	12	22824	16911	21888	23573
H3	12	16337	12414	18854	21400
H4	12	18303	13729	19656	21879
H5	12	22254	16685	22238	24326
H6	12	22357	16688	21839	23799
H7	12	19366	14471	21130	23907
H8	12	17165	12829	20199	23265
H9	12	18436	13892	21211	24291
H10	12	21999	16154	21963	24268
H11	12	20219	15043	21765	24461
H12	12	15460	11514	19187	22335
A1	13	14644	11455	17831	20301
A2	13	17365	13427	19932	22451
A3	13	13051	10171	18200	21554
A4	13	13382	10411	18170	21270
A5	13	15714	12003	18964	21688
A6	13	16157	12338	19203	21901
A7	13	13120	10142	18338	21678
A8	13	8731	6837	16070	19836
A9	13	10089	8028	16999	20692
A10	13	12925	9906	18097	21297
A11	13	13004	10047	18454	21632
A12	13	9440	7353	16428	20095
B1	13	15958	12439	19143	21705
B2	13	15774	12087	18786	21262
B3	13	10743	8443	16950	20309
B4	13	14272	11086	19033	22142
B5	13	16362	12646	19477	22092
B6	13	16231	12355	19076	21542
B7	13	11940	9237	17693	21023
B8	13	10214	8030	17535	21459
B9	13	7656	6164	14496	17843
B10	13	13210	10164	18173	21315
B11	13	12570	9726	17993	21236
B12	13	9679	7556	16328	19917
C1	13	22357	16321	21525	23415
C2	13	22817	16571	21791	23624
C3	13	17774	12995	19866	22559
C4	13	19539	14185	20358	22679
C5	13	23369	16996	22509	24499
C6	13	23437	16924	22350	24278
C7	13	19169	13780	20527	23187
C8	13	18116	13057	21201	24509
C9	13	18565	13354	21082	24076
C10	13	19923	14348	20994	23553
C11	13	18922	13735	20446	22989
C12	13	16028	11617	19460	22692
D1	13	22480	16629	22408	24546
D2	13	23755	17325	23284	25522
D3	13	19563	14215	21234	24028
D4	13	20117	14606	21079	23650
D5	13	22124	16109	21674	23678
D6	13	24130	17581	23286	25501
D7	13	17510	12728	19441	22156
D8	13	16518	12069	19920	23227
D9	13	17735	12937	20724	23839
D10	13	19722	14412	21064	23727
D11	13	18712	13621	20693	23486
D12	13	14569	10534	18170	21236
E1	13	15497	12091	19480	22499
E2	13	16858	12829	20221	23066
E3	13	9997	7867	17096	20867
E4	13	12130	9390	17901	21415
E5	13	15455	11890	19642	22589
E6	13	15944	12140	19327	22196
E7	13	10452	8134	17560	21423
E8	13	6999	5641	16360	20923
E9	13	7584	6094	16028	20144
E10	13	10934	8453	17587	21267
E11	13	11901	9247	19045	23015
E12	13	6862	5558	16590	21317
F1	13	15438	11962	19637	22785
F2	13	16760	12651	20100	22998
F3	13	10873	8450	18028	22002
F4	13	13074	10037	18653	22110
F5	13	16092	12310	20426	23786
F6	13	16462	12516	19850	22688
F7	13	10407	8050	17606	21518
F8	13	6910	5452	16387	21060
F9	13	8268	6576	17338	21829
F10	13	11466	8818	18083	21802
F11	13	11597	8993	18551	22394
F12	13	7473	5985	16885	21464
G1	13	21844	16241	21096	22701
G2	13	21920	16119	20350	21703
G3	13	16828	12488	18252	20284
G4	13	18460	13676	19202	21197
G5	13	22259	16417	21325	23030
G6	13	22079	16221	20654	22168
G7	13	19877	14432	20057	22117
G8	13	18004	13034	19215	21639
G9	13	17813	12998	19485	21945
G10	13	22874	16294	20696	22164
G11	13	19659	14356	20098	22043
G12	13	19722	14528	20579	22934
H1	13	20795	15612	20874	22726
H2	13	23355	17196	22010	23597
H3	13	16729	12665	18943	21412
H4	13	18600	13925	19765	21965
H5	13	22558	16837	22278	24336
H6	13	22843	16954	21941	23815
H7	13	20436	15145	21360	23992
H8	13	18645	13715	20581	23434
H9	13	19630	14597	21492	24412
H10	13	24509	17695	22673	24620
H11	13	21322	15690	22028	24504
H12	13	16608	12220	19473	22467
A1	14	14664	11471	17918	20401
A2	14	17307	13399	19911	22422
A3	14	12992	10097	18163	21498
A4	14	13188	10234	17966	21075
A5	14	15620	11940	18907	21654
A6	14	16025	12244	19088	21810
A7	14	13347	10272	18364	21632
A8	14	9132	7075	16139	19839
A9	14	10115	8012	17008	20675
A10	14	13029	9955	18109	21315
A11	14	13217	10146	18435	21571
A12	14	9905	7662	16606	20221
B1	14	15932	12397	19171	21755
B2	14	15633	11992	18737	21220
B3	14	10690	8420	16922	20274
B4	14	14164	11013	18933	22022
B5	14	16227	12533	19416	22056
B6	14	16153	12294	19013	21520
B7	14	12124	9350	17678	20970
B8	14	10595	8266	17635	21489
B9	14	7626	6147	14441	17796
B10	14	13297	10213	18197	21290
B11	14	12818	9879	18116	21284
B12	14	10131	7827	16451	19954
C1	14	22570	16501	21717	23675
C2	14	22647	16437	21659	23523
C3	14	17603	12842	19723	22405
C4	14	19403	14093	20301	22654
C5	14	23038	16748	22226	24185
C6	14	23350	16877	22294	24266
C7	14	19110	13733	20451	23099
C8	14	18163	13043	21211	24490
C9	14	18562	13312	21055	24055
C10	14	19893	14343	20972	23487
C11	14	18647	13493	20173	22705
C12	14	16180	11695	19542	22785
D1	14	22159	16338	22112	24252
D2	14	23511	17160	23097	25328
D3	14	19555	14213	21228	24031
D4	14	20314	14766	21313	23917
D5	14	22315	16243	21882	23916
D6	14	24074	17535	23210	25447
D7	14	17616	12810	19570	22276
D8	14	16532	12092	19910	23205
D9	14	17750	12934	20727	23842
D10	14	19715	14383	21023	23682
D11	14	18529	13482	20492	23263
D12	14	14617	10594	18211	21259
E1	14	15281	11944	19320	22328
E2	14	16650	12660	20065	22898
E3	14	10005	7889	17125	20945
E4	14	12266	9502	18101	21647
E5	14	15372	11837	19636	22604
E6	14	15749	12000	19172	22053
E7	14	10564	8188	17602	21427
E8	14	7061	5668	16351	20903
E9	14	7580	6061	16030	20137
E10	14	10923	8436	17538	21189
E11	14	11890	9198	18955	22864
E12	14	6963	5617	16611	21316
F1	14	15359	11909	19615	22797
F2	14	16614	12550	20028	22910
F3	14	10847	8466	18056	22045
F4	14	13000	9991	18618	22068
F5	14	16033	12225	20402	23803
F6	14	16278	12359	19697	22545
F7	14	10478	8111	17600	21539
F8	14	6858	5388	16198	20816
F9	14	8297	6577	17319	21809
F10	14	11436	8771	17959	21671
F11	14	11588	8988	18523	22300
F12	14	7469	5970	16762	21315
G1	14	22662	16736	21317	22869
G2	14	22909	16686	20559	21774
G3	14	17743	13065	18495	20402
G4	14	18928	13934	19307	21237
G5	14	22967	16822	21485	23064
G6	14	23093	16821	20909	22283
G7	14	22073	15762	20641	22381
G8	14	20935	14823	19991	21968
G9	14	20264	14488	20142	22250
G10	14	27494	19063	21958	22756
G11	14	21940	15740	20737	22371
G12	14	22682	16365	21521	23479
H1	14	21418	15996	21021	22790
H2	14	24363	17813	22197	23639
H3	14	17560	13154	19167	21553
H4	14	19028	14167	19834	21976
H5	14	23301	17286	22484	24413
H6	14	23964	17628	22268	23975
H7	14	22657	16486	21979	24260
H8	14	21529	15503	21407	23801
H9	14	22097	16130	22174	24690
H10	14	29295	20585	24002	25250
H11	14	23625	17114	22653	24838
H12	14	18926	13629	20029	22631
A1	15	14626	11427	17885	20418
A2	15	17244	13341	19881	22404
A3	15	12939	10048	18134	21477
A4	15	13179	10211	18017	21126
A5	15	15532	11873	18890	21625
A6	15	16042	12250	19114	21849
A7	15	13922	10629	18563	21790
A8	15	9971	7566	16399	19954
A9	15	10150	8032	17012	20686
A10	15	13277	10086	18143	21309
A11	15	13756	10466	18595	21677
A12	15	10794	8183	16870	20367
B1	15	15784	12298	19078	21663
B2	15	15550	11935	18687	21152
B3	15	10627	8369	16834	20207
B4	15	14141	10991	18965	22073
B5	15	16085	12416	19309	21954
B6	15	16096	12229	18998	21514
B7	15	12651	9668	17869	21092
B8	15	11478	8780	17848	21578
B9	15	7669	6151	14436	17787
B10	15	13509	10337	18223	21304
B11	15	13288	10140	18168	21284
B12	15	11048	8384	16719	20104
C1	15	22636	16525	21805	23761
C2	15	22649	16434	21689	23552
C3	15	17582	12831	19710	22400
C4	15	19450	14121	20334	22708
C5	15	22952	16679	22183	24161
C6	15	23254	16779	22221	24175
C7	15	19214	13778	20540	23210
C8	15	18247	13095	21185	24442
C9	15	18777	13466	21222	24239
C10	15	19898	14300	20897	23430
C11	15	18780	13634	20301	22842
C12	15	16334	11785	19616	22838
D1	15	22094	16298	22083	24223
D2	15	23599	17191	23195	25439
D3	15	19568	14188	21263	24071
D4	15	20220	14688	21276	23883
D5	15	22193	16174	21824	23856
D6	15	23794	17342	23015	25261
D7	15	17517	12732	19452	22157
D8	15	16595	12099	19852	23127
D9	15	17781	12946	20701	23808
D10	15	19747	14408	20997	23649
D11	15	18766	13640	20733	23553
D12	15	14784	10678	18289	21338
E1	15	15326	11957	19382	22433
E2	15	16863	12831	20324	23212
E3	15	10065	7914	17222	21055
E4	15	12190	9412	18056	21596
E5	15	15318	11769	19602	22608
E6	15	15674	11927	19124	22005
E7	15	10586	8178	17490	21261
E8	15	7333	5832	16517	21047
E9	15	7623	6078	16027	20132
E10	15	11108	8521	17598	21209
E11	15	12195	9381	19122	23077
E12	15	7143	5720	16692	21388
F1	15	15415	11922	19690	22902
F2	15	16956	12787	20369	23337
F3	15	10836	8426	18065	22029
F4	15	12940	9941	18604	22078
F5	15	15960	12200	20417	23832
F6	15	16439	12465	19872	22752
F7	15	10641	8197	17645	21509
F8	15	7143	5582	16380	20981
F9	15	8252	6548	17285	21723
F10	15	11687	8917	18156	21857
F11	15	11764	9099	18550	22318
F12	15	7713	6113	16873	21368
G1	15	24141	17628	21745	23060
G2	15	24917	17896	21030	21924
G3	15	19502	14137	18961	20620
G4	15	19989	14567	19551	21308
G5	15	24495	17734	21887	23237
G6	15	25028	17947	21357	22408
G7	15	26502	18417	21882	22992
G8	15	26359	18105	21392	22544
G9	15	24967	17331	21456	22862
G10	15	35959	24206	24330	23921
G11	15	26198	18355	21936	22950
G12	15	27996	19595	22991	24179
H1	15	22839	16834	21430	23000
H2	15	26606	19161	22852	23982
H3	15	19141	14139	19577	21686
H4	15	20078	14804	20092	22075
H5	15	24828	18207	22902	24610
H6	15	26034	18900	22827	24239
H7	15	26973	19155	23187	24856
H8	15	27026	18847	22935	24537
H9	15	26870	19073	23522	25297
H10	15	37954	25908	26420	26433
H11	15	27890	19712	23783	25292
H12	15	23550	16445	21307	23233
A1	16	14550	11381	17868	20430
A2	16	17152	13269	19821	22371
A3	16	12890	10023	18091	21462
A4	16	13193	10239	18103	21231
A5	16	15418	11799	18826	21589
A6	16	15927	12151	19043	21764
A7	16	14888	11219	18776	21840
A8	16	11460	8485	16772	20101
A9	16	10230	8058	16994	20630
A10	16	13703	10349	18276	21329
A11	16	14722	11047	18822	21735
A12	16	12445	9197	17289	20499
B1	16	15676	12223	19026	21641
B2	16	15475	11857	18639	21115
B3	16	10555	8307	16808	20188
B4	16	14006	10883	18891	22031
B5	16	16006	12359	19312	21966
B6	16	15973	12164	18902	21445
B7	16	13610	10254	18133	21228
B8	16	13084	9803	18271	21741
B9	16	7629	6139	14315	17633
B10	16	13923	10550	18289	21286
B11	16	14263	10743	18488	21420
B12	16	12773	9429	17194	20309
C1	16	22494	16402	21720	23688
C2	16	22673	16422	21708	23577
C3	16	17752	12953	19870	22607
C4	16	19510	14169	20409	22766
C5	16	22885	16612	22143	24119
C6	16	23143	16689	22150	24121
C7	16	19169	13762	20508	23161
C8	16	18406	13192	21177	24431
C9	16	19041	13658	21355	24354
C10	16	19958	14353	20906	23408
C11	16	18836	13622	20301	22854
C12	16	16562	11921	19689	22889
D1	16	22033	16259	22085	24241
D2	16	23639	17208	23229	25527
D3	16	19513	14157	21189	23993
D4	16	20028	14526	21088	23696
D5	16	22065	16092	21744	23811
D6	16	23867	17354	23072	25321
D7	16	17558	12748	19482	22167
D8	16	16744	12154	19887	23125
D9	16	17933	13034	20734	23846
D10	16	19880	14476	21033	23689
D11	16	18705	13577	20623	23450
D12	16	14969	10787	18324	21328
E1	16	15236	11905	19364	22450
E2	16	16757	12732	20221	23121
E3	16	9982	7831	17138	20970
E4	16	11836	9151	17706	21187
E5	16	15349	11802	19717	22736
E6	16	15685	11914	19152	22044
E7	16	11038	8461	17684	21447
E8	16	7648	5996	16520	20968
E9	16	7722	6138	16111	20219
E10	16	11210	8567	17505	21066
E11	16	12618	9648	19301	23194
E12	16	7576	5978	16864	21500
F1	16	15366	11922	19734	22953
F2	16	16682	12579	20122	23087
F3	16	10806	8388	18024	22034
F4	16	12723	9774	18438	21905
F5	16	15849	12110	20369	23802
F6	16	16208	12287	19680	22504
F7	16	11005	8405	17755	21593
F8	16	7342	5665	16310	20823
F9	16	8337	6621	17300	21774
F10	16	11728	8938	17990	21597
F11	16	12178	9344	18710	22435
F12	16	8033	6302	16893	21370
G1	16	26855	19231	22398	23320
G2	16	28886	20289	22137	22477
G3	16	22807	16156	19844	21027
G4	16	22151	15865	20141	21571
G5	16	27361	19465	22643	23599
G6	16	28946	20323	22430	22953
G7	16	34367	23184	24019	23999
G8	16	36503	24283	24199	23887
G9	16	33458	22488	23743	23903
G10	16	50455	32978	28321	25867
G11	16	33884	23010	23957	23862
G12	16	37440	25305	25526	25335
H1	16	25446	18423	22139	23328
H2	16	30499	21489	23789	24302
H3	16	22263	16037	20450	22106
H4	16	22220	16089	20680	22339
H5	16	27627	19865	23640	24925
H6	16	30026	21298	23884	24676
H7	16	34741	23906	25336	25850
H8	16	36701	24757	25514	25699
H9	16	35661	24465	26014	26514
H10	16	52503	34664	30312	28184
H11	16	36078	24705	26077	26428
H12	16	32014	21634	23723	24386
A1	17	14496	11338	17830	20341
A2	17	17154	13254	19836	22361
A3	17	12852	9980	18031	21338
A4	17	13150	10197	18078	21221
A5	17	15391	11766	18835	21584
A6	17	15927	12175	19085	21824
A7	17	16939	12462	19367	22149
A8	17	14517	10382	17634	20526
A9	17	10458	8226	17118	20777
A10	17	14707	10963	18558	21524
A11	17	16702	12248	19340	21950
A12	17	15821	11296	18326	21100
B1	17	15896	12386	19253	21924
B2	17	15463	11855	18628	21131
B3	17	10461	8260	16686	20017
B4	17	14023	10893	18914	22050
B5	17	16067	12392	19390	22066
B6	17	15926	12116	18879	21441
B7	17	15455	11372	18610	21429
B8	17	16363	11799	19183	22198
B9	17	7976	6392	14590	17909
B10	17	14831	11106	18539	21390
B11	17	15989	11774	18831	21514
B12	17	16104	11479	18142	20794
C1	17	22253	16257	21501	23435
C2	17	22855	16565	21830	23692
C3	17	17705	12909	19789	22477
C4	17	19410	14122	20352	22718
C5	17	22795	16541	22055	24052
C6	17	23115	16639	22087	24059
C7	17	19392	13896	20612	23254
C8	17	18823	13437	21332	24520
C9	17	19240	13736	21328	24275
C10	17	20244	14506	21020	23471
C11	17	18856	13614	20229	22721
C12	17	16931	12131	19790	22940
D1	17	22167	16355	22202	24348
D2	17	23738	17299	23319	25557
D3	17	19867	14401	21529	24351
D4	17	19859	14414	20929	23539
D5	17	22094	16095	21784	23843
D6	17	23848	17327	23040	25275
D7	17	17469	12672	19321	21958
D8	17	17185	12464	20086	23286
D9	17	18181	13180	20780	23806
D10	17	20191	14675	21191	23783
D11	17	18969	13746	20817	23598
D12	17	15370	11026	18443	21451
E1	17	15304	11946	19442	22533
E2	17	16752	12733	20239	23114
E3	17	10071	7902	17230	21060
E4	17	11793	9130	17692	21215
E5	17	15279	11705	19660	22705
E6	17	15654	11911	19125	22011
E7	17	11755	8916	17856	21523
E8	17	8545	6582	16884	21241
E9	17	7847	6202	16064	20120
E10	17	11884	9032	17883	21430
E11	17	13447	10151	19557	23325
E12	17	8346	6481	17111	21630
F1	17	15328	11859	19677	22909
F2	17	16630	12553	20100	23005
F3	17	10792	8404	18072	22059
F4	17	12733	9777	18490	21922
F5	17	15806	12068	20384	23818
F6	17	16225	12276	19708	22546
F7	17	11835	8901	18009	21716
F8	17	8341	6324	16734	21150
F9	17	8498	6692	17309	21726
F10	17	12409	9341	18357	21943
F11	17	12865	9752	18832	22454
F12	17	8806	6778	17164	21498
G1	17	32293	22521	23901	24029
G2	17	36319	24788	24155	23442
G3	17	29012	19914	21511	21793
G4	17	26353	18401	21296	22129
G5	17	33071	22908	24182	24328
G6	17	36166	24646	24359	23809
G7	17	47886	31320	27605	25640
G8	17	53216	34324	28705	26066
G9	17	48081	31333	27719	25781
G10	17	71644	45533	33883	28432
G11	17	47426	31169	27649	25603
G12	17	53540	35028	29946	27440
H1	17	30505	21502	23507	23961
H2	17	38133	26085	25819	25260
H3	17	28174	19678	22106	22896
H4	17	26341	18613	21825	22876
H5	17	33189	23293	25166	25678
H6	17	37572	25894	25951	25672
H7	17	48404	32237	29126	27652
H8	17	53245	34835	30104	27904
H9	17	50721	33730	30205	28522
H10	17	74391	47781	36219	31009
H11	17	50071	33186	29931	28211
H12	17	46654	30527	27783	26354
A1	18	14379	11268	17775	20296
A2	18	17070	13201	19768	22344
A3	18	12915	10001	18057	21402
A4	18	13099	10162	18043	21213
A5	18	15293	11710	18780	21531
A6	18	15850	12095	19026	21750
A7	18	20764	14802	20395	22611
A8	18	20069	13801	19196	21292
A9	18	10857	8439	17190	20769
A10	18	16451	12020	19004	21655
A11	18	20525	14587	20461	22511
A12	18	21779	14929	19930	21801
B1	18	15753	12301	19168	21809
B2	18	15399	11805	18587	21089
B3	18	10538	8261	16737	20097
B4	18	13922	10828	18865	22011
B5	18	15926	12291	19274	21975
B6	18	15870	12076	18844	21387
B7	18	19037	13580	19635	21920
B8	18	22328	15504	20851	22973
B9	18	8249	6515	14582	17792
B10	18	16599	12188	19026	21638
B11	18	19647	14032	19890	22050
B12	18	22258	15270	19879	21601
C1	18	22028	16066	21314	23249
C2	18	22922	16579	21838	23707
C3	18	17791	12932	19805	22490
C4	18	19397	14066	20333	22696
C5	18	22828	16575	22120	24109
C6	18	23202	16724	22155	24159
C7	18	19613	14021	20694	23303
C8	18	19555	13897	21512	24588
C9	18	19666	13999	21304	24115
C10	18	20701	14803	21139	23531
C11	18	19175	13858	20436	22919
C12	18	17549	12501	19925	22941
D1	18	22001	16229	22066	24241
D2	18	23721	17248	23274	25509
D3	18	19700	14261	21302	24099
D4	18	19892	14454	21009	23591
D5	18	21914	15953	21629	23712
D6	18	23929	17386	23061	25307
D7	18	17649	12770	19389	21975
D8	18	17828	12819	20217	23311
D9	18	18736	13502	20878	23855
D10	18	20626	14900	21289	23824
D11	18	19039	13793	20725	23464
D12	18	15898	11353	18555	21428
E1	18	15156	11832	19339	22422
E2	18	16585	12588	20038	22899
E3	18	9960	7812	17091	20904
E4	18	11706	9063	17674	21184
E5	18	15227	11697	19662	22725
E6	18	15929	12072	19371	22309
E7	18	13271	9862	18391	21838
E8	18	9989	7503	17276	21395
E9	18	8227	6454	16171	20182
E10	18	12836	9617	18164	21559
E11	18	14888	11059	19880	23425
E12	18	9686	7290	17390	21670
F1	18	15211	11802	19612	22855
F2	18	16555	12486	19963	22889
F3	18	10746	8324	17951	21932
F4	18	12683	9755	18492	21997
F5	18	15644	11979	20253	23693
F6	18	16224	12287	19659	22502
F7	18	13336	9861	18461	21953
F8	18	9743	7182	17052	21246
F9	18	8908	6928	17464	21818
F10	18	13447	10015	18649	22118
F11	18	14306	10661	19236	22617
F12	18	10397	7792	17727	21884
G1	18	41950	28340	26485	25197
G2	18	48906	32277	27507	25016
G3	18	40045	26558	24488	23168
G4	18	34055	23071	23343	23112
G5	18	43160	28956	26857	25554
G6	18	48607	32077	27661	25345
G7	18	68550	43577	33084	28240
G8	18	76078	47881	34695	28781
G9	18	69884	44329	33566	28537
G10	18	96286	59811	40189	31386
G11	18	67811	43350	33044	28044
G12	18	76082	48444	35828	30132
H1	18	39560	27002	25968	25094
H2	18	51235	33924	29308	26883
H3	18	38674	26087	24998	24271
H4	18	33986	23266	23900	23856
H5	18	43170	29305	27884	26925
H6	18	50483	33682	29436	27322
H7	18	69168	44780	34750	30336
H8	18	76363	48662	36265	30797
H9	18	73149	47307	36350	31489
H10	18	99857	62688	42824	34102
H11	18	71331	45953	35643	30904
H12	18	68595	43682	33822	29279
A1	19	14292	11180	17689	20199
A2	19	17025	13158	19750	22313
A3	19	12971	10037	18102	21444
A4	19	12895	10002	17847	20986
A5	19	15174	11631	18720	21509
A6	19	15820	12070	19028	21782
A7	19	27936	19247	22378	23554
A8	19	30248	20000	22045	22661
A9	19	11647	8939	17378	20855
A10	19	19874	14116	19917	22072
A11	19	27647	18946	22475	23530
A12	19	32540	21502	22910	23239
B1	19	15720	12263	19191	21818
B2	19	15431	11804	18620	21113
B3	19	10512	8240	16690	20013
B4	19	13814	10743	18799	21905
B5	19	15699	12103	19110	21746
B6	19	15794	12001	18795	21337
B7	19	25590	17601	21431	22774
B8	19	33204	22211	23896	24414
B9	19	8980	6995	14788	17929
B10	19	19906	14256	19962	22082
B11	19	26294	18126	21766	22931
B12	19	33203	21978	22869	22976
C1	19	21928	15982	21221	23141
C2	19	23148	16725	21904	23740
C3	19	17972	13043	19900	22594
C4	19	19247	13941	20210	22616
C5	19	22907	16617	22160	24205
C6	19	23296	16738	22165	24101
C7	19	19845	14147	20622	23143
C8	19	20936	14741	21948	24819
C9	19	20821	14657	21534	24176
C10	19	21517	15293	21372	23663
C11	19	19579	14072	20533	22965
C12	19	18793	13266	20269	23088
D1	19	21829	16057	21863	23996
D2	19	23745	17256	23229	25451
D3	19	19866	14368	21390	24149
D4	19	19970	14477	21088	23729
D5	19	21962	15944	21659	23720
D6	19	24132	17484	23184	25414
D7	19	18350	13243	19806	22428
D8	19	19048	13607	20582	23524
D9	19	19904	14212	21217	23979
D10	19	21413	15427	21535	23960
D11	19	19492	14061	20885	23567
D12	19	17073	12093	18868	21551
E1	19	14985	11705	19188	22243
E2	19	16675	12633	20025	22854
E3	19	9976	7794	17021	20850
E4	19	11841	9149	17824	21364
E5	19	15206	11660	19667	22720
E6	19	15670	11856	19033	21920
E7	19	16021	11608	19145	22193
E8	19	12827	9297	18012	21692
E9	19	8984	6933	16380	20270
E10	19	14498	10641	18527	21635
E11	19	17930	12970	20766	23869
E12	19	12409	9022	18144	22003
F1	19	15111	11719	19547	22797
F2	19	16644	12471	19961	22846
F3	19	10725	8316	17925	21857
F4	19	12672	9720	18427	21919
F5	19	15557	11882	20172	23628
F6	19	16383	12364	19749	22569
F7	19	16224	11652	19250	22327
F8	19	12662	9034	17893	21656
F9	19	9649	7376	17681	21925
F10	19	15176	11089	19079	22212
F11	19	17271	12528	20130	23078
F12	19	13045	9431	18277	21965
G1	19	57864	37865	30743	27237
G2	19	67746	43394	32411	27249
G3	19	57421	36962	29139	25353
G4	19	47108	30848	26810	24715
G5	19	59565	38739	31194	27539
G6	19	67169	42995	32441	27521
G7	19	93154	57855	39350	31157
G8	19	100643	62075	40950	31731
G9	19	95076	58995	40033	31552
G10	19	115480	70489	44651	33330
G11	19	92510	57745	39362	30976
G12	19	101170	62966	42221	33079
H1	19	54429	35944	29913	26891
H2	19	71282	45818	34632	29414
H3	19	55388	36229	29560	26410
H4	19	46899	31052	27346	25460
H5	19	59521	39134	32290	29034
H6	19	70004	45345	34595	29727
H7	19	94392	59682	41397	33498
H8	19	101421	63267	42738	33847
H9	19	99560	62958	43333	34805
H10	19	120989	74599	48020	36559
H11	19	97651	61429	42607	34237
H12	19	94074	58628	40486	32422
A1	20	14370	11247	17815	20377
A2	20	17054	13168	19753	22303
A3	20	13196	10167	18179	21499
A4	20	12853	9975	17830	20979
A5	20	15118	11571	18674	21451
A6	20	15821	12061	19000	21746
A7	20	40549	26936	25864	25192
A8	20	47107	30274	26680	24876
A9	20	13137	9873	17786	20995
A10	20	26333	18063	21740	22961
A11	20	40033	26516	25885	25140
A12	20	50323	32240	27776	25493
B1	20	15638	12167	19102	21780
B2	20	15459	11823	18613	21090
B3	20	10765	8390	16831	20174
B4	20	13726	10669	18729	21864
B5	20	15690	12120	19116	21841
B6	20	15765	11989	18770	21294
B7	20	37260	24763	24608	24227
B8	20	51519	33410	29003	26887
B9	20	10314	7781	15109	18049
B10	20	26148	18089	21710	22938
B11	20	37855	25164	24873	24324
B12	20	51193	32916	27850	25340
C1	20	22201	16173	21432	23342
C2	20	23424	16865	21895	23660
C3	20	18230	13197	19897	22513
C4	20	19240	13919	20141	22536
C5	20	23011	16690	22235	24269
C6	20	23495	16878	22209	24138
C7	20	20727	14682	20948	23390
C8	20	23508	16326	22670	25171
C9	20	23174	16129	22227	24533
C10	20	22991	16179	21763	23815
C11	20	20397	14586	20826	23139
C12	20	21107	14702	20867	23361
D1	20	21937	16153	21923	24088
D2	20	23840	17276	23163	25356
D3	20	19949	14397	21224	23909
D4	20	19951	14455	21058	23680
D5	20	21769	15793	21454	23484
D6	20	24281	17559	23145	25348
D7	20	19120	13715	20043	22570
D8	20	21209	14936	21123	23705
D9	20	22120	15609	21823	24288
D10	20	22858	16299	21882	24091
D11	20	20219	14497	21049	23637
D12	20	19286	13427	19474	21806
E1	20	14910	11635	19080	22164
E2	20	16902	12750	20069	22821
E3	20	10056	7847	17036	20805
E4	20	11884	9194	17898	21451
E5	20	15002	11489	19429	22479
E6	20	15841	11953	19019	21850
E7	20	21499	15007	20718	22930
E8	20	18473	12848	19682	22542
E9	20	10509	7887	16862	20527
E10	20	18311	13052	19758	22343
E11	20	23697	16585	22403	24617
E12	20	17655	12300	19655	22708
F1	20	15014	11624	19458	22692
F2	20	16805	12576	19911	22788
F3	20	10896	8426	17994	21916
F4	20	12633	9711	18441	21952
F5	20	15457	11780	20104	23547
F6	20	16639	12503	19795	22590
F7	20	21823	15167	20820	23047
F8	20	18327	12593	19553	22442
F9	20	11132	8334	18102	22148
F10	20	19045	13520	20286	22922
F11	20	22806	15978	21702	23788
F12	20	18578	12937	19963	22812
G1	20	79520	50593	36397	29863
G2	20	89847	56186	37930	29775
G3	20	79994	50233	35007	28111
G4	20	66552	42376	31869	27021
G5	20	82116	51954	37021	30266
G6	20	89866	56120	38199	30221
G7	20	113971	69529	44352	33437
G8	20	118213	71851	45148	33704
G9	20	115993	70761	45157	33923
G10	20	126313	76307	47209	34560
G11	20	113961	69837	44587	33377
G12	20	119963	73428	46672	35076
H1	20	75515	48513	35493	29531
H2	20	95064	59637	40672	32204
H3	20	77647	49486	35487	29182
H4	20	66508	42775	32577	27908
H5	20	82152	52520	38250	31849
H6	20	93392	59007	40605	32493
H7	20	116294	72220	46877	36056
H8	20	120152	73806	47302	36002
H9	20	121733	75611	48857	37410
H10	20	132017	80579	50577	37746
H11	20	120843	74621	48455	36989
H12	20	115810	70929	45880	34959
A1	21	14257	11139	17709	20271
A2	21	17159	13210	19777	22347
A3	21	13557	10410	18264	21506
A4	21	12781	9917	17793	20940
A5	21	15067	11514	18657	21463
A6	21	15852	12057	19008	21774
A7	21	60740	39169	31353	27832
A8	21	71469	44875	33248	28014
A9	21	16124	11684	18594	21383
A10	21	37760	25017	24915	24501
A11	21	59698	38325	31147	27562
A12	21	75395	47180	34455	28681
B1	21	15600	12161	19109	21786
B2	21	15563	11882	18583	21057
B3	21	11078	8578	16914	20214
B4	21	13661	10623	18679	21819
B5	21	15609	12057	19098	21813
B6	21	15775	11959	18747	21295
B7	21	56741	36588	30020	26875
B8	21	77654	49143	36065	30254
B9	21	12938	9428	15892	18415
B10	21	37248	24877	24797	24400
B11	21	57269	36967	30280	26983
B12	21	76343	47872	34643	28607
C1	21	22193	16130	21278	23166
C2	21	24237	17370	22079	23732
C3	21	18692	13483	19953	22480
C4	21	19416	14009	20207	22540
C5	21	23215	16810	22299	24308
C6	21	23896	17102	22271	24125
C7	21	21921	15393	21117	23336
C8	21	28183	19203	23928	25743
C9	21	27633	18878	23547	25202
C10	21	25843	17936	22560	24216
C11	21	21395	15145	20862	22952
C12	21	25503	17384	22101	23954
D1	21	22086	16235	21944	24064
D2	21	24288	17547	23248	25393
D3	21	20642	14815	21445	24070
D4	21	20041	14517	21085	23718
D5	21	22069	15999	21588	23624
D6	21	24815	17867	23312	25465
D7	21	20412	14496	20356	22682
D8	21	25556	17613	22405	24370
D9	21	26419	18239	23051	24865
D10	21	25675	18026	22644	24433
D11	21	21418	15212	21217	23571
D12	21	23497	16038	20706	22402
E1	21	15000	11707	19192	22288
E2	21	17633	13220	20385	23107
E3	21	10310	8000	17093	20815
E4	21	11729	9074	17749	21317
E5	21	14995	11487	19383	22407
E6	21	16417	12315	19243	21994
E7	21	31348	21166	23455	24134
E8	21	29104	19541	22798	24066
E9	21	13363	9669	17679	20893
E10	21	25028	17273	21691	23223
E11	21	34364	23258	25401	25979
E12	21	27887	18734	22708	24291
F1	21	15164	11715	19572	22833
F2	21	17624	13107	20320	23110
F3	21	11154	8582	18036	21943
F4	21	12526	9614	18336	21799
F5	21	15466	11797	20074	23520
F6	21	17198	12839	19896	22609
F7	21	32317	21690	23793	24430
F8	21	29155	19387	22719	24049
F9	21	13990	10120	18928	22518
F10	21	25607	17575	21978	23540
F11	21	33242	22472	24621	25173
F12	21	29037	19420	22973	24276
G1	21	101414	63132	41830	32379
[truncated: 13,079 more rows]

## Sheet: Multicomponent Data
Block Type	96well
Chemistry	SYBR_GREEN
Experiment File Name	D:\wyf\4-AKR1B15-KCTD6-KPNA2-2022-11-27.eds
Experiment Run End Time	2022-11-27 15:07:40 PM PDT
Instrument Type	steponeplus
Passive Reference	ROX
Well	Cycle	SYBR	ROX
A1	1	18091.7	18998.6
A2	1	21112.9	20751.9
A3	1	15476.4	20308.1
A4	1	16357	20120.2
A5	1	18991.8	20120.1
A6	1	19759.3	20502.6
A7	1	14643.1	20350.9
A8	1	8659.84	19213.4
A9	1	11068	19769.4
A10	1	14235.8	19931.8
A11	1	14590.3	20201.7
A12	1	9528.1	18984.9
B1	1	19966.7	20559.4
B2	1	19254.8	20028.8
B3	1	13044.8	19867.3
B4	1	18263.2	21573
B5	1	20571.7	20799.6
B6	1	20450.2	20624.8
B7	1	13612.2	20334.3
B8	1	10720.1	21049.4
B9	1	8356.5	17850.6
B10	1	15225.1	20409.4
B11	1	14523.8	20420.2
B12	1	10272.4	19180.1
C1	1	26278.5	20714.6
C2	1	27284.8	21244.2
C3	1	21340.7	20937.9
C4	1	23666.7	20820.6
C5	1	27932.4	21883
C6	1	28521.7	21949.9
C7	1	22285.6	21378
C8	1	20237.4	22893
C9	1	20979.3	22331.1
C10	1	22727.2	21421.7
C11	1	22063.3	21058.3
C12	1	17860.4	20925.8
D1	1	26490.8	21798.9
D2	1	28342.1	23049.4
D3	1	23149	22072.4
D4	1	24388.4	21731.1
D5	1	27302.7	21923.5
D6	1	29130.8	22981.5
D7	1	20280.6	20655.4
D8	1	18207.2	21673.1
D9	1	19985.6	22149.5
D10	1	22523.6	21613
D11	1	21855.5	21709.6
D12	1	16003.6	19604
E1	1	18758.6	21086.8
E2	1	20316.1	21482.8
E3	1	11844.8	20287.1
E4	1	14881.5	20507.5
E5	1	19311.7	21524.1
E6	1	19606.5	20813.3
E7	1	11796	20756.7
E8	1	6951.03	20747.5
E9	1	8150.63	19919
E10	1	12081.3	20401.6
E11	1	13895.4	22432.8
E12	1	7140.32	20966.4
F1	1	18854.5	21450
F2	1	20259.1	21493.9
F3	1	13144.7	21581
F4	1	16468.6	21289
F5	1	20300.3	22751.7
F6	1	20550.6	21565.5
F7	1	11761.7	20873.6
F8	1	6843.76	20761.3
F9	1	8797.43	21445.1
F10	1	12742.9	20810.3
F11	1	13319.2	21599.7
F12	1	7723.68	20735.4
G1	1	24908.3	20340.1
G2	1	24892.2	19457.9
G3	1	19030	18882.5
G4	1	22426.9	19680.6
G5	1	26406.7	21170.4
G6	1	25470.6	20103.9
G7	1	20166.3	20271.3
G8	1	16625.7	20085.2
G9	1	17189.7	20327.3
G10	1	20579.7	19856.7
G11	1	20316.3	20268
G12	1	19104.9	20753.2
H1	1	24011	20540.3
H2	1	26025.2	20706.5
H3	1	18537.5	19520.2
H4	1	21341.8	19727.9
H5	1	25874.4	21861.4
H6	1	26412.7	21426.3
H7	1	20647.9	21621.4
H8	1	17164.5	21295.6
H9	1	19108.5	22175.4
H10	1	22008.7	21691.3
H11	1	21678.6	21939.7
H12	1	15606.7	20250.6
A1	2	18385.8	19129.9
A2	2	21981.4	21074.5
A3	2	16262.9	20718.5
A4	2	17131.4	20577
A5	2	19859.9	20584.4
A6	2	20829.2	20998.2
A7	2	15670.5	20909.1
A8	2	9467.24	19667.5
A9	2	11872.2	20311
A10	2	15301.2	20432.7
A11	2	15575.3	20768.3
A12	2	10352.3	19511.3
B1	2	21006.3	21116.1
B2	2	21072.1	20861.8
B3	2	14362.7	20573.5
B4	2	19644.4	22263.3
B5	2	21975.3	21523.3
B6	2	21895.7	21228.9
B7	2	15249.6	21257.4
B8	2	12049	21873.3
B9	2	9284.37	18337.2
B10	2	16894.8	21268.1
B11	2	16314.2	21476
B12	2	11186.3	19816
C1	2	27197.2	21023.4
C2	2	29575.4	22067.5
C3	2	23178.8	21726
C4	2	25507.5	21558.8
C5	2	30141.5	22797.7
C6	2	30662.8	22743.6
C7	2	24331.9	22266.3
C8	2	22182.9	23761.4
C9	2	22872.5	23172.1
C10	2	24966.6	22327.6
C11	2	23796.7	21737.1
C12	2	19371.5	21814
D1	2	27752.7	22379
D2	2	31009.8	24050.4
D3	2	25201.8	22913.3
D4	2	26207.9	22450.8
D5	2	28690.5	22228.8
D6	2	31252.2	23745.4
D7	2	22147.5	21368.8
D8	2	20401	22745.7
D9	2	21934.6	23037.7
D10	2	24823.7	22562.9
D11	2	23754.6	22460.3
D12	2	17343	20332.8
E1	2	19780.8	21681.8
E2	2	22608.3	22629.7
E3	2	13297.4	21267.2
E4	2	16066.7	21120.2
E5	2	20563.9	22146.9
E6	2	21324.6	21676.6
E7	2	13299.6	21687
E8	2	8246.54	21728.4
E9	2	9355.98	20861.1
E10	2	13608.4	21259.4
E11	2	15338.5	23342.2
E12	2	7845.29	21449.3
F1	2	20104.8	22170.3
F2	2	22288.2	22505.4
F3	2	14396.2	22318
F4	2	17522.8	21828.4
F5	2	21771.1	23636.7
F6	2	22121.1	22242.6
F7	2	13273.4	21842.1
F8	2	8041.77	21760.8
F9	2	10025.8	22420.9
F10	2	14558.5	21971.3
F11	2	14939.2	22628
F12	2	8485.89	21262.9
G1	2	26369.4	20963.2
G2	2	27072	20212.6
G3	2	20895.4	19605.5
G4	2	24140.1	20449.1
G5	2	28167.1	21809.6
G6	2	27484.6	20834.9
G7	2	22264	21106.7
G8	2	18318.6	20863.2
G9	2	18967	21178.8
G10	2	22861.3	20830.4
G11	2	22343.4	21080.8
G12	2	20469.5	21436.4
H1	2	24551.5	20781.9
H2	2	27308.3	21209.9
H3	2	19426.9	19905.9
H4	2	22309	20179
H5	2	26880.8	22275.1
H6	2	27517.4	21880.8
H7	2	21808.3	22151.4
H8	2	18157.1	21828.6
H9	2	20245.6	22738.4
H10	2	23048	22086
H11	2	22667.4	22356.6
H12	2	16123.8	20560.3
A1	3	18587.7	19253.4
A2	3	22544.6	21348.6
A3	3	16636.7	20905.3
A4	3	17615	20854.9
A5	3	20354.6	20878.5
A6	3	21299.6	21209.8
A7	3	16272.6	21266.4
A8	3	9917.84	19989.1
A9	3	12340.1	20609.6
A10	3	15908.3	20741.5
A11	3	16002.1	20987.5
A12	3	10793.9	19790.7
B1	3	21176	21149.2
B2	3	21330	20953
B3	3	14404.9	20626.1
B4	3	19617	22224.7
B5	3	22282	21792.2
B6	3	21952.2	21164
B7	3	15497.8	21398.3
B8	3	12177	21899.7
B9	3	9446.44	18389.2
B10	3	17112.6	21317.3
B11	3	16220.4	21312.3
B12	3	11562.6	20046.3
C1	3	28197	21553.7
C2	3	29894.2	22192.4
C3	3	23275.2	21729.8
C4	3	25633.2	21628.6
C5	3	30337.3	22929.5
C6	3	30874	22825.9
C7	3	24357.2	22200
C8	3	22485.6	23896.8
C9	3	23166.2	23290.8
C10	3	25392.8	22509.6
C11	3	24124.3	21874.3
C12	3	19946.7	22002.7
D1	3	28528.1	22744.4
D2	3	31347.3	24206.8
D3	3	25479.3	23027.6
D4	3	26212.5	22444.5
D5	3	29308	22665.2
D6	3	31518.4	23904.5
D7	3	22493.2	21505.8
D8	3	20577.6	22781.2
D9	3	22270.8	23214.2
D10	3	25329.8	22792
D11	3	24056.1	22593.7
D12	3	17841.9	20554.8
E1	3	20310.6	21984.6
E2	3	22720.2	22648.3
E3	3	13301.2	21229.4
E4	3	16255.9	21328.4
E5	3	20725.6	22312.9
E6	3	21556.4	21848.8
E7	3	13492.6	21812.6
E8	3	8376.94	21819.3
E9	3	9485.66	20957.8
E10	3	13936.3	21482.2
E11	3	15556	23449.1
E12	3	8219.78	21807.4
F1	3	20444.7	22396.8
F2	3	22621.8	22654.8
F3	3	14558.1	22428.2
F4	3	17590.4	21936.2
F5	3	21698.2	23614.3
F6	3	22164.4	22259.3
F7	3	13498.8	22002.1
F8	3	8167.04	21867.4
F9	3	10249.5	22600.2
F10	3	14546.8	21822.7
F11	3	15196.5	22821.8
F12	3	9002.75	21816.3
G1	3	26712	21066.6
G2	3	27332	20297.9
G3	3	21003.2	19630.6
G4	3	24143.9	20426.9
G5	3	28296	21890.7
G6	3	27703.6	20899.9
G7	3	22501.8	21137.8
G8	3	18622.4	20981.1
G9	3	19178.6	21274.4
G10	3	23011.3	20743.5
G11	3	22538.1	21134
G12	3	20792.3	21491.5
H1	3	24889.9	20977.9
H2	3	27975.2	21474.6
H3	3	19960.6	20185.8
H4	3	22824.3	20438.8
H5	3	27644.6	22618.7
H6	3	28179.3	22181.9
H7	3	22521.6	22444.8
H8	3	18771.1	22110.6
H9	3	20856.1	23099.8
H10	3	23727.3	22326.8
H11	3	23363	22688.7
H12	3	16540.4	20847.5
A1	4	18791.8	19368.4
A2	4	22965	21590.7
A3	4	17169.1	21305.2
A4	4	17815.6	20919.1
A5	4	20741.8	21137.3
A6	4	21591.3	21393.4
A7	4	16654	21551.3
A8	4	10222.7	20277.8
A9	4	12678.1	20948.9
A10	4	16255.2	20920.8
A11	4	16538	21376.2
A12	4	11056.8	19990.6
B1	4	21409.2	21301.2
B2	4	21163.5	20875.4
B3	4	14463	20646.5
B4	4	19578.8	22134.5
B5	4	22172.9	21743.4
B6	4	22032.6	21235.7
B7	4	15618.7	21486.2
B8	4	12213.2	21902.4
B9	4	9523.85	18394.2
B10	4	17187.6	21338.8
B11	4	16452.9	21440.7
B12	4	11762.1	20092
C1	4	28303.4	21575.2
C2	4	30140.5	22340.5
C3	4	23203.7	21668.8
C4	4	25427.9	21575.9
C5	4	30354.5	22993.1
C6	4	30909.9	22889.4
C7	4	24662.9	22402.6
C8	4	22668.4	23979.2
C9	4	23390	23494.2
C10	4	25554.8	22561.6
C11	4	24431.3	22144.9
C12	4	20261	22134.4
D1	4	28768.4	22846.9
D2	4	31369.9	24222.5
D3	4	25253.8	22881.3
D4	4	26739.7	22873.9
D5	4	28989.4	22451.3
D6	4	31706	24025.3
D7	4	22649.8	21586.1
D8	4	20625.6	22778.8
D9	4	22253.5	23192.9
D10	4	25407.3	22785.5
D11	4	24040.5	22586.3
D12	4	18308.6	20780.3
E1	4	20429.5	22056.3
E2	4	22888.9	22816.6
E3	4	13358.3	21286.7
E4	4	16606.1	21692.5
E5	4	20790.7	22430.3
E6	4	21497.3	21802.1
E7	4	13589.2	21915.3
E8	4	8400.69	21776.1
E9	4	9574.04	21023.9
E10	4	13972.4	21441.2
E11	4	15542.5	23434.5
E12	4	8521.34	22068.5
F1	4	20397.9	22354.7
F2	4	22790.8	22849.1
F3	4	14497.2	22369.1
F4	4	17798.9	22144.3
F5	4	21675.5	23639
F6	4	22238.7	22378.5
F7	4	13531.1	22037
F8	4	8213.78	21876.4
F9	4	10317.2	22647
F10	4	14584	21809.3
F11	4	15090.1	22676.2
F12	4	9191.78	21893.4
G1	4	27041.7	21179.3
G2	4	27521.3	20360.8
G3	4	20952	19573
G4	4	24004.3	20407.2
G5	4	28241.6	21862.4
G6	4	27751.5	20898.9
G7	4	22506.3	21109.8
G8	4	18722.8	21002.9
G9	4	19249.9	21310.9
G10	4	23199.3	20844.7
G11	4	22613	21116.8
G12	4	21246.2	21661
H1	4	25118.5	21035.9
H2	4	28574	21793
H3	4	20367.9	20410.2
H4	4	23333.6	20772.3
H5	4	28241.4	22970.4
H6	4	28653.8	22376.2
H7	4	23048.9	22743.9
H8	4	19465.1	22589
H9	4	21300.3	23347.3
H10	4	24268.8	22536.6
H11	4	23801.9	22866.6
H12	4	16942.1	21066.8
A1	5	18982.2	19576.5
A2	5	23256.1	21750.9
A3	5	17107.8	21253.6
A4	5	18103.5	21249.8
A5	5	20803.4	21263.8
A6	5	21629.7	21445.9
A7	5	16753.7	21609.8
A8	5	10277.8	20316.8
A9	5	12851.7	21121.1
A10	5	16422.9	21054.2
A11	5	16603.6	21481.1
A12	5	11255.3	20175.5
B1	5	21311.4	21239.1
B2	5	21342.5	20977.2
B3	5	14311.3	20513.4
B4	5	19533.2	22191.6
B5	5	22127.6	21828.1
B6	5	21843.8	21184.5
B7	5	15417.8	21253
B8	5	12367.6	22090.1
B9	5	9720.17	18567.2
B10	5	17231.2	21362.4
B11	5	16443.8	21421.3
B12	5	11864.5	20137.2
C1	5	29067.5	22044.5
C2	5	29954.4	22232.3
C3	5	23395.3	21848.6
C4	5	25575.4	21652.6
C5	5	30027.8	22773.8
C6	5	30894.1	22877.6
C7	5	24718.8	22375.7
C8	5	22798.5	24048.7
C9	5	23522.7	23584.6
C10	5	25629.7	22563.9
C11	5	24558	22203.3
C12	5	20376.1	22158.5
D1	5	29238	23136.8
D2	5	31148.1	24057.4
D3	5	25549	23127.5
D4	5	26432.7	22698.5
D5	5	29030.8	22529.2
D6	5	31694.6	24039.2
D7	5	22659.1	21582.6
D8	5	20752.7	22816.8
D9	5	22219.2	23158.8
D10	5	25429.4	22787.2
D11	5	24062.7	22576.7
D12	5	18510.5	20881.3
E1	5	20583.2	22183
E2	5	22491.9	22531.9
E3	5	13376.7	21343.1
E4	5	16241.6	21454.4
E5	5	20616.7	22415.3
E6	5	21447.7	21833.1
E7	5	13611.9	21920.3
E8	5	8414.66	21781.3
E9	5	9507.09	20948
E10	5	14066.7	21516.8
E11	5	15575.4	23469.3
E12	5	8605.75	22120.3
F1	5	20610.6	22550.1
F2	5	22333.5	22521.9
F3	5	14513.9	22441.1
F4	5	17541.6	22004.1
F5	5	21559	23594.8
F6	5	22187	22378.8
F7	5	13558.6	22096.6
F8	5	8227.08	21896
F9	5	10465.5	22855.3
F10	5	14797.4	22043.5
F11	5	15154.7	22754.8
F12	5	9308.72	22050.9
G1	5	27442	21377.6
G2	5	27570.9	20443.3
G3	5	20968.1	19556.5
G4	5	24071.9	20459.3
G5	5	28174.4	21854.8
G6	5	27714.9	20875.5
G7	5	22634.2	21142.7
G8	5	18855	21061.4
G9	5	19313.9	21279.6
G10	5	23434.7	20952.6
G11	5	22771.3	21208.9
G12	5	21520.3	21760.1
H1	5	25425.2	21188.7
H2	5	28878.7	21926.6
H3	5	20597.9	20536.5
H4	5	23433.8	20809.7
H5	5	28281.3	22952.9
H6	5	28689.8	22368.3
H7	5	23392.6	22970.6
H8	5	19537.6	22560.3
H9	5	21491	23435.8
H10	5	24791.3	22825.5
H11	5	24440.9	23267.6
H12	5	17222.8	21212.9
A1	6	19177.2	19749.6
A2	6	23299.6	21785
A3	6	17273.4	21457
A4	6	17933	21202.8
A5	6	20747	21298
A6	6	21503.9	21413.9
A7	6	16739.6	21613.5
A8	6	10317.4	20333.3
A9	6	12779.7	21034.1
A10	6	16620.6	21242.2
A11	6	16559.8	21457.7
A12	6	11301	20180.7
B1	6	21333.2	21353.6
B2	6	21129.2	20884.3
B3	6	14324.8	20595
B4	6	19322.3	22144.1
B5	6	21717.4	21586.1
B6	6	21730.9	21142.4
B7	6	15407.8	21285.2
B8	6	12270.8	21954.2
B9	6	9614.43	18481.4
B10	6	17143	21306.4
B11	6	16463.9	21508
B12	6	11920.1	20191.1
C1	6	29028.7	21984.3
C2	6	29833.8	22203.6
C3	6	23322.3	21849
C4	6	25517	21688.2
C5	6	30244.8	22969.5
C6	6	30815.8	22892.6
C7	6	24376.1	22126
C8	6	22591	23921.6
C9	6	23280.8	23366.5
C10	6	25508.6	22519.4
C11	6	23889.4	21720.6
C12	6	20466.5	22169.1
D1	6	28738.3	22838.3
D2	6	31082.2	24049.6
D3	6	25195.3	22905.7
D4	6	26290.5	22616.3
D5	6	28568.6	22285.1
D6	6	31451.6	23925.4
D7	6	22774	21687.4
D8	6	20708.1	22833.8
D9	6	22188.1	23169.9
D10	6	25332.5	22702.8
D11	6	23872.8	22401.1
D12	6	18498	20811.2
E1	6	20390.8	22067.7
E2	6	22420.1	22540.4
E3	6	13329.3	21358.2
E4	6	16207.6	21472.9
E5	6	20413	22320.6
E6	6	21073.5	21598.1
E7	6	13466.3	21752.4
E8	6	8495.22	21896.3
E9	6	9480	21012.2
E10	6	13962.8	21427.6
E11	6	15565.2	23473.7
E12	6	8622.55	22059.4
F1	6	20503.5	22515
F2	6	22267.4	22535.8
F3	6	14404.3	22413.1
F4	6	17494.1	22095.3
F5	6	21451.8	23656
F6	6	21932.4	22236
F7	6	13436.6	21974.2
F8	6	8218.14	21923.6
F9	6	10304	22724.6
F10	6	14555.8	21832.3
F11	6	15188	22787.5
F12	6	9383.04	22056.3
G1	6	27329	21308.9
G2	6	27509.6	20367.6
G3	6	20902.3	19541
G4	6	23776.3	20329.6
G5	6	28062.7	21777.4
G6	6	27615.5	20799.2
G7	6	22661.4	21162.9
G8	6	18767.4	20941.1
G9	6	19363.1	21342.7
G10	6	23095.6	20655
G11	6	22689.2	21134.3
G12	6	21833.4	21982
H1	6	25779.6	21442.1
H2	6	29168.8	22087.4
H3	6	20696.5	20604.5
H4	6	23443.8	20868.8
H5	6	28397.6	23075.7
H6	6	28634.3	22352.4
H7	6	23398.1	22927.6
H8	6	19711.7	22711.3
H9	6	21651.8	23527.2
H10	6	25000	22944.1
H11	6	24278.4	23174.2
H12	6	17261.9	21177.8
A1	7	19196.1	19771.8
A2	7	23143.6	21762.1
A3	7	17157.5	21371.2
A4	7	17849.9	21184.5
A5	7	20595.4	21256.7
A6	7	21476.1	21457
A7	7	16680	21608.3
A8	7	10312.2	20365.2
A9	7	12700.1	21049.3
A10	7	16515.7	21123.3
A11	7	16627.7	21480.4
A12	7	11396.7	20309.2
B1	7	21141.5	21215.5
B2	7	20921.7	20754.4
B3	7	14195.7	20517.5
B4	7	19212.2	22092.1
B5	7	21642.3	21649.1
B6	7	21549.6	21086.9
B7	7	15409	21330.6
B8	7	12261.2	21947.1
B9	7	9527.72	18405.1
B10	7	17057.8	21235.5
B11	7	16284	21379.3
B12	7	11855.6	20116.3
C1	7	28683.3	21827.4
C2	7	29828.1	22211.8
C3	7	22851.6	21572.6
C4	7	25493.3	21660.7
C5	7	30161.8	22990.3
C6	7	30602.3	22795.6
C7	7	24704.1	22438
C8	7	22554.7	23887
C9	7	23232.7	23386.8
C10	7	25326.5	22374.6
C11	7	23730.6	21598.1
C12	7	20466	22179.5
D1	7	28745.6	22883.4
D2	7	30973.5	24002.9
D3	7	25181.3	22934
D4	7	26183.4	22593.5
D5	7	28555.6	22343.4
D6	7	31206.5	23803.5
D7	7	22527.2	21482.4
D8	7	20757.3	22858.1
D9	7	22269.4	23197.8
D10	7	25249.6	22630.7
D11	7	23725.9	22303
D12	7	18510.4	20832.4
E1	7	20456.5	22187.6
E2	7	22346.3	22553.1
E3	7	13360.5	21450.6
E4	7	16069.2	21427.5
E5	7	20284.9	22314.5
E6	7	21028.2	21691.9
E7	7	13558.5	21944.8
E8	7	8459.14	21842.5
E9	7	9461.12	21009.7
E10	7	14045.5	21476
E11	7	15381.6	23305.8
E12	7	8653.37	22112.8
F1	7	20395.7	22555.9
F2	7	22202	22566.2
F3	7	14378.5	22407.8
F4	7	17331.7	22070
F5	7	21310.9	23656.3
F6	7	21975.4	22374.6
F7	7	13436.9	22007.9
F8	7	8303.45	21993
F9	7	10268.5	22716
F10	7	14885.5	22122
F11	7	15015.9	22687.8
F12	7	9514.18	22299
G1	7	27481.8	21382.2
G2	7	27453.8	20327.9
G3	7	20842.2	19500.7
G4	7	23711.6	20312.7
G5	7	27878	21694
G6	7	27362	20670.9
G7	7	22680.8	21164.7
G8	7	18765.5	20904.3
G9	7	19260.5	21236.8
G10	7	23273.8	20711.5
G11	7	22608.2	21120.9
G12	7	22169.7	22096.3
H1	7	25651.1	21323.2
H2	7	28906.6	21927.2
H3	7	20636.4	20586.4
H4	7	23420	20868.9
H5	7	28299.4	23011.4
H6	7	28609.9	22376.9
H7	7	23347.3	22903.1
H8	7	19833.5	22741.9
H9	7	21673	23534.3
H10	7	25012.5	22900.6
H11	7	24334.5	23173.9
H12	7	17614.2	21405.1
A1	8	19102.3	19730.7
A2	8	23101.2	21756.7
A3	8	17086.8	21333.1
A4	8	17813.7	21204.1
A5	8	20461.1	21213.4
A6	8	21420.2	21458.1
A7	8	16773.7	21701.6
A8	8	10334.6	20376.8
A9	8	12733.1	21054.1
A10	8	16459.9	21113.5
A11	8	16418.9	21314
A12	8	11526.7	20359.4
B1	8	21076.8	21235.2
B2	8	20860.8	20751.8
B3	8	14067	20432.4
B4	8	19104.9	22082.6
B5	8	21498.8	21620.6
B6	8	21488.4	21039.1
B7	8	15249.3	21187.7
B8	8	12207.5	21910.6
B9	8	9431.32	18285.5
B10	8	16998.9	21195.7
B11	8	16096.3	21293.6
B12	8	11974.3	20244.4
C1	8	28730.6	21868.1
C2	8	29632.6	22109.4
C3	8	22916.1	21668.3
C4	8	25448.8	21687.3
C5	8	30033.1	22906.1
C6	8	30465.3	22781.2
C7	8	24780.1	22495.6
C8	8	22538.6	23847.3
C9	8	23449.8	23559.6
C10	8	25324.5	22358.2
C11	8	23618.3	21508.5
C12	8	20527.7	22253.1
D1	8	28630.5	22845
D2	8	30948.5	24035
D3	8	25439.7	23132.5
D4	8	26010	22504.4
D5	8	28608.1	22435.3
D6	8	31207.6	23841
D7	8	22344.1	21341.7
D8	8	20569.9	22652.5
D9	8	22211.6	23205.1
D10	8	25314.6	22661
D11	8	23793.7	22390.4
D12	8	18696.9	20936.6
E1	8	20327.1	22115.2
E2	8	22143.8	22436.6
E3	8	13287.5	21412
E4	8	15897.9	21362.6
E5	8	20144	22295.1
E6	8	21117.9	21816
E7	8	13466.7	21852.6
E8	8	8441.35	21860.5
E9	8	9393.84	20981.6
E10	8	14051.9	21487.5
E11	8	15395.8	23357.8
E12	8	8568.61	22030.2
F1	8	20250.7	22477.1
F2	8	22042.3	22459
F3	8	14307.4	22387.5
F4	8	17192.2	21988.2
F5	8	21170.2	23664
F6	8	21919.1	22349.1
F7	8	13379.6	21976
F8	8	8087.57	21754.2
F9	8	10113.2	22566.2
F10	8	14751.9	22015.4
F11	8	15066.4	22763.1
F12	8	9383.39	22099.1
G1	8	27295.2	21304.6
G2	8	27385.9	20320.7
G3	8	20835.4	19487.1
G4	8	23709.1	20355.3
G5	8	27798.8	21683.5
G6	8	27357.7	20675.9
G7	8	22766.9	21155.7
G8	8	18748.4	20819.8
G9	8	19343.5	21290.1
G10	8	23528.7	20811.9
G11	8	22761.6	21206.6
G12	8	22152.6	22049.4
H1	8	25838.9	21470
H2	8	28876	21923.4
H3	8	20608.1	20549.8
H4	8	23482.8	20908
H5	8	28304.1	23034.9
H6	8	28678.4	22510.5
H7	8	23460.9	22930.4
H8	8	19772.3	22664.6
H9	8	21635.1	23468.1
H10	8	25004.8	22783
H11	8	24514.4	23293.5
H12	8	17653.1	21376.1
A1	9	19037.1	19760.9
A2	9	22979.6	21737
A3	9	17026.5	21305.7
A4	9	17688.8	21183.6
A5	9	20282.6	21153.3
A6	9	21275.9	21390.8
A7	9	16680.5	21661.2
A8	9	10306	20347.9
A9	9	12669.3	21024.8
A10	9	16460.4	21120.3
A11	9	16593.1	21505.1
A12	9	11527.2	20346
B1	9	21214.2	21459.3
B2	9	20767.8	20786.7
B3	9	14031.8	20441.4
B4	9	18979.5	22036.5
B5	9	21327.9	21583.6
B6	9	21280.4	20981.5
B7	9	15234.8	21188.3
B8	9	12186.4	21916.7
B9	9	9497.38	18331.6
B10	9	16932.1	21145
B11	9	16136.5	21262
B12	9	11959.2	20251.3
C1	9	28328	21650.6
C2	9	29545.2	22117.3
C3	9	23001.3	21744.2
C4	9	25474.4	21737.6
C5	9	29741.3	22776.6
C6	9	30228.4	22673.6
C7	9	24498.1	22308
C8	9	22504.9	23874.6
C9	9	23332	23530.4
C10	9	25302.1	22362.5
C11	9	23958.7	21773.5
C12	9	20713	22353.2
D1	9	28478.9	22807.1
D2	9	30949.8	24122.7
D3	9	25098	22899.9
D4	9	25982.1	22548.9
D5	9	28482.2	22416.9
D6	9	31163.7	23851.1
D7	9	22504.6	21506.1
D8	9	20501.9	22637
D9	9	22210.4	23269.3
D10	9	25284.1	22634.8
D11	9	24000.2	22574.7
D12	9	18611.9	20930.7
E1	9	20361.5	22207.6
E2	9	22076.9	22479.7
E3	9	13261.3	21439.9
E4	9	15865.9	21391.6
E5	9	20000.5	22257.8
E6	9	20917	21701.7
E7	9	13334.3	21751
E8	9	8339.97	21728.4
E9	9	9396.38	21067
E10	9	13968.4	21427.2
E11	9	15356.3	23334.2
E12	9	8701.58	22271.8
F1	9	20263.6	22646.3
F2	9	21877.6	22391.1
F3	9	14197.3	22365.9
F4	9	17095.1	21984.9
F5	9	20995.4	23618.1
F6	9	21658.8	22193.3
F7	9	13305.1	21962
F8	9	8086.22	21791.4
F9	9	10084	22536.6
F10	9	14633.7	21921.1
F11	9	14976.2	22720.1
F12	9	9398.43	22163.2
G1	9	27317.7	21339.5
G2	9	27424.4	20335.8
G3	9	20766.8	19452.6
G4	9	23586.2	20319.1
G5	9	27700.2	21645.8
G6	9	27279.8	20642
G7	9	22777.7	21098.1
G8	9	18961.4	20886.1
G9	9	19372.3	21207.3
G10	9	23515.4	20627.6
G11	9	22708.6	21079.7
G12	9	22114.2	21990.7
H1	9	25775.1	21419.8
H2	9	28779.4	21888.8
H3	9	20656.9	20593
H4	9	23415.1	20907.6
H5	9	28122.3	22961.1
H6	9	28444.1	22386.8
H7	9	23607.7	22969.8
H8	9	19910.9	22650.5
H9	9	21686.8	23444.7
H10	9	25172.7	22761.1
H11	9	24623.1	23304.2
H12	9	17879.3	21469.6
A1	10	18989.7	19840.6
A2	10	22825.6	21687.5
A3	10	16870.9	21266.8
A4	10	17533.8	21123.5
A5	10	20197.3	21162.5
A6	10	21139.8	21355.3
A7	10	16599.5	21565.8
A8	10	10337.7	20350.5
A9	10	12656.3	21074.6
A10	10	16411.8	21059.7
A11	10	16598.4	21532.5
A12	10	11490.4	20373.8
B1	10	20994.9	21349.4
B2	10	20656.1	20740.2
B3	10	13847.9	20326.3
B4	10	18840.2	21979.2
B5	10	21232.7	21587.6
B6	10	21193.2	20947.6
B7	10	15074.6	21049.1
B8	10	12228.6	21884.6
B9	10	9451.1	18299.6
B10	10	16932.4	21136
B11	10	15862.8	21044.8
B12	10	11997.5	20258.6
C1	10	28457.7	21830.7
C2	10	29470.6	22124.3
C3	10	22784.4	21644.8
C4	10	25230.7	21641.6
C5	10	29423.6	22661.8
C6	10	30110.2	22651.1
C7	10	24451.7	22259.6
C8	10	22502	23860.4
C9	10	23313.3	23553.7
C10	10	25312.1	22387.1
C11	10	24260.8	21989.6
C12	10	20608.3	22346.2
D1	10	28379.8	22801.4
D2	10	30743	24051.1
D3	10	25146.7	22985.7
D4	10	25881.9	22509.9
D5	10	28523.5	22500.4
D6	10	31047.6	23819.7
D7	10	22397.4	21447.2
D8	10	20580.2	22698.6
D9	10	22037.3	23149.6
D10	10	25305.4	22686.4
D11	10	24267.4	22806.2
D12	10	18765.2	21043.8
E1	10	20225.1	22204.4
E2	10	22090.8	22562.4
E3	10	13060.4	21292.1
E4	10	15810.6	21418.2
E5	10	20035.4	22372.5
E6	10	20826	21704.6
E7	10	13335	21837.4
E8	10	8347.45	21755.5
E9	10	9309.21	20979.1
E10	10	13890.8	21348.3
E11	10	15449.5	23499.9
E12	10	8826.66	22482.6
F1	10	20105.5	22619.8
F2	10	21969.5	22562.1
F3	10	14098.1	22319
F4	10	17008.9	22000.7
F5	10	20773.2	23480.4
F6	10	21513	22188
F7	10	13237.4	21928.4
F8	10	8002.03	21682.3
F9	10	10049	22585.9
F10	10	14374.5	21661.8
F11	10	14903.1	22713.5
F12	10	9405.17	22224.7
G1	10	27223.1	21316.3
G2	10	27261.9	20226.2
G3	10	20749.4	19380
G4	10	23417.5	20230.1
G5	10	27624.7	21637.5
G6	10	27370.5	20682.3
G7	10	22943.7	21095.9
G8	10	19112.2	20736.7
G9	10	19492.6	21153.2
G10	10	24005.7	20638
G11	10	22659	20902.6
G12	10	22147.9	21794.6
H1	10	25805.6	21393.4
H2	10	28862.4	21932.2
H3	10	20654.3	20563.2
H4	10	23451.9	20947.6
H5	10	28099.9	22947.6
H6	10	28440.4	22325.1
H7	10	23807.9	22987.4
H8	10	20036.9	22533.9
H9	10	21827.4	23413.2
H10	10	25510.5	22674.6
H11	10	24706.8	23251.4
H12	10	18418.3	21691
A1	11	18890.4	19756.6
A2	11	22667.4	21641.6
A3	11	16889	21295.6
A4	11	17276.7	20894.1
A5	11	20093.1	21142.6
A6	11	20993.5	21302.2
A7	11	16531.1	21522.6
A8	11	10382.9	20385.9
A9	11	12639.5	21093.2
A10	11	16383.5	21063.5
A11	11	16484.9	21423.9
A12	11	11620.4	20403.7
B1	11	20876.3	21328.3
B2	11	20509.2	20669.3
B3	11	13895.6	20414.4
B4	11	18728.2	21905.4
B5	11	21009.1	21508.5
B6	11	21075.3	20905.2
B7	11	15122.1	21105.4
B8	11	12223.4	21880.2
B9	11	9413	18297
B10	11	16845.1	21084.7
B11	11	15901.9	21072.8
B12	11	11989.5	20172.9
C1	11	28203.8	21693.7
C2	11	29313.6	22067
C3	11	22748.8	21641.4
C4	11	24809.4	21462.6
C5	11	29513.2	22760.8
C6	11	30021.7	22630.2
C7	11	24315.3	22181.8
C8	11	22436.2	23837.6
C9	11	22925	23217.6
C10	11	25253.3	22316.1
C11	11	23943.1	21817.6
C12	11	20396.9	22148.7
D1	11	28130.3	22722.3
D2	11	30524.4	23957
D3	11	24890.6	22806.4
D4	11	25879.8	22608.9
D5	11	28195.6	22323
D6	11	30905.4	23784.6
D7	11	22420.1	21479.3
D8	11	20571.6	22711.9
D9	11	21910.9	23048.7
D10	11	25245	22620.4
D11	11	23766.2	22456.6
D12	11	18495.7	20827.8
E1	11	19856.7	21992.5
E2	11	21797.2	22407.2
E3	11	12879	21197.9
E4	11	15843	21500.3
E5	11	19931.4	22389.6
E6	11	20836.7	21807.6
E7	11	13307.6	21841.6
E8	11	8329.6	21761.1
E9	11	9176.38	20833.4
E10	11	13830.1	21327.4
E11	11	15223.6	23245.4
E12	11	8583.33	22185.7
F1	11	19898.4	22485.3
F2	11	21640.9	22375.3
F3	11	13995.6	22285
F4	11	17005.7	22077.8
F5	11	20538.4	23395.6
F6	11	21358.3	22127.5
F7	11	13230.1	21977.9
F8	11	8042.2	21818.5
F9	11	10021.4	22592.5
F10	11	14315.5	21653.5
F11	11	14825.4	22648.9
F12	11	9333.95	22198.5
G1	11	27150.3	21207.3
G2	11	27308.9	20150.3
G3	11	20802.5	19337.9
G4	11	23383.3	20224.4
G5	11	27592.1	21530
G6	11	27450.4	20642
G7	11	23156	20978.3
G8	11	19639.1	20827.2
G9	11	19885.5	21121.6
G10	11	24775.4	20586.2
G11	11	23021.1	20892.4
G12	11	22460.1	21663
H1	11	25855.2	21391.2
H2	11	28947.8	21911.7
H3	11	20724.6	20538.4
H4	11	23391.1	20904.6
H5	11	28083	22886.6
H6	11	28451.7	22270.4
H7	11	23988.5	22893.1
H8	11	20555.5	22562.8
H9	11	22243.8	23377.6
H10	11	26520.5	22775.7
H11	11	25079.9	23223.6
H12	11	18920	21804.6
A1	12	18745.9	19752.1
A2	12	22525.8	21614.3
A3	12	16836.3	21304.2
A4	12	17347.8	21116.5
A5	12	20040.9	21187.8
A6	12	20914.9	21283.6
A7	12	16621	21470.4
A8	12	10460.2	20274.6
A9	12	12521.2	20961.4
A10	12	16432.4	21085.5
A11	12	16628.5	21487.2
A12	12	11720.7	20370.5
B1	12	20327.5	20933.5
B2	12	20441.5	20657
B3	12	13835.5	20424
B4	12	18503.6	21888.1
B5	12	20905.4	21465.9
B6	12	20938.1	20894.1
B7	12	15199.7	21171.7
B8	12	12354.7	21875.1
B9	12	9356.16	18296.6
B10	12	16866.6	21098.6
B11	12	15929.8	21041.3
B12	12	12122.7	20145.6
C1	12	28544.1	22026.2
C2	12	29272.6	22072.3
C3	12	22509.9	21506.7
C4	12	25026.8	21551
C5	12	29382.5	22756.9
C6	12	29903.4	22649.4
C7	12	24014.9	21970
C8	12	22530.6	23862.9
C9	12	22942.6	23219.7
C10	12	25230.5	22350.9
C11	12	24014.5	21857.9
C12	12	20284.9	22052.7
D1	12	28347.9	22889
D2	12	30540.2	23968.2
D3	12	24812.4	22813.6
D4	12	25516.6	22369.9
D5	12	28066.3	22330.6
D6	12	30886.8	23816.9
D7	12	22504.4	21609.4
D8	12	20606.3	22721.6
D9	12	21978.8	23082.6
D10	12	25072.9	22554.5
D11	12	23951.3	22589.2
D12	12	18362.8	20692.2
E1	12	19716.7	21956.2
E2	12	21819.5	22457.6
E3	12	12838	21178.9
E4	12	15401.7	21192.9
E5	12	19655.5	22252.1
E6	12	20545	21587.6
E7	12	13210.1	21724.9
E8	12	8460.71	21909.8
E9	12	9157.58	20860.3
E10	12	14015.1	21528.4
E11	12	15295.7	23323.8
E12	12	8571.58	22058.9
F1	12	19701.1	22378
F2	12	21641.7	22443.5
F3	12	13874.7	22212.9
F4	12	16669.3	21930
F5	12	20347.7	23361.2
F6	12	21343.4	22218
F7	12	13140.3	21902.6
F8	12	8108.9	21927.2
F9	12	10027.7	22636.3
F10	12	14520.6	21841.9
F11	12	14785.3	22586.7
F12	12	9339.26	22161.7
G1	12	27308.7	21171.7
G2	12	27584	20109.8
G3	12	21048.7	19316
G4	12	23499.7	20189.6
G5	12	27730.8	21486.9
G6	12	27600.1	20527.3
G7	12	23872.6	20924.7
G8	12	20582.3	20743.4
G9	12	20681.8	21111.2
G10	12	26262.6	20530
G11	12	23692.5	20796.6
G12	12	23434	21639.5
H1	12	26079.8	21421.3
H2	12	29320.5	21950.5
H3	12	20967.5	20524.7
H4	12	23519	20847.9
H5	12	28249.8	22866.4
H6	12	28716.1	22226.9
H7	12	24739.3	22851.2
H8	12	21546.8	22582.2
H9	12	23106.9	23399.7
H10	12	28080.6	22702.8
H11	12	25885.1	23246.7
H12	12	19684.6	21688.4
A1	13	18616.7	19716.5
A2	13	22475.8	21630.1
A3	13	16727.6	21266.8
A4	13	17227.9	21022.5
A5	13	19834.5	21117.5
A6	13	20739.6	21236.6
A7	13	16752.5	21524.7
A8	13	10720.8	20318.3
A9	13	12470	20972.1
A10	13	16507.5	21107.9
A11	13	16696.7	21492.5
A12	13	12010.7	20357
B1	13	20286.6	21033.2
B2	13	20329.2	20639.1
B3	13	13737.6	20373
B4	13	18389.7	21838.5
B5	13	20778.8	21455
B6	13	20847	20869.8
B7	13	15209.8	21043.1
B8	13	12652.4	21829.9
B9	13	9387.51	18296.2
B10	13	16911.2	21070
B11	13	16124.1	21107.2
B12	13	12343.3	20104.5
C1	13	28123.3	21778.5
C2	13	29093	22004.9
C3	13	22518.5	21553.8
C4	13	24834.2	21519.1
C5	13	29399.8	22889.6
C6	13	29786	22608.9
C7	13	24181.7	22143.2
C8	13	22446.8	23815
C9	13	22917.6	23217.2
C10	13	25204.5	22326.2
C11	13	24021.9	21907.7
C12	13	20219.8	21981.1
D1	13	28356.8	22994.6
D2	13	30287	23901.1
D3	13	24753.7	22830.6
D4	13	25543.8	22454.6
D5	13	27820.3	22209.1
D6	13	30725.2	23787
D7	13	22130.5	21284.2
D8	13	20509.3	22653.4
D9	13	21946.5	23080.1
D10	13	25055.2	22525.1
D11	13	23741.3	22468.4
D12	13	18351.5	20670.9
E1	13	19607.6	21952.9
E2	13	21646	22412.7
E3	13	12704.2	21100.6
E4	13	15496.6	21384.2
E5	13	19501.7	22180.3
E6	13	20416.3	21591.7
E7	13	13206.9	21719
E8	13	8399.42	21781.5
E9	13	9130.38	20825.5
E10	13	13880.5	21419.3
E11	13	15175.5	23165.2
E12	13	8610.08	22123.7
F1	13	19457.8	22279.1
F2	13	21449.3	22351
F3	13	13769.5	22174.6
F4	13	16697	22004.9
F5	13	20217.1	23325.4
F6	13	21086.9	22062.3
F7	13	13111.9	21834
F8	13	8193.96	21946.8
F9	13	9915.67	22552.8
F10	13	14546.8	21914.9
F11	13	14781.2	22544.5
F12	13	9405.99	22193.4
G1	13	27690.2	21109.9
G2	13	28122.2	20062.7
G3	13	21500.9	19268.1
G4	13	23652.1	20088.2
G5	13	28170	21470.8
G6	13	28266	20522.9
G7	13	25259.4	20867
G8	13	22502.4	20685.2
G9	13	22179.6	21002
G10	13	29024.7	20298.9
G11	13	25099.5	20775.9
G12	13	25213.1	21581.2
H1	13	26385	21307.7
H2	13	29956.8	21891.9
H3	13	21460.8	20468.2
H4	13	23891.9	20886.9
H5	13	28603.8	22820.8
H6	13	29301.2	22164
H7	13	26074.4	22747.1
H8	13	23367.8	22510.5
H9	13	24567.2	23315
H10	13	31185.8	22641
H11	13	27240.8	23111.4
H12	13	21101.9	21618.1
A1	14	18639.9	19827
A2	14	22410.8	21610.8
A3	14	16636.5	21225.1
A4	14	16955.4	20838.7
A5	14	19713.9	21092
A6	14	20567.4	21152.3
A7	14	17034.2	21441.1
A8	14	11214.7	20250.5
A9	14	12487.1	20958.1
A10	14	16624.2	21104.4
A11	14	16942.5	21386.5
A12	14	12597.5	20409.1
B1	14	20235.7	21095.4
B2	14	20151.6	20620.7
B3	14	13679.8	20345
B4	14	18256.8	21727.7
B5	14	20593.4	21439.2
B6	14	20738.1	20849.7
B7	14	15439.4	20948.8
B8	14	13128.3	21799.3
B9	14	9351.36	18244.2
B10	14	17021.8	21035.9
B11	14	16437.7	21130.2
B12	14	12901.1	20068.2
C1	14	28397.6	22010.5
C2	14	28863.7	21917.2
C3	14	22283.6	21420.5
C4	14	24658.8	21511.6
C5	14	28979.1	22606.8
C6	14	29677.2	22599.6
C7	14	24105.1	22056.9
C8	14	22483.5	23796.1
C9	14	22889.8	23195.8
C10	14	25182.3	22267.2
C11	14	23644.4	21646
C12	14	20394.3	22053.8
D1	14	27914.7	22730
D2	14	29981.5	23730.3
D3	14	24744.3	22832.8
D4	14	25803	22712.2
D5	14	28055.2	22437.5
D6	14	30646.7	23729.6
D7	14	22271.3	21404
D8	14	20536.9	22625.9
D9	14	21957.6	23081.6
D10	14	25032.5	22477.2
D11	14	23505	22255.7
D12	14	18430.7	20688.9
E1	14	19340.3	21805
E2	14	21369.9	22269.4
E3	14	12716.8	21173.7
E4	14	15675.4	21615.9
E5	14	19396.1	22211.2
E6	14	20164.9	21464.8
E7	14	13340.5	21711.8
E8	14	8470.38	21747.9
E9	14	9109.02	20824.9
E10	14	13865.1	21339.4
E11	14	15145.6	23012.4
E12	14	8734.15	22105.6
F1	14	19353.7	22301.8
F2	14	21267.2	22286.7
F3	14	13754.7	22223.4
F4	14	16607.6	21974.5
F5	14	20110.2	23352.2
F6	14	20835.3	21936.4
F7	14	13204.4	21831.3
F8	14	8122.76	21688.5
F9	14	9941.59	22524.2
F10	14	14493.7	21771
F11	14	14780.1	22455.9
F12	14	9396.07	22026.2
G1	14	28686.9	21133.7
G2	14	29321.8	19965.8
G3	14	22639.2	19227
G4	14	24213.7	20051
G5	14	29032.8	21389.9
G6	14	29507.4	20470.7
G7	14	27972.1	20774.5
G8	14	26132.8	20540.7
G9	14	25205	20898.3
G10	14	34702.2	20130.2
G11	14	27909.5	20729
G12	14	28879.8	21642.8
H1	14	27155.6	21262.3
H2	14	31202.7	21753.4
H3	14	22469.5	20465.8
H4	14	24408.7	20821
H5	14	29522.3	22781.4
H6	14	30681.9	22148.5
H7	14	28819.8	22664.4
H8	14	26958.7	22423.2
H9	14	27639.9	23188
H10	14	37080.8	22485.2
H11	14	30089.8	23056.4
H12	14	23965.7	21382.2
A1	15	18573.7	19842.5
A2	15	22321	21602.4
A3	15	16561.2	21212.2
A4	15	16934.7	20904.1
A5	15	19601.3	21083.6
A6	15	20583.6	21191.3
A7	15	17743.4	21508.2
A8	15	12243.8	20242.4
A9	15	12527.6	20960.8
A10	15	16919	21053.6
A11	15	17599.6	21403.9
A12	15	13680.4	20409.9
B1	15	20051.9	21021.2
B2	15	20049.6	20565.5
B3	15	13592.4	20274.7
B4	15	18221.7	21788.8
B5	15	20403.6	21352.4
B6	15	20649.8	20856.7
B7	15	16088.8	20994.5
B8	15	14205.9	21743.2
B9	15	9391.32	18227.2
B10	15	17277.4	21006.6
B11	15	17000	21038.6
B12	15	14028.9	20064.6
C1	15	28467.3	22100.7
C2	15	28864	21952.3
C3	15	22257.9	21416.7
C4	15	24712.6	21558.3
C5	15	28862.3	22594
C6	15	29540	22524
C7	15	24217.7	22160.4
C8	15	22590	23726
C9	15	23159	23356.7
C10	15	25158.1	22197.5
C11	15	23840.4	21768
C12	15	20582.2	22087.3
D1	15	27835.9	22710.8
D2	15	30073.6	23841
D3	15	24740.2	22880
D4	15	25676.2	22695.1
D5	15	27911.2	22394.3
D6	15	30291.8	23572.4
D7	15	22140.4	21287.1
D8	15	20599	22528
D9	15	21993	23036.9
D10	15	25075.3	22431.7
D11	15	23795	22528.6
D12	15	18622.9	20744.9
E1	15	19378.5	21907.8
E2	15	21645.8	22572.2
E3	15	12781.5	21288.1
E4	15	15558.2	21580
E5	15	19304.1	22220.5
E6	15	20057.7	21428.3
E7	15	13361.2	21528.5
E8	15	8801.89	21864.5
E9	15	9156.26	20810.4
E10	15	14079.4	21335.7
E11	15	15508	23180
E12	15	8950.1	22152
F1	15	19403.3	22407.1
F2	15	21688	22685.7
F3	15	13725.7	22219.4
F4	15	16523.4	21994.2
F5	15	20030.6	23397.1
F6	15	21031.2	22134.9
F7	15	13406.1	21783.6
F8	15	8482.06	21822.8
F9	15	9895.25	22449.1
F10	15	14796.8	21938.3
F11	15	14996.9	22438
F12	15	9697.57	22050.3
G1	15	30510.3	21088.7
G2	15	31798	19782.3
G3	15	24806.8	19144.7
G4	15	25519	19945.8
G5	15	30909.5	21315.7
G6	15	31873.4	20278.9
G7	15	33425.3	20680.4
G8	15	32834.3	20236.5
G9	15	31004.3	20742.4
G10	15	45142.9	19901.9
G11	15	33179.2	20610.6
G12	15	35428.4	21447.7
H1	15	28891.5	21243.7
H2	15	33960.7	21743.6
H3	15	24438.3	20331.7
H4	15	25704.8	20746
H5	15	31402	22732.4
H6	15	33245.3	22074.3
H7	15	34181.3	22562.8
H8	15	33752.5	22280.8
H9	15	33564.1	23014.9
H10	15	47797.1	22233.6
H11	15	35363.1	22807.9
H12	15	29668	21205.2
A1	16	18477.1	19865.4
A2	16	22195.8	21577.4
A3	16	16500.3	21196.2
A4	16	16960.9	21017.8
A5	16	19456.5	21058.5
A6	16	20429	21124.7
A7	16	18942.8	21395
A8	16	14094.2	20143.2
A9	16	12618.1	20889.8
A10	16	17454.8	21012.6
A11	16	18791.7	21300.1
A12	16	15727.6	20261.4
B1	16	19911.2	21011.8
B2	16	19937.8	20539.1
B3	16	13493.4	20269.3
B4	16	18037.7	21762.8
B5	16	20300.9	21383.5
B6	16	20502	20792.7
B7	16	17274.7	20974.4
B8	16	16222.7	21642.9
B9	16	9357.5	18061.2
B10	16	17768.8	20918.7
B11	16	18215.8	21028.9
B12	16	16155.5	19981.7
C1	16	28272.6	22047.7
C2	16	28876.7	21977.9
C3	16	22468.6	21605.6
C4	16	24795.1	21618
C5	16	28766.4	22563.4
C6	16	29389.4	22482.5
C7	16	24172.2	22116.5
C8	16	22784	23676.5
C9	16	23499.1	23433.6
C10	16	25245.1	22165
C11	16	23879.4	21770.7
C12	16	20860.1	22100.7
D1	16	27758.1	22741.9
D2	16	30110.1	23920
D3	16	24675.2	22800.9
D4	16	25415.5	22521.5
D5	16	27748.7	22359.3
D6	16	30361.1	23630
D7	16	22188.1	21297.2
D8	16	20764.8	22507.4
D9	16	22173.6	23045
D10	16	25228.4	22448.1
D11	16	23703.9	22420.7
D12	16	18851.4	20703.4
E1	16	19265.4	21937.7
E2	16	21494.7	22488.3
E3	16	12661.6	21210.8
E4	16	15108.6	21198.5
E5	16	19346.6	22360.7
E6	16	20058	21471.2
E7	16	13916.6	21646.9
E8	16	9181.86	21726.5
E9	16	9274.52	20890.2
E10	16	14200.2	21158.6
E11	16	16036.4	23238.7
E12	16	9480.93	22201.6
F1	16	19359.6	22473.9
F2	16	21330.7	22456.6
F3	16	13670.7	22219.9
F4	16	16239.8	21844.6
F5	16	19880.3	23384.1
F6	16	20736.8	21915.3
F7	16	13844.4	21809.1
F8	16	8716.66	21620.5
F9	16	10004.8	22475.4
F10	16	14856.8	21648.6
F11	16	15501.7	22494.6
F12	16	10083.6	21981.9
G1	16	33831.1	20887.8
G2	16	36682.6	19700.1
G3	16	28883.9	18989.8
G4	16	28180.3	19863.7
G5	16	34435.8	21207.3
G6	16	36702.2	20186.7
G7	16	43140.9	20417.2
G8	16	45376.1	19955.4
G9	16	41486.7	20373.9
G10	16	62997.8	19449.3
G11	16	42650.3	20242.3
G12	16	47049.3	21002.7
H1	16	32109.9	21139.6
H2	16	38750.4	21423.3
H3	16	28285.1	20230.1
H4	16	28341.1	20668.9
H5	16	34832.9	22597.1
H6	16	38164	21868.7
H7	16	43808.2	22309.9
H8	16	45729.3	21874.7
H9	16	44443.3	22788.9
H10	16	65701.4	21572.5
H11	16	45470.7	22600.4
H12	16	40130.7	20946.4
A1	17	18414.5	19789.8
A2	17	22192.5	21575.3
A3	17	16451.7	21080.6
A4	17	16897.2	21012.9
A5	17	19416.1	21065.6
A6	17	20440.6	21187.7
A7	17	21474.5	21377.8
A8	17	17893.6	20077.1
A9	17	12906.5	21000.5
A10	17	18687.1	21034.5
A11	17	21235.2	21186.8
A12	17	19908.9	20301
B1	17	20183	21276.5
B2	17	19922.3	20551.4
B3	17	13392.1	20102.2
B4	17	18058.9	21782.9
B5	17	20368	21482.3
B6	17	20430.7	20795.1
B7	17	19555.3	20874.1
B8	17	20273.2	21573.6
B9	17	9799.04	18304
B10	17	18893.7	20874
B11	17	20333.1	20815.3
B12	17	20272.7	19905
C1	17	27989.7	21812.9
C2	17	29118	22071.3
C3	17	22409.4	21479.5
C4	17	24680.3	21579.3
C5	17	28645.3	22499.2
C6	17	29335.7	22418.5
C7	17	24443.9	22179.5
C8	17	23294.8	23708.5
C9	17	23724.7	23313.8
C10	17	25587.5	22191.5
C11	17	23900.1	21629.4
C12	17	21306	22090.7
D1	17	27929.3	22839.8
D2	17	30257.5	23948.9
D3	17	25119.9	23134.5
D4	17	25203.9	22373.6
D5	17	27776.1	22395.4
D6	17	30331	23585.9
D7	17	22073.9	21086.3
D8	17	21329.3	22604.7
D9	17	22485.7	22966.7
D10	17	25621.4	22506.3
D11	17	24036.9	22549.2
D12	17	19333.7	20752.8
E1	17	19345.8	22019.4
E2	17	21494.8	22488.9
E3	17	12780	21295.6
E4	17	15053.3	21227.6
E5	17	19226.1	22338.2
E6	17	20030.5	21439
E7	17	14813.1	21599.1
E8	17	10306.7	21869
E9	17	9428.8	20760.1
E10	17	15053.2	21431.3
E11	17	17059.6	23239.7
E12	17	10451.5	22204.9
F1	17	19288.7	22430.9
F2	17	21279.7	22389.9
F3	17	13671.9	22257.8
F4	17	16255.7	21874.7
F5	17	19818.4	23415.1
F6	17	20742.9	21959.6
F7	17	14867.5	21806.1
F8	17	9972.21	21804.6
F9	17	10193.9	22401.5
F10	17	15680.6	21908.6
F11	17	16343.5	22389.1
F12	17	11045.1	21994.2
G1	17	40529.5	20703.3
G2	17	45842.5	19464.4
G3	17	36520.5	18707.6
G4	17	33355.1	19745.9
G5	17	41461.5	21009.7
G6	17	45583	19879
G7	17	59807.2	19865
G8	17	65946.5	19440.5
G9	17	59509.3	19830.3
G10	17	88939.1	18488.7
G11	17	59313.4	19758.2
G12	17	66849.8	20394.6
H1	17	38351.9	20932.6
H2	17	48141.8	21141.5
H3	17	35597.4	20028.3
H4	17	33441	20544
H5	17	41717.3	22441.5
H6	17	47484	21642.3
H7	17	60719.3	21918
H8	17	66184.7	21432.7
H9	17	63098.2	22305.5
H10	17	92584.2	20767.3
H11	17	62726.7	22093.1
H12	17	58164.5	20447
A1	18	18272.3	19760.3
A2	18	22081.6	21557.9
A3	18	16512.3	21131.6
A4	18	16828.8	21006.8
A5	18	19299.6	21023.9
A6	18	20329.8	21126.2
A7	18	26214.7	21219.4
A8	18	24778.9	19954
A9	18	13386	20925.6
A10	18	20846.2	20879.2
A11	18	25962.3	21132.1
A12	18	27263.2	19993.5
B1	18	20016.7	21182.5
B2	18	19838.2	20517.8
B3	18	13454.4	20175.6
B4	18	17932.6	21757
B5	18	20185.3	21399.9
B6	18	20362	20750.6
B7	18	24004.8	20795
B8	18	27695.5	21392.4
B9	18	10123.8	18139.6
B10	18	21076.9	20826.6
B11	18	24865.9	20755.2
B12	18	27892	19680.9
C1	18	27687.3	21650
C2	18	29182.5	22074.5
C3	18	22496.7	21479
C4	18	24636.7	21562.9
C5	18	28694	22560.8
C6	18	29455.5	22503.3
C7	18	24712	22198.4
C8	18	24209.5	23653.9
C9	18	24267.7	23064.3
C10	18	26161.5	22171.3
C11	18	24318.7	21787.3
C12	18	22070.4	21987.1
D1	18	27710.2	22744.6
D2	18	30213.2	23901.4
D3	18	24897.4	22886.2
D4	18	25260.3	22435
D5	18	27536.5	22276.6
D6	18	30433.3	23600.4
D7	18	22293.7	21082.7
D8	18	22105.5	22523.6
D9	18	23157.4	22910.9
D10	18	26134	22475.2
D11	18	24129.5	22385.4
D12	18	19996.1	20641.1
E1	18	19154.9	21927.4
E2	18	21267.8	22280.5
E3	18	12634.1	21144.1
E4	18	14941.4	21216.9
E5	18	19173.9	22365.5
E6	18	20353.5	21714.9
E7	18	16702.4	21690.7
E8	18	12121.3	21789.1
E9	18	9908.51	20755.9
E10	18	16233.8	21407.7
E11	18	18857.6	23086.2
E12	18	12105.1	22007.7
F1	18	19154.2	22388.7
F2	18	21172.3	22264.1
F3	18	13585.8	22125.3
F4	18	16189.3	21950.9
F5	18	19628.1	23300.1
F6	18	20747.5	21904
F7	18	16751.1	21803.3
F8	18	11712	21664.2
F9	18	10692.2	22436.5
F10	18	16981.6	21903.5
F11	18	18145.6	22317
F12	18	13026.9	22123.4
G1	18	52412.9	20271.3
G2	18	61276.8	19007.5
G3	18	50076.9	18226.1
G4	18	42847.7	19469.4
G5	18	53857.9	20596.4
G6	18	60862.6	19396.5
G7	18	85163.1	19121.5
G8	18	93997.2	18470
G9	18	86263.2	18978.9
G10	18	118898	17332.8
G11	18	84338.6	18832.5
G12	18	94446	19245.6
H1	18	49519.8	20567.4
H2	18	64235.3	20647.2
H3	18	48548.7	19636.3
H4	18	42879.7	20285.5
H5	18	54003.1	22082.5
H6	18	63386.1	21200.1
H7	18	86337.9	21244.5
H8	18	94610.7	20599.3
H9	18	90739.3	21561.3
H10	18	123641	19618
H11	18	88854.7	21275.7
H12	18	85086.8	19684.3
A1	19	18149.1	19672.8
A2	19	22019.8	21537.6
A3	19	16581.9	21169.2
A4	19	16563.7	20797.5
A5	19	19145.9	21013.8
A6	19	20285	21162.4
A7	19	35133.1	21000.2
A8	19	37365.3	19701.3
A9	19	14371.2	20871.1
A10	19	25078.4	20722.6
A11	19	34761.7	20982.6
A12	19	40540.5	19613
B1	19	19968.1	21208.1
B2	19	19866.5	20544.5
B3	19	13425.1	20094.2
B4	19	17795.9	21671.1
B5	19	19893	21206.4
B6	19	20253	20712.4
B7	19	32128.7	20587.8
B8	19	41196.4	21093.5
B9	19	11040.9	18147.6
B10	19	25193.3	20723.5
B11	19	33103.2	20550.6
B12	19	41416	19201.6
C1	19	27556	21552.2
C2	19	29466.5	22070.9
C3	19	22715.4	21556.7
C4	19	24427.9	21492.1
C5	19	28776.7	22639.5
C6	19	29554.4	22439.6
C7	19	24997.8	21983.2
C8	19	25919	23675
C9	19	25669.3	22922.7
C10	19	27162.3	22168.5
C11	19	24797.4	21767.1
C12	19	23611.1	21925.6
D1	19	27471.6	22514.2
D2	19	30240	23831.4
D3	19	25107.9	22917.8
D4	19	25332.4	22565.3
D5	19	27575.5	22287
D6	19	30667.5	23689.3
D7	19	23167.9	21443.3
D8	19	23636.1	22538
D9	19	24606.6	22851.6
D10	19	27133.1	22480.3
D11	19	24683.2	22420.7
D12	19	21462	20563.1
E1	19	18940.5	21765.7
E2	19	21375.8	22217.3
E3	19	12634.3	21073.7
E4	19	15104	21390.3
E5	19	19135.7	22370.8
E6	19	20011.4	21333.8
E7	19	20146.4	21593.8
E8	19	15673.9	21617.7
E9	19	10855.9	20718.1
E10	19	18298.7	21194.7
E11	19	22647.6	23032.4
E12	19	15509.6	21876
F1	19	19019.5	22343.5
F2	19	21245.7	22213.8
F3	19	13570.3	22056.2
F4	19	16160.8	21867.8
F5	19	19494.9	23242.7
F6	19	20932.6	21957
F7	19	20342.4	21706.8
F8	19	15365.8	21605.6
F9	19	11605.7	22424.4
F10	19	19140.8	21711.1
F11	19	21842.8	22298.5
F12	19	16317.6	21730
G1	19	71939.1	19667.4
G2	19	84325	18190.8
G3	19	71383.3	17479.9
G4	19	58863.8	18962.5
G5	19	73984.1	19919.2
G6	19	83555.5	18548.4
G7	19	115156	18034.1
G8	19	123886	17441.2
G9	19	116955	17796.6
G10	19	141956	16029.4
G11	19	114416	17661.4
G12	19	124902	17925.4
H1	19	67801.8	19892.1
H2	19	88791.5	19939.5
H3	19	69130.4	18963.1
H4	19	58778	19793.9
H5	19	74100.4	21538.7
H6	19	87360.2	20430.9
H7	19	117250	20320.2
H8	19	125181	19600.5
H9	19	123082	20489.1
H10	19	149115	18532.1
H11	19	120992	20268.2
H12	19	116139	18505.2
A1	20	18244.9	19848
A2	20	22052.4	21524
A3	20	16853.7	21188.8
A4	20	16510.4	20795.9
A5	20	19065.2	20964.6
A6	20	20281.7	21122.9
A7	20	50745.5	20612.4
A8	20	58211.4	19208.5
A9	20	16235.9	20767.9
A10	20	33060.3	20550
A11	20	50067.9	20552.8
A12	20	62418	18874.6
B1	20	19834.3	21171
B2	20	19903.9	20515.5
B3	20	13726.7	20219.7
B4	20	17672.5	21635.5
B5	20	19880.7	21290.1
B6	20	20223.7	20673
B7	20	46603.7	20152.8
B8	20	63865	20635.3
B9	20	12675	18042.2
B10	20	32916.2	20547.1
B11	20	47377.9	20032.7
B12	20	63589	18536.9
C1	20	27900.7	21728.3
C2	20	29795	21937.3
C3	20	23037.1	21423.5
C4	20	24410.1	21403.8
C5	20	28909.6	22694.2
C6	20	29807.9	22437.1
C7	20	26080.7	22098.5
C8	20	29109.5	23614.8
C9	20	28596.8	22894.3
C10	20	28978.9	22078.6
C11	20	25817.1	21818
C12	20	26477.8	21795.4
D1	20	27614.4	22584.3
D2	20	30336.8	23709.5
D3	20	25205.3	22637.5
D4	20	25305.8	22518.7
D5	20	27329.1	22063.7
D6	20	30842.8	23586
D7	20	24119.9	21463.7
D8	20	26323.9	22366.4
D9	20	27367.5	22784.4
D10	20	28912.9	22364.1
D11	20	25574.6	22363.3
D12	20	24187	20449.6
E1	20	18831.9	21682.2
E2	20	21650.1	22152.7
E3	20	12742.5	21019.8
E4	20	15165.8	21477.8
E5	20	18863.9	22136.4
E6	20	20222.9	21229.2
E7	20	26967.2	21459.9
E8	20	22720.2	21572.1
E9	20	12754	20732.9
E10	20	23055.1	21292.8
E11	20	29835.1	22836
E12	20	22034.2	21703.8
F1	20	18884.5	22250.5
F2	20	21445.7	22108.3
F3	20	13782.5	22088.1
F4	20	16119.5	21908.4
F5	20	19352.3	23178.5
F6	20	21237	21932.3
F7	20	27336.9	21523.5
F8	20	22441.9	21497.2
F9	20	13466.5	22395.7
F10	20	23952.6	21791.3
F11	20	28731	22105.8
F12	20	23227.1	21662.5
G1	20	98376.6	18698.2
G2	20	111194	17104.3
G3	20	98903.3	16414.1
G4	20	82684.1	18108.5
G5	20	101493	18970.9
G6	20	111153	17544
G7	20	140277	16901.3
G8	20	145024	16541.2
G9	20	142181	16670.6
G10	20	154834	15447.9
G11	20	140279	16482.3
G12	20	147450	16695
H1	20	93644.6	19023.2
H2	20	117741	18859.7
H3	20	96381.9	17982.4
H4	20	82859.3	19069.7
H5	20	101784	20676.9
H6	20	115892	19390.6
H7	20	143839	19307.3
H8	20	147789	18700.9
H9	20	149928	19382.8
H10	20	162261	17861
H11	20	149031	19179.8
H12	20	142341	17335
A1	21	18086.2	19752.8
A2	21	22164	21548.1
A3	21	17316	21132.8
A4	21	16414.9	20768.5
A5	21	18983.5	20984.6
A6	21	20302.9	21145.3
A7	21	75676.8	19985.7
A8	21	88181.5	18429.1
A9	21	19918.5	20658.7
A10	21	47161.6	20203.1
A11	21	74242.4	19729.8
A12	21	93115.4	17807.6
B1	21	19798.3	21185.4
B2	21	20027.6	20453
B3	21	14110.6	20206.5
B4	21	17588.8	21596
B5	21	19776.2	21280.7
B6	21	20211	20668.3
B7	21	70674	19671.4
B8	21	96059.2	19796.5
B9	21	15949.9	17985.3
B10	21	46638.8	20177.6
B11	21	71322.4	19504.7
B12	21	94368.9	17561.1
C1	21	27874.3	21531.1
C2	21	30803.7	21868.7
C3	21	23612	21301.1
C4	21	24623	21389.9
C5	21	29158	22701.8
C6	21	30293.8	22354.6
C7	21	27555.4	21829.2
C8	21	34909.3	23429
C9	21	34123.1	22841.4
C10	21	32509.1	22005.3
C11	21	27029.8	21436.2
C12	21	31901.8	21650.7
D1	21	27797.2	22535.8
D2	21	30886.3	23664.8
D3	21	26051.5	22683.1
D4	21	25417.7	22538.5
D5	21	27704.4	22156.1
D6	21	31488.4	23619.2
D7	21	25716.9	21361.8
D8	21	31713.2	22346.3
D9	21	32688.2	22662.1
D10	21	32399	22237.5
D11	21	27053.1	22078
D12	21	29411.1	20346.4
E1	21	18947.7	21803.3
E2	21	22556.9	22330.6
E3	21	13056.1	20986.1
E4	21	14959.6	21351.9
E5	21	18861.6	22060
E6	21	20940.9	21291.4
E7	21	39262.4	21078.1
E8	21	35999.7	21409.6
E9	21	16310.5	20632.9
E10	21	31436.3	21072.5
E11	21	43120.2	22445.9
E12	21	34769.9	21578.3
F1	21	19060.3	22374.9
F2	21	22472.6	22326.7
F3	21	14096.3	22063.1
F4	21	15977.4	21770.2
F5	21	19369.9	23141.5
F6	21	21925	21851.3
F7	21	40408	21227.1
F8	21	35943.9	21379.5
F9	21	17029.6	22301
F10	21	32105.5	21310.1
F11	21	41698.3	21769.2
F12	21	36195.6	21375.8
G1	21	124891	17545.2
[truncated: 13,079 more rows]

## Sheet: Amplification Data
Block Type	96well
Chemistry	SYBR_GREEN
Experiment File Name	D:\wyf\4-AKR1B15-KCTD6-KPNA2-2022-11-27.eds
Experiment Run End Time	2022-11-27 15:07:40 PM PDT
Instrument Type	steponeplus
Passive Reference	ROX
Well	Cycle	Target	Rn	ΔRn
A1	1	AKR1B15	0.952263	-0.0327949
A1	2	AKR1B15	0.961104	-0.0205504
A1	3	AKR1B15	0.965423	-0.0128274
A1	4	AKR1B15	0.970231	-0.00461575
A1	5	AKR1B15	0.969638	-0.0018051
A1	6	AKR1B15	0.971015	0.00297577
A1	7	AKR1B15	0.970884	0.00624943
A1	8	AKR1B15	0.968148	0.00691711
A1	9	AKR1B15	0.963369	0.00554196
A1	10	AKR1B15	0.957116	0.00269314
A1	11	AKR1B15	0.956152	0.00513298
A1	12	AKR1B15	0.949059	0.00144327
A1	13	AKR1B15	0.944216	4.33935e-06
A1	14	AKR1B15	0.940126	-0.000681722
A1	15	AKR1B15	0.936058	-0.00134621
A1	16	AKR1B15	0.930114	-0.00388597
A1	17	AKR1B15	0.930505	-9.08959e-05
A1	18	AKR1B15	0.924698	-0.00249411
A1	19	AKR1B15	0.922547	-0.00124111
A1	20	AKR1B15	0.919235	-0.00114987
A1	21	AKR1B15	0.915628	-0.00135277
A1	22	AKR1B15	0.91411	0.000532928
A1	23	AKR1B15	0.917145	0.00697201
A1	24	AKR1B15	0.928063	0.0212946
A1	25	AKR1B15	0.95095	0.0475849
A1	26	AKR1B15	0.998778	0.0988168
A1	27	AKR1B15	1.10308	0.206522
A1	28	AKR1B15	1.29745	0.404294
A1	29	AKR1B15	1.67749	0.787741
A1	30	AKR1B15	2.38365	1.49731
A1	31	AKR1B15	3.59697	2.71403
A1	32	AKR1B15	5.35115	4.47161
A1	33	AKR1B15	7.27481	6.39868
A1	34	AKR1B15	8.87636	8.00363
A1	35	AKR1B15	9.7698	8.90048
A1	36	AKR1B15	10.1696	9.30372
A1	37	AKR1B15	10.2823	9.41974
A1	38	AKR1B15	10.2568	9.39773
A1	39	AKR1B15	10.2657	9.41003
A1	40	AKR1B15	10.2723	9.41998
A2	1	AKR1B15	1.0174	-0.0590548
A2	2	AKR1B15	1.04303	-0.0304775
A2	3	AKR1B15	1.05602	-0.0145525
A2	4	AKR1B15	1.06365	-0.00398329
A2	5	AKR1B15	1.0692	0.00450462
A2	6	AKR1B15	1.06953	0.00776807
A2	7	AKR1B15	1.06348	0.00466311
A2	8	AKR1B15	1.0618	0.00591537
A2	9	AKR1B15	1.05716	0.00422079
A2	10	AKR1B15	1.05248	0.00247136
A2	11	AKR1B15	1.0474	0.000330807
A2	12	AKR1B15	1.04217	-0.00195709
A2	13	AKR1B15	1.0391	-0.00209528
A2	14	AKR1B15	1.03702	-0.00123271
A2	15	AKR1B15	1.03326	-0.00205016
A2	16	AKR1B15	1.02866	-0.00371924
A2	17	AKR1B15	1.02861	-0.000831423
A2	18	AKR1B15	1.0243	-0.00220427
A2	19	AKR1B15	1.02239	-0.00117159
A2	20	AKR1B15	1.02455	0.00392339
A2	21	AKR1B15	1.02858	0.0108969
A2	22	AKR1B15	1.04234	0.0275886
A2	23	AKR1B15	1.06793	0.0561219
A2	24	AKR1B15	1.1251	0.116234
A2	25	AKR1B15	1.2358	0.229871
A2	26	AKR1B15	1.45206	0.449071
A2	27	AKR1B15	1.86141	0.861353
A2	28	AKR1B15	2.59734	1.60022
A2	29	AKR1B15	3.84115	2.84697
A2	30	AKR1B15	5.59643	4.60519
A2	31	AKR1B15	7.41418	6.42588
A2	32	AKR1B15	8.7724	7.78703
A2	33	AKR1B15	9.70518	8.72276
A2	34	AKR1B15	10.4285	9.44903
A2	35	AKR1B15	10.8638	9.88725
A2	36	AKR1B15	11.0508	10.0772
A2	37	AKR1B15	11.1236	10.1529
A2	38	AKR1B15	11.1659	10.1982
A2	39	AKR1B15	11.159	10.1942
A2	40	AKR1B15	11.1739	10.212
A3	1	AKR1B15	0.76208	-0.0485887
A3	2	AKR1B15	0.784948	-0.0238257
A3	3	AKR1B15	0.795812	-0.0110666
A3	4	AKR1B15	0.805863	0.000880304
A3	5	AKR1B15	0.804938	0.00185015
A3	6	AKR1B15	0.805025	0.00383292
A3	7	AKR1B15	0.802833	0.00353587
A3	8	AKR1B15	0.800954	0.00355192
A3	9	AKR1B15	0.799153	0.00364618
A3	10	AKR1B15	0.793297	-0.000313936
A3	11	AKR1B15	0.793076	0.00136026
A3	12	AKR1B15	0.790284	0.000463169
A3	13	AKR1B15	0.786559	-0.00136584
A3	14	AKR1B15	0.783812	-0.00221829
A3	15	AKR1B15	0.780737	-0.00339731
A3	16	AKR1B15	0.778453	-0.00378609
A3	17	AKR1B15	0.78042	7.59553e-05
A3	18	AKR1B15	0.7814	0.00295136
A3	19	AKR1B15	0.783304	0.00675064
A3	20	AKR1B15	0.795405	0.020747
A3	21	AKR1B15	0.819389	0.0466262
A3	22	AKR1B15	0.862416	0.0915485
A3	23	AKR1B15	0.946807	0.177835
A3	24	AKR1B15	1.11857	0.351495
A3	25	AKR1B15	1.44255	0.677365
A3	26	AKR1B15	2.04241	1.27912
A3	27	AKR1B15	3.11081	2.34942
A3	28	AKR1B15	4.79325	4.03376
A3	29	AKR1B15	6.96868	6.21108
A3	30	AKR1B15	9.02322	8.26751
A3	31	AKR1B15	10.4261	9.67227
A3	32	AKR1B15	11.3578	10.6059
A3	33	AKR1B15	12.0142	11.2642
A3	34	AKR1B15	12.5262	11.7781
A3	35	AKR1B15	12.8623	12.1161
A3	36	AKR1B15	13.0798	12.3355
A3	37	AKR1B15	13.314	12.5716
A3	38	AKR1B15	13.3637	12.6232
A3	39	AKR1B15	13.4307	12.6921
A3	40	AKR1B15	13.4183	12.6816
A4	1	AKR1B15	0.812966	-0.0472348
A4	2	AKR1B15	0.832549	-0.0242655
A4	3	AKR1B15	0.844645	-0.00878421
A4	4	AKR1B15	0.851643	0.0016005
A4	5	AKR1B15	0.851938	0.00528118
A4	6	AKR1B15	0.845781	0.00250989
A4	7	AKR1B15	0.84259	0.00270471
A4	8	AKR1B15	0.840106	0.00360692
A4	9	AKR1B15	0.835025	0.0019115
A4	10	AKR1B15	0.830058	0.000330638
A4	11	AKR1B15	0.826871	0.000529452
A4	12	AKR1B15	0.821527	-0.00142865
A4	13	AKR1B15	0.819498	-7.12383e-05
A4	14	AKR1B15	0.81365	-0.00253324
A4	15	AKR1B15	0.810115	-0.00268281
A4	16	AKR1B15	0.806979	-0.00243268
A4	17	AKR1B15	0.804134	-0.00189161
A4	18	AKR1B15	0.801114	-0.0015262
A4	19	AKR1B15	0.796427	-0.00282728
A4	20	AKR1B15	0.793926	-0.001942
A4	21	AKR1B15	0.790374	-0.00210821
A4	22	AKR1B15	0.78902	-7.58345e-05
A4	23	AKR1B15	0.786419	0.000708476
A4	24	AKR1B15	0.791445	0.00912069
A4	25	AKR1B15	0.800736	0.0217976
A4	26	AKR1B15	0.819702	0.0441499
A4	27	AKR1B15	0.861405	0.0892381
A4	28	AKR1B15	0.940909	0.172128
A4	29	AKR1B15	1.09933	0.333932
A4	30	AKR1B15	1.4002	0.63819
A4	31	AKR1B15	1.96095	1.20233
A4	32	AKR1B15	2.9589	2.20366
A4	33	AKR1B15	4.50521	3.75336
A4	34	AKR1B15	6.48148	5.73301
A4	35	AKR1B15	8.21098	7.4659
A4	36	AKR1B15	9.37066	8.62897
A4	37	AKR1B15	10.2369	9.49862
A4	38	AKR1B15	10.8108	10.0758
A4	39	AKR1B15	11.2851	10.5536
A4	40	AKR1B15	11.5745	10.8463
A5	1	AKR1B15	0.943921	-0.0480103
A5	2	AKR1B15	0.9648	-0.0228602
A5	3	AKR1B15	0.974908	-0.00848035
A5	4	AKR1B15	0.981289	0.00217242
A5	5	AKR1B15	0.978347	0.00350118
A5	6	AKR1B15	0.974127	0.0035532
A5	7	AKR1B15	0.968887	0.00258491
A5	8	AKR1B15	0.964534	0.002503
A5	9	AKR1B15	0.958838	0.00107838
A5	10	AKR1B15	0.95439	0.000902353
A5	11	AKR1B15	0.950363	0.00114654
A5	12	AKR1B15	0.945869	0.000923906
A5	13	AKR1B15	0.939242	-0.0014318
A5	14	AKR1B15	0.934665	-0.00173687
A5	15	AKR1B15	0.929698	-0.002433
A5	16	AKR1B15	0.923925	-0.00393398
A5	17	AKR1B15	0.921699	-0.00188896
A5	18	AKR1B15	0.917984	-0.0013325
A5	19	AKR1B15	0.911111	-0.00393408
A5	20	AKR1B15	0.909399	-0.00137443
A5	21	AKR1B15	0.904639	-0.00186266
A5	22	AKR1B15	0.902776	0.000545774
A5	23	AKR1B15	0.900695	0.00273653
A5	24	AKR1B15	0.900448	0.00676043
A5	25	AKR1B15	0.90669	0.0172741
A5	26	AKR1B15	0.917972	0.0328276
A5	27	AKR1B15	0.951311	0.0704384
A5	28	AKR1B15	1.01345	0.136847
A5	29	AKR1B15	1.13502	0.262693
A5	30	AKR1B15	1.37399	0.50593
A5	31	AKR1B15	1.82442	0.960629
A5	32	AKR1B15	2.64771	1.7882
A5	33	AKR1B15	3.98986	3.13462
A5	34	AKR1B15	5.88575	5.03478
A5	35	AKR1B15	7.72526	6.87856
A5	36	AKR1B15	9.06621	8.22379
A5	37	AKR1B15	10.098	9.25988
A5	38	AKR1B15	10.8749	10.041
A5	39	AKR1B15	11.2876	10.4579
A5	40	AKR1B15	11.4648	10.6395
A6	1	AKR1B15	0.963746	-0.0548011
A6	2	AKR1B15	0.99195	-0.023303
A6	3	AKR1B15	1.00424	-0.00772328
A6	4	AKR1B15	1.00925	0.000588066
A6	5	AKR1B15	1.00857	0.00319894
A6	6	AKR1B15	1.0042	0.00212756
A6	7	AKR1B15	1.00089	0.0021126
A6	8	AKR1B15	0.998237	0.00275038
A6	9	AKR1B15	0.994632	0.00244063
A6	10	AKR1B15	0.989911	0.00101364
A6	11	AKR1B15	0.985509	-9.39188e-05
A6	12	AKR1B15	0.982674	0.000365762
A6	13	AKR1B15	0.976593	-0.0024211
A6	14	AKR1B15	0.972346	-0.00337334
A6	15	AKR1B15	0.971326	-0.00109911
A6	16	AKR1B15	0.967067	-0.00206344
A6	17	AKR1B15	0.964739	-0.00109778
A6	18	AKR1B15	0.962304	-0.000238449
A6	19	AKR1B15	0.958539	-0.0007086
A6	20	AKR1B15	0.960175	0.00422143
A6	21	AKR1B15	0.960162	0.00750345
A6	22	AKR1B15	0.970484	0.0211197
A6	23	AKR1B15	0.991379	0.045309
A6	24	AKR1B15	1.03443	0.0916506
A6	25	AKR1B15	1.11498	0.175503
A6	26	AKR1B15	1.27543	0.339244
A6	27	AKR1B15	1.58074	0.647852
A6	28	AKR1B15	2.14065	1.21105
A6	29	AKR1B15	3.12005	2.19375
A6	30	AKR1B15	4.64283	3.71982
A6	31	AKR1B15	6.56278	5.64306
A6	32	AKR1B15	8.33819	7.42177
A6	33	AKR1B15	9.52831	8.61519
A6	34	AKR1B15	10.2668	9.35693
A6	35	AKR1B15	10.7871	9.88058
A6	36	AKR1B15	11.1747	10.2715
A6	37	AKR1B15	11.4704	10.5704
A6	38	AKR1B15	11.6336	10.7369
A6	39	AKR1B15	11.7238	10.8305
A6	40	AKR1B15	11.851	10.961
A7	1	AKR1B15	0.719532	-0.0516197
A7	2	AKR1B15	0.749458	-0.0217401
A7	3	AKR1B15	0.76518	-0.00606516
A7	4	AKR1B15	0.77276	0.00146798
A7	5	AKR1B15	0.77528	0.00394052
A7	6	AKR1B15	0.774497	0.00311149
A7	7	AKR1B15	0.771923	0.000489968
A7	8	AKR1B15	0.772924	0.00144431
A7	9	AKR1B15	0.770066	-0.00146063
A7	10	AKR1B15	0.769714	-0.00185931
A7	11	AKR1B15	0.768084	-0.00353652
A7	12	AKR1B15	0.774135	0.00246735
A7	13	AKR1B15	0.778291	0.00657669
A7	14	AKR1B15	0.794465	0.0227044
A7	15	AKR1B15	0.824961	0.053153
A7	16	AKR1B15	0.885383	0.113529
A7	17	AKR1B15	1.00453	0.232624
A7	18	AKR1B15	1.23541	0.463463
A7	19	AKR1B15	1.67299	0.900992
A7	20	AKR1B15	2.4619	1.68985
A7	21	AKR1B15	3.78654	3.01445
A7	22	AKR1B15	5.66296	4.89082
A7	23	AKR1B15	7.75964	6.98746
A7	24	AKR1B15	9.47283	8.7006
A7	25	AKR1B15	10.5244	9.7521
A7	26	AKR1B15	11.1426	10.3703
A7	27	AKR1B15	11.6421	10.8697
A7	28	AKR1B15	11.9551	11.1827
A7	29	AKR1B15	12.169	11.3966
A7	30	AKR1B15	12.3184	11.5459
A7	31	AKR1B15	12.4497	11.6771
A7	32	AKR1B15	12.5214	11.7488
A7	33	AKR1B15	12.6397	11.8671
A7	34	AKR1B15	12.6509	11.8782
A7	35	AKR1B15	12.6746	11.9018
A7	36	AKR1B15	12.6694	11.8966
A7	37	AKR1B15	12.658	11.8851
A7	38	AKR1B15	12.6417	11.8688
A7	39	AKR1B15	12.644	11.871
A7	40	AKR1B15	12.6424	11.8694
A8	1	AKR1B15	0.450718	-0.0484238
A8	2	AKR1B15	0.481365	-0.0188633
A8	3	AKR1B15	0.496162	-0.00515131
A8	4	AKR1B15	0.504133	0.00173314
A8	5	AKR1B15	0.505878	0.0023923
A8	6	AKR1B15	0.507416	0.00284457
A8	7	AKR1B15	0.506362	0.000705169
A8	8	AKR1B15	0.507174	0.000430741
A8	9	AKR1B15	0.50649	-0.00133863
A8	10	AKR1B15	0.507981	-0.000933747
A8	11	AKR1B15	0.509318	-0.000682224
A8	12	AKR1B15	0.515929	0.00484258
A8	13	AKR1B15	0.52764	0.0154684
A8	14	AKR1B15	0.553797	0.0405389
A8	15	AKR1B15	0.604859	0.0905153
A8	16	AKR1B15	0.699698	0.184269
A8	17	AKR1B15	0.891245	0.374729
A8	18	AKR1B15	1.24181	0.724204
A8	19	AKR1B15	1.89659	1.37791
A8	20	AKR1B15	3.0305	2.51073
A8	21	AKR1B15	4.78489	4.26403
A8	22	AKR1B15	6.94137	6.41943
A8	23	AKR1B15	8.93671	8.41368
A8	24	AKR1B15	10.2803	9.75616
A8	25	AKR1B15	11.0564	10.5312
A8	26	AKR1B15	11.595	11.0688
A8	27	AKR1B15	12.0009	11.4736
A8	28	AKR1B15	12.2398	11.7114
A8	29	AKR1B15	12.4404	11.9109
A8	30	AKR1B15	12.5596	12.029
A8	31	AKR1B15	12.6426	12.1109
A8	32	AKR1B15	12.7056	12.1728
A8	33	AKR1B15	12.7779	12.2441
A8	34	AKR1B15	12.7644	12.2294
A8	35	AKR1B15	12.7497	12.2137
A8	36	AKR1B15	12.7879	12.2507
A8	37	AKR1B15	12.7718	12.2335
A8	38	AKR1B15	12.7696	12.2303
A8	39	AKR1B15	12.7405	12.2001
A8	40	AKR1B15	12.727	12.1855
A9	1	AKR1B15	0.559857	-0.0480526
A9	2	AKR1B15	0.584519	-0.022555
A9	3	AKR1B15	0.598755	-0.00748327
A9	4	AKR1B15	0.605194	-0.000209166
A9	5	AKR1B15	0.608477	0.00391031
A9	6	AKR1B15	0.607571	0.00383951
A9	7	AKR1B15	0.603353	0.00045768
A9	8	AKR1B15	0.604778	0.00271808
A9	9	AKR1B15	0.602588	0.0013646
A9	10	AKR1B15	0.600548	0.000159766
A9	11	AKR1B15	0.599223	-0.000329155
A9	12	AKR1B15	0.597343	-0.00137335
A9	13	AKR1B15	0.594599	-0.00328164
A9	14	AKR1B15	0.595812	-0.00123307
A9	15	AKR1B15	0.597669	0.00145971
A9	16	AKR1B15	0.604032	0.00865925
A9	17	AKR1B15	0.61458	0.0200425
A9	18	AKR1B15	0.639693	0.0459916
A9	19	AKR1B15	0.688568	0.0957026
A9	20	AKR1B15	0.78178	0.18975
A9	21	AKR1B15	0.964166	0.372972
A9	22	AKR1B15	1.31071	0.720356
A9	23	AKR1B15	1.95159	1.36207
A9	24	AKR1B15	3.0667	2.47801
A9	25	AKR1B15	4.80418	4.21633
A9	26	AKR1B15	6.96939	6.38237
A9	27	AKR1B15	8.9761	8.38993
A9	28	AKR1B15	10.2414	9.65609
A9	29	AKR1B15	11.0898	10.5053
A9	30	AKR1B15	11.6598	11.0761
A9	31	AKR1B15	12.0367	11.4539
A9	32	AKR1B15	12.3176	11.7356
A9	33	AKR1B15	12.5781	11.997
A9	34	AKR1B15	12.6985	12.1182
A9	35	AKR1B15	12.7612	12.1817
A9	36	AKR1B15	12.9052	12.3265
A9	37	AKR1B15	12.9136	12.3357
A9	38	AKR1B15	12.9603	12.3833
A9	39	AKR1B15	12.9321	12.356
A9	40	AKR1B15	12.9715	12.3962
A10	1	AKR1B15	0.714223	-0.0600726
A10	2	AKR1B15	0.748858	-0.0260672
A10	3	AKR1B15	0.766979	-0.00857588
A10	4	AKR1B15	0.776989	0.000803804
A10	5	AKR1B15	0.780031	0.00321576
A10	6	AKR1B15	0.782433	0.00498876
A10	7	AKR1B15	0.781872	0.00379774
A10	8	AKR1B15	0.779591	0.000886706
A10	9	AKR1B15	0.779362	2.84563e-05
A10	10	AKR1B15	0.779297	-0.000666417
A10	11	AKR1B15	0.777816	-0.00277797
A10	12	AKR1B15	0.779322	-0.00190149
A10	13	AKR1B15	0.782054	0.000200526
A10	14	AKR1B15	0.787714	0.00523163
A10	15	AKR1B15	0.803616	0.0205029
A10	16	AKR1B15	0.830682	0.0469395
A10	17	AKR1B15	0.888401	0.104028
A10	18	AKR1B15	0.99842	0.213418
A10	19	AKR1B15	1.2102	0.424564
A10	20	AKR1B15	1.60878	0.822515
A10	21	AKR1B15	2.33438	1.54748
A10	22	AKR1B15	3.57212	2.7846
A10	23	AKR1B15	5.40417	4.61602
A10	24	AKR1B15	7.57334	6.78456
A10	25	AKR1B15	9.46068	8.67127
A10	26	AKR1B15	10.6503	9.86022
A10	27	AKR1B15	11.4135	10.6228
A10	28	AKR1B15	11.9665	11.1752
A10	29	AKR1B15	12.3703	11.5784
A10	30	AKR1B15	12.6729	11.8804
A10	31	AKR1B15	12.8852	12.092
A10	32	AKR1B15	13.0118	12.218
A10	33	AKR1B15	13.1265	12.3321
A10	34	AKR1B15	13.2192	12.4241
A10	35	AKR1B15	13.2194	12.4237
A10	36	AKR1B15	13.2565	12.4601
A10	37	AKR1B15	13.2727	12.4758
A10	38	AKR1B15	13.261	12.4634
A10	39	AKR1B15	13.28	12.4818
A10	40	AKR1B15	13.2426	12.4438
A11	1	AKR1B15	0.722232	-0.0465533
A11	2	AKR1B15	0.749956	-0.0191855
A11	3	AKR1B15	0.762455	-0.00704257
A11	4	AKR1B15	0.773661	0.00380653
A11	5	AKR1B15	0.772943	0.00273267
A11	6	AKR1B15	0.771741	0.00117452
A11	7	AKR1B15	0.774088	0.0031653
A11	8	AKR1B15	0.770336	-0.000943152
A11	9	AKR1B15	0.77159	-4.55271e-05
A11	10	AKR1B15	0.770852	-0.00113965
A11	11	AKR1B15	0.769465	-0.00288287
A11	12	AKR1B15	0.773879	0.00117476
A11	13	AKR1B15	0.77686	0.00380002
A11	14	AKR1B15	0.792209	0.0187922
A11	15	AKR1B15	0.822262	0.0484895
A11	16	AKR1B15	0.882236	0.108107
A11	17	AKR1B15	1.00228	0.227797
A11	18	AKR1B15	1.22857	0.453732
A11	19	AKR1B15	1.65669	0.881495
A11	20	AKR1B15	2.43606	1.66051
A11	21	AKR1B15	3.76295	2.98704
A11	22	AKR1B15	5.71239	4.93613
A11	23	AKR1B15	7.95901	7.18239
A11	24	AKR1B15	9.92174	9.14476
A11	25	AKR1B15	11.1299	10.3526
A11	26	AKR1B15	11.7992	11.0215
A11	27	AKR1B15	12.3781	11.6001
A11	28	AKR1B15	12.7261	11.9477
A11	29	AKR1B15	13.0382	12.2594
A11	30	AKR1B15	13.1646	12.3855
A11	31	AKR1B15	13.3056	12.5261
A11	32	AKR1B15	13.4339	12.6541
A11	33	AKR1B15	13.5235	12.7433
A11	34	AKR1B15	13.5542	12.7737
A11	35	AKR1B15	13.6126	12.8317
A11	36	AKR1B15	13.5696	12.7884
A11	37	AKR1B15	13.482	12.7004
A11	38	AKR1B15	13.5733	12.7913
A11	39	AKR1B15	13.5515	12.7692
A11	40	AKR1B15	13.586	12.8033
A12	1	AKR1B15	0.501879	-0.0432684
A12	2	AKR1B15	0.530578	-0.0171148
A12	3	AKR1B15	0.5454	-0.00483711
A12	4	AKR1B15	0.553099	0.000316664
A12	5	AKR1B15	0.557869	0.00254182
A12	6	AKR1B15	0.559992	0.00212088
A12	7	AKR1B15	0.561162	0.000745919
A12	8	AKR1B15	0.566162	0.00320061
A12	9	AKR1B15	0.566561	0.00105496
A12	10	AKR1B15	0.56398	-0.00407057
A12	11	AKR1B15	0.569522	-0.00107318
A12	12	AKR1B15	0.575374	0.00223416
A12	13	AKR1B15	0.590002	0.0143168
A12	14	AKR1B15	0.61725	0.0390201
A12	15	AKR1B15	0.67028	0.0895057
A12	16	AKR1B15	0.776238	0.192919
A12	17	AKR1B15	0.980685	0.394821
A12	18	AKR1B15	1.3636	0.775195
A12	19	AKR1B15	2.06702	1.47607
A12	20	AKR1B15	3.30699	2.71349
A12	21	AKR1B15	5.22898	4.63294
A12	22	AKR1B15	7.63666	7.03807
A12	23	AKR1B15	9.92146	9.32033
A12	24	AKR1B15	11.4719	10.8682
A12	25	AKR1B15	12.3964	11.7902
A12	26	AKR1B15	13.0192	12.4104
A12	27	AKR1B15	13.4887	12.8774
A12	28	AKR1B15	13.7905	13.1767
A12	29	AKR1B15	14.0493	13.4329
A12	30	AKR1B15	14.1763	13.5574
A12	31	AKR1B15	14.3078	13.6863
A12	32	AKR1B15	14.3712	13.7472
A12	33	AKR1B15	14.4269	13.8004
A12	34	AKR1B15	14.4431	13.8139
A12	35	AKR1B15	14.4615	13.8298
A12	36	AKR1B15	14.4608	13.8266
A12	37	AKR1B15	14.4706	13.8339
A12	38	AKR1B15	14.441	13.8017
A12	39	AKR1B15	14.434	13.7922
A12	40	AKR1B15	14.4297	13.7854
B1	1	AKR1B15	0.971171	-0.0472911
B1	2	AKR1B15	0.994796	-0.0193872
B1	3	AKR1B15	1.00127	-0.00863621
B1	4	AKR1B15	1.00507	-0.000559301
B1	5	AKR1B15	1.0034	0.0020552
B1	6	AKR1B15	0.999045	0.00197663
B1	7	AKR1B15	0.996515	0.00372537
B1	8	AKR1B15	0.992544	0.00403305
B1	9	AKR1B15	0.988578	0.00434621
B1	10	AKR1B15	0.983394	0.00344117
B1	11	AKR1B15	0.978811	0.00313665
B1	12	AKR1B15	0.971053	-0.000342651
B1	13	AKR1B15	0.964507	-0.0026096
B1	14	AKR1B15	0.959246	-0.00359218
B1	15	AKR1B15	0.95389	-0.00466948
B1	16	AKR1B15	0.947616	-0.00666409
B1	17	AKR1B15	0.948603	-0.00139873
B1	18	AKR1B15	0.944966	-0.000757092
B1	19	AKR1B15	0.941531	8.69077e-05
B1	20	AKR1B15	0.936862	-0.000302968
B1	21	AKR1B15	0.934525	0.00163794
B1	22	AKR1B15	0.933701	0.00509316
B1	23	AKR1B15	0.932864	0.00853449
B1	24	AKR1B15	0.944184	0.0241341
B1	25	AKR1B15	0.965945	0.0501739
B1	26	AKR1B15	1.01222	0.100723
B1	27	AKR1B15	1.10672	0.19951
B1	28	AKR1B15	1.2906	0.387669
B1	29	AKR1B15	1.64357	0.744913
B1	30	AKR1B15	2.30375	1.40937
B1	31	AKR1B15	3.45187	2.56177
B1	32	AKR1B15	5.14572	4.2599
B1	33	AKR1B15	6.99338	6.11184
B1	34	AKR1B15	8.6235	7.74623
B1	35	AKR1B15	9.65382	8.78084
B1	36	AKR1B15	10.1853	9.31657
B1	37	AKR1B15	10.4237	9.5593
B1	38	AKR1B15	10.4426	9.58247
B1	39	AKR1B15	10.493	9.63715
B1	40	AKR1B15	10.5009	9.6493
B2	1	AKR1B15	0.961355	-0.0654253
B2	2	AKR1B15	1.01008	-0.0132631
B2	3	AKR1B15	1.01799	-0.00191334
B2	4	AKR1B15	1.0138	-0.00266594
B2	5	AKR1B15	1.01742	0.00438372
B2	6	AKR1B15	1.01173	0.00212968
B2	7	AKR1B15	1.00806	0.0019034
B2	8	AKR1B15	1.00525	0.00253137
B2	9	AKR1B15	0.999091	-0.000193665
B2	10	AKR1B15	0.995943	9.6048e-05
B2	11	AKR1B15	0.992253	-0.000157297
B2	12	AKR1B15	0.98957	0.000596497
B2	13	AKR1B15	0.984986	-0.000550262
B2	14	AKR1B15	0.977254	-0.00484492
B2	15	AKR1B15	0.974915	-0.00374757
B2	16	AKR1B15	0.970728	-0.00449688
B2	17	AKR1B15	0.969392	-0.00239662
B2	18	AKR1B15	0.966879	-0.00147259
B2	19	AKR1B15	0.966999	0.0020853
B2	20	AKR1B15	0.97019	0.00871307
B2	21	AKR1B15	0.979201	0.0211611
B2	22	AKR1B15	1.0001	0.0454946
B2	23	AKR1B15	1.04687	0.0957071
B2	24	AKR1B15	1.14386	0.196133
B2	25	AKR1B15	1.33573	0.391437
B2	26	AKR1B15	1.7007	0.759848
B2	27	AKR1B15	2.37995	1.44253
B2	28	AKR1B15	3.55712	2.62314
B2	29	AKR1B15	5.3307	4.40016
B2	30	AKR1B15	7.3136	6.38649
B2	31	AKR1B15	9.04982	8.12615
B2	32	AKR1B15	10.2583	9.33811
B2	33	AKR1B15	10.8942	9.9774
B2	34	AKR1B15	11.1488	10.2354
B2	35	AKR1B15	11.2026	10.2927
B2	36	AKR1B15	11.2304	10.3239
B2	37	AKR1B15	11.2246	10.3215
B2	38	AKR1B15	11.2316	10.332
B2	39	AKR1B15	11.2259	10.3298
B2	40	AKR1B15	11.2301	10.3374
B3	1	AKR1B15	0.656599	-0.0497227
B3	2	AKR1B15	0.698118	-0.00565782
B3	3	AKR1B15	0.698382	-0.00284718
B3	4	AKR1B15	0.700509	0.00182534
B3	5	AKR1B15	0.697655	0.00151753
B3	6	AKR1B15	0.695548	0.00195716
B3	7	AKR1B15	0.691885	0.000840039
B3	8	AKR1B15	0.688469	-2.99627e-05
B3	9	AKR1B15	0.686439	0.000486142
B3	10	AKR1B15	0.681281	-0.00212551
B3	11	AKR1B15	0.680676	-0.00018503
B3	12	AKR1B15	0.677415	-0.000900178
B3	13	AKR1B15	0.674304	-0.00146447
B3	14	AKR1B15	0.672389	-0.000833624
B3	15	AKR1B15	0.670412	-0.000264709
B3	16	AKR1B15	0.665708	-0.00242223
B3	17	AKR1B15	0.666203	0.000618787
B3	18	AKR1B15	0.666866	0.00382789
B3	19	AKR1B15	0.668108	0.00761605
B3	20	AKR1B15	0.678878	0.0209315
B3	21	AKR1B15	0.698322	0.0429218
B3	22	AKR1B15	0.74031	0.0874558
B3	23	AKR1B15	0.818033	0.167725
B3	24	AKR1B15	0.976247	0.328485
B3	25	AKR1B15	1.27467	0.629457
B3	26	AKR1B15	1.83607	1.1934
B3	27	AKR1B15	2.85476	2.21464
B3	28	AKR1B15	4.50843	3.87085
B3	29	AKR1B15	6.74795	6.11292
B3	30	AKR1B15	8.95578	8.3233
B3	31	AKR1B15	10.5348	9.90481
B3	32	AKR1B15	11.5656	10.9382
B3	33	AKR1B15	12.3816	11.7567
B3	34	AKR1B15	12.9467	12.3244
B3	35	AKR1B15	13.3333	12.7135
B3	36	AKR1B15	13.4893	12.8721
B3	37	AKR1B15	13.6455	13.0309
B3	38	AKR1B15	13.6498	13.0376
B3	39	AKR1B15	13.6751	13.0655
B3	40	AKR1B15	13.5832	12.9761
B4	1	AKR1B15	0.846577	-0.0452399
B4	2	AKR1B15	0.882364	-0.00559211
B4	3	AKR1B15	0.882665	-0.0014293
B4	4	AKR1B15	0.88454	0.00430802
B4	5	AKR1B15	0.88021	0.00383918
B4	6	AKR1B15	0.87257	6.08608e-05
B4	7	AKR1B15	0.869639	0.000991484
B4	8	AKR1B15	0.865157	0.000370897
B4	9	AKR1B15	0.861278	0.000353687
B4	10	AKR1B15	0.857184	0.000121364
B4	11	AKR1B15	0.854957	0.0017555
B4	12	AKR1B15	0.845372	-0.00396718
B4	13	AKR1B15	0.842077	-0.00340057
B4	14	AKR1B15	0.840253	-0.00136368
B4	15	AKR1B15	0.836285	-0.00146982
B4	16	AKR1B15	0.828834	-0.00505914
B4	17	AKR1B15	0.829039	-0.000991939
B4	18	AKR1B15	0.824221	-0.00194858
B4	19	AKR1B15	0.821178	-0.00112977
B4	20	AKR1B15	0.816826	-0.00162096
B4	21	AKR1B15	0.814446	-0.000138515
B4	22	AKR1B15	0.809641	-0.00108228
B4	23	AKR1B15	0.80976	0.00289814
B4	24	AKR1B15	0.811903	0.0089026
B4	25	AKR1B15	0.817887	0.0187487
B4	26	AKR1B15	0.832435	0.037158
B4	27	AKR1B15	0.86746	0.0760451
B4	28	AKR1B15	0.937563	0.150009
B4	29	AKR1B15	1.06533	0.281639
B4	30	AKR1B15	1.31908	0.539247
B4	31	AKR1B15	1.79389	1.01792
B4	32	AKR1B15	2.66272	1.89062
B4	33	AKR1B15	4.06956	3.30132
B4	34	AKR1B15	6.01329	5.2489
B4	35	AKR1B15	7.91823	7.15771
B4	36	AKR1B15	9.27187	8.51521
B4	37	AKR1B15	10.2294	9.47665
B4	38	AKR1B15	10.8734	10.1245
B4	39	AKR1B15	11.4725	10.7274
B4	40	AKR1B15	11.8296	11.0884
B5	1	AKR1B15	0.989041	-0.0405572
B5	2	AKR1B15	1.021	-0.00361623
B5	3	AKR1B15	1.02248	0.00284526
B5	4	AKR1B15	1.01975	0.00510247
B5	5	AKR1B15	1.01372	0.00405425
B5	6	AKR1B15	1.00608	0.00139396
B5	7	AKR1B15	0.999683	-2.07156e-05
B5	8	AKR1B15	0.994366	-0.00035553
B5	9	AKR1B15	0.988153	-0.0015859
B5	10	AKR1B15	0.98356	-0.00119706
B5	11	AKR1B15	0.976779	-0.00299529
B5	12	AKR1B15	0.97389	-0.000902464
B5	13	AKR1B15	0.968481	-0.00132901
B5	14	AKR1B15	0.960553	-0.00427487
B5	15	AKR1B15	0.955566	-0.00427941
B5	16	AKR1B15	0.949373	-0.00548946
B5	17	AKR1B15	0.948128	-0.00175232
B5	18	AKR1B15	0.94324	-0.00165775
B5	19	AKR1B15	0.938064	-0.00185166
B5	20	AKR1B15	0.933799	-0.00113421
B5	21	AKR1B15	0.929303	-0.000648568
B5	22	AKR1B15	0.927762	0.00279353
B5	23	AKR1B15	0.924586	0.00459941
B5	24	AKR1B15	0.923689	0.00868535
B5	25	AKR1B15	0.925034	0.0150117
B5	26	AKR1B15	0.935375	0.0303353
B5	27	AKR1B15	0.956464	0.0564065
B5	28	AKR1B15	1.00014	0.105069
B5	29	AKR1B15	1.08464	0.194544
B5	30	AKR1B15	1.25473	0.369622
B5	31	AKR1B15	1.57834	0.69821
B5	32	AKR1B15	2.1775	1.30236
B5	33	AKR1B15	3.21042	2.34026
B5	34	AKR1B15	4.81621	3.95103
B5	35	AKR1B15	6.74832	5.88812
B5	36	AKR1B15	8.46861	7.61339
B5	37	AKR1B15	9.62865	8.77841
B5	38	AKR1B15	10.4092	9.56398
B5	39	AKR1B15	10.9661	10.1259
B5	40	AKR1B15	11.3584	10.5231
B6	1	AKR1B15	0.991532	-0.0545904
B6	2	AKR1B15	1.03141	-0.0108634
B6	3	AKR1B15	1.03724	-0.00118236
B6	4	AKR1B15	1.03752	0.00294939
B6	5	AKR1B15	1.03112	0.000395518
B6	6	AKR1B15	1.02783	0.000956467
B6	7	AKR1B15	1.02195	-0.00108301
B6	8	AKR1B15	1.02135	0.00217481
B6	9	AKR1B15	1.01425	-0.00108454
B6	10	AKR1B15	1.01172	0.00024292
B6	11	AKR1B15	1.00814	0.00050525
B6	12	AKR1B15	1.00211	-0.0016774
B6	13	AKR1B15	0.99891	-0.00102335
B6	14	AKR1B15	0.994645	-0.00143944
B6	15	AKR1B15	0.990083	-0.00215284
B6	16	AKR1B15	0.986017	-0.00236931
B6	17	AKR1B15	0.982479	-0.00205787
B6	18	AKR1B15	0.981276	0.000587574
B6	19	AKR1B15	0.97782	0.000980796
B6	20	AKR1B15	0.978267	0.00527741
B6	21	AKR1B15	0.977877	0.00873615
B6	22	AKR1B15	0.989677	0.0243852
B6	23	AKR1B15	1.01037	0.048924
B6	24	AKR1B15	1.05471	0.0971161
B6	25	AKR1B15	1.14463	0.190882
B6	26	AKR1B15	1.31769	0.367795
B6	27	AKR1B15	1.64886	0.702817
B6	28	AKR1B15	2.26309	1.32089
B6	29	AKR1B15	3.32584	2.38749
B6	30	AKR1B15	4.97324	4.03874
B6	31	AKR1B15	7.04759	6.11694
B6	32	AKR1B15	8.90206	7.97526
B6	33	AKR1B15	10.1291	9.20617
B6	34	AKR1B15	10.9077	9.98855
B6	35	AKR1B15	11.4846	10.5693
B6	36	AKR1B15	11.9195	11.0081
B6	37	AKR1B15	12.2107	11.3031
B6	38	AKR1B15	12.3565	11.4528
B6	39	AKR1B15	12.4146	11.5147
B6	40	AKR1B15	12.5001	11.6041
B7	1	AKR1B15	0.669421	-0.0594213
B7	2	AKR1B15	0.717377	-0.0102932
B7	3	AKR1B15	0.724254	-0.00224288
B7	4	AKR1B15	0.726916	0.00159158
B7	5	AKR1B15	0.725441	0.00128835
B7	6	AKR1B15	0.723873	0.000893451
B7	7	AKR1B15	0.722389	0.000582175
B7	8	AKR1B15	0.719725	-0.00090969
B7	9	AKR1B15	0.719019	-0.000442887
B7	10	AKR1B15	0.716162	-0.00212757
B7	11	AKR1B15	0.716502	-0.000614173
B7	12	AKR1B15	0.717926	0.00198165
B7	13	AKR1B15	0.722792	0.00802023
B7	14	AKR1B15	0.737007	0.0234082
B7	15	AKR1B15	0.766333	0.0539068
B7	16	AKR1B15	0.823611	0.112357
B7	17	AKR1B15	0.93682	0.226739
B7	18	AKR1B15	1.15436	0.445449
B7	19	AKR1B15	1.56057	0.852832
B7	20	AKR1B15	2.31251	1.60595
B7	21	AKR1B15	3.59272	2.88733
B7	22	AKR1B15	5.48417	4.77995
B7	23	AKR1B15	7.65893	6.95588
B7	24	AKR1B15	9.51397	8.8121
B7	25	AKR1B15	10.6815	9.98081
B7	26	AKR1B15	11.3828	10.6832
B7	27	AKR1B15	11.9195	11.2211
B7	28	AKR1B15	12.3332	11.636
B7	29	AKR1B15	12.5461	11.85
B7	30	AKR1B15	12.7826	12.0878
B7	31	AKR1B15	12.8822	12.1885
B7	32	AKR1B15	12.9544	12.262
B7	33	AKR1B15	12.983	12.2917
B7	34	AKR1B15	13.0514	12.3613
B7	35	AKR1B15	13.0792	12.3902
B7	36	AKR1B15	13.086	12.3982
B7	37	AKR1B15	13.1023	12.4156
B7	38	AKR1B15	13.1065	12.421
B7	39	AKR1B15	13.0739	12.3896
B7	40	AKR1B15	13.0617	12.3786
B8	1	AKR1B15	0.509283	-0.0482386
B8	2	AKR1B15	0.550853	-0.00674348
B8	3	AKR1B15	0.556034	-0.00163701
B8	4	AKR1B15	0.55762	-0.000126252
B8	5	AKR1B15	0.559871	0.00205047
B8	6	AKR1B15	0.558928	0.00103238
B8	7	AKR1B15	0.55867	0.000699215
B8	8	AKR1B15	0.557149	-0.000896082
B8	9	AKR1B15	0.556032	-0.00208857
B8	10	AKR1B15	0.558779	0.000583645
B8	11	AKR1B15	0.558652	0.000382202
B8	12	AKR1B15	0.564784	0.00643931
B8	13	AKR1B15	0.579592	0.0211722
B8	14	AKR1B15	0.602235	0.0437401
B8	15	AKR1B15	0.653349	0.0947796
B8	16	AKR1B15	0.749559	0.190915
B8	17	AKR1B15	0.939721	0.381002
B8	18	AKR1B15	1.29464	0.735847
B8	19	AKR1B15	1.95303	1.39416
B8	20	AKR1B15	3.09493	2.53599
B8	21	AKR1B15	4.85233	4.29331
B8	22	AKR1B15	7.00903	6.44994
B8	23	AKR1B15	8.97434	8.41517
B8	24	AKR1B15	10.279	9.71971
B8	25	AKR1B15	11.0814	10.5221
B8	26	AKR1B15	11.6088	11.0494
B8	27	AKR1B15	11.9735	11.4141
B8	28	AKR1B15	12.2298	11.6703
B8	29	AKR1B15	12.4324	11.8728
B8	30	AKR1B15	12.531	11.9713
B8	31	AKR1B15	12.636	12.0762
B8	32	AKR1B15	12.6943	12.1344
B8	33	AKR1B15	12.7564	12.1965
B8	34	AKR1B15	12.7654	12.2054
B8	35	AKR1B15	12.7651	12.205
B8	36	AKR1B15	12.7782	12.218
B8	37	AKR1B15	12.7642	12.204
B8	38	AKR1B15	12.7416	12.1813
B8	39	AKR1B15	12.7443	12.1839
B8	40	AKR1B15	12.7143	12.1538
B9	1	AKR1B15	0.468136	-0.0520006
B9	2	AKR1B15	0.506313	-0.0133252
B9	3	AKR1B15	0.513696	-0.00544335
B9	4	AKR1B15	0.517763	-0.000877424
B9	5	AKR1B15	0.523514	0.00537251
B9	6	AKR1B15	0.520222	0.00257928
B9	7	AKR1B15	0.517668	0.000524198
B9	8	AKR1B15	0.515783	-0.000862835
B9	9	AKR1B15	0.518088	0.00194183
B9	10	AKR1B15	0.516465	0.000817651
B9	11	AKR1B15	0.514455	-0.000693837
B9	12	AKR1B15	0.511362	-0.00328828
B9	13	AKR1B15	0.513084	-0.00106703
B9	14	AKR1B15	0.512567	-0.00108548
B9	15	AKR1B15	0.515237	0.00208277
B9	16	AKR1B15	0.5181	0.00544486
B9	17	AKR1B15	0.535351	0.0231948
B9	18	AKR1B15	0.558104	0.0464461
B9	19	AKR1B15	0.608392	0.0972339
B9	20	AKR1B15	0.702519	0.19186
B9	21	AKR1B15	0.886827	0.376666
B9	22	AKR1B15	1.23348	0.723816
B9	23	AKR1B15	1.87975	1.37059
B9	24	AKR1B15	3.01482	2.50615
B9	25	AKR1B15	4.77176	4.26359
B9	26	AKR1B15	6.94341	6.43574
B9	27	AKR1B15	8.99565	8.48849
B9	28	AKR1B15	10.266	9.7593
B9	29	AKR1B15	11.1454	10.6392
B9	30	AKR1B15	11.7066	11.2009
B9	31	AKR1B15	12.1491	11.6439
B9	32	AKR1B15	12.5024	11.9978
B9	33	AKR1B15	12.6604	12.1562
B9	34	AKR1B15	12.8792	12.3755
B9	35	AKR1B15	12.8525	12.3493
B9	36	AKR1B15	12.9841	12.4814
B9	37	AKR1B15	13.0086	12.5064
B9	38	AKR1B15	13.0096	12.5079
B9	39	AKR1B15	12.9728	12.4716
B9	40	AKR1B15	13.0966	12.5959
B10	1	AKR1B15	0.745983	-0.0601725
B10	2	AKR1B15	0.794371	-0.0112623
B10	3	AKR1B15	0.802756	-0.00235545
B10	4	AKR1B15	0.805463	0.000873118
B10	5	AKR1B15	0.806612	0.00254415
B10	6	AKR1B15	0.804595	0.00104845
B10	7	AKR1B15	0.80327	0.000245238
B10	8	AKR1B15	0.801997	-0.000505762
B10	9	AKR1B15	0.800759	-0.00122183
B10	10	AKR1B15	0.801119	-0.000340143
B10	11	AKR1B15	0.798922	-0.00201567
B10	12	AKR1B15	0.799417	-0.000999513
B10	13	AKR1B15	0.802622	0.00272741
B10	14	AKR1B15	0.809175	0.00980196
B10	15	AKR1B15	0.822475	0.0236245
B10	16	AKR1B15	0.849424	0.0510947
B10	17	AKR1B15	0.905131	0.107324
B10	18	AKR1B15	1.01202	0.214733
B10	19	AKR1B15	1.21568	0.41892
B10	20	AKR1B15	1.60199	0.805743
B10	21	AKR1B15	2.31141	1.51569
B10	22	AKR1B15	3.53052	2.73532
B10	23	AKR1B15	5.37953	4.58485
B10	24	AKR1B15	7.6142	6.82005
B10	25	AKR1B15	9.60626	8.81263
B10	26	AKR1B15	10.8877	10.0946
B10	27	AKR1B15	11.7031	10.9105
B10	28	AKR1B15	12.2922	11.5002
B10	29	AKR1B15	12.723	11.9315
B10	30	AKR1B15	13.0478	12.2567
B10	31	AKR1B15	13.304	12.5135
B10	32	AKR1B15	13.4278	12.6378
B10	33	AKR1B15	13.5669	12.7775
B10	34	AKR1B15	13.5818	12.7929
B10	35	AKR1B15	13.6586	12.8702
B10	36	AKR1B15	13.6847	12.8968
B10	37	AKR1B15	13.7035	12.9161
B10	38	AKR1B15	13.7019	12.915
B10	39	AKR1B15	13.717	12.9307
B10	40	AKR1B15	13.6931	12.9073
B11	1	AKR1B15	0.711248	-0.0577758
B11	2	AKR1B15	0.759647	-0.00804322
B11	3	AKR1B15	0.761081	-0.00527542
B11	4	AKR1B15	0.767369	0.00234569
B11	5	AKR1B15	0.767636	0.00394655
B11	6	AKR1B15	0.765477	0.00312144
B11	7	AKR1B15	0.761673	0.000651068
B11	8	AKR1B15	0.755924	-0.00376433
B11	9	AKR1B15	0.758936	0.000581449
B11	10	AKR1B15	0.753765	-0.00325626
B11	11	AKR1B15	0.754616	-0.00107109
B11	12	AKR1B15	0.757074	0.0027209
B11	13	AKR1B15	0.763915	0.010895
B11	14	AKR1B15	0.777925	0.0262389
B11	15	AKR1B15	0.808038	0.0576862
B11	16	AKR1B15	0.866223	0.117204
B11	17	AKR1B15	0.976836	0.229151
B11	18	AKR1B15	1.19805	0.451703
B11	19	AKR1B15	1.61081	0.865795
B11	20	AKR1B15	2.36503	1.62135
B11	21	AKR1B15	3.65668	2.91433
B11	22	AKR1B15	5.56136	4.82034
B11	23	AKR1B15	7.80216	7.06248
B11	24	AKR1B15	9.76004	9.02169
B11	25	AKR1B15	11.028	10.291
B11	26	AKR1B15	11.8217	11.0861
B11	27	AKR1B15	12.3236	11.5893
B11	28	AKR1B15	12.7518	12.0188
B11	29	AKR1B15	13.0269	12.2952
B11	30	AKR1B15	13.2173	12.487
B11	31	AKR1B15	13.2767	12.5477
B11	32	AKR1B15	13.4092	12.6815
B11	33	AKR1B15	13.4749	12.7485
B11	34	AKR1B15	13.5418	12.8168
B11	35	AKR1B15	13.5053	12.7816
B11	36	AKR1B15	13.5763	12.854
B11	37	AKR1B15	13.506	12.785
B11	38	AKR1B15	13.5253	12.8056
B11	39	AKR1B15	13.4589	12.7406
B11	40	AKR1B15	13.4553	12.7383
B12	1	AKR1B15	0.535578	-0.0438346
B12	2	AKR1B15	0.564508	-0.0164783
B12	3	AKR1B15	0.576796	-0.005764
B12	4	AKR1B15	0.585412	0.00127884
B12	5	AKR1B15	0.589184	0.00347714
B12	6	AKR1B15	0.590362	0.00308121
B12	7	AKR1B15	0.589355	0.000500407
B12	8	AKR1B15	0.591486	0.00105779
B12	9	AKR1B15	0.590537	-0.00146412
B12	10	AKR1B15	0.592219	-0.0013555
B12	11	AKR1B15	0.594337	-0.000811765
B12	12	AKR1B15	0.601757	0.00503553
B12	13	AKR1B15	0.613955	0.0156591
B12	14	AKR1B15	0.642864	0.0429948
B12	15	AKR1B15	0.699187	0.0977444
B12	16	AKR1B15	0.808519	0.205502
B12	17	AKR1B15	1.01847	0.413882
B12	18	AKR1B15	1.41722	0.811053
B12	19	AKR1B15	2.15691	1.54917
B12	20	AKR1B15	3.43039	2.82108
B12	21	AKR1B15	5.37374	4.76286
B12	22	AKR1B15	7.77949	7.16703
B12	23	AKR1B15	9.97629	9.36226
B12	24	AKR1B15	11.4214	10.8058
B12	25	AKR1B15	12.2879	11.6707
B12	26	AKR1B15	12.8991	12.2803
B12	27	AKR1B15	13.3342	12.7139
B12	28	AKR1B15	13.6436	13.0217
B12	29	AKR1B15	13.8262	13.2028
B12	30	AKR1B15	14.0286	13.4036
B12	31	AKR1B15	14.1194	13.4928
B12	32	AKR1B15	14.173	13.5448
B12	33	AKR1B15	14.2346	13.6048
B12	34	AKR1B15	14.254	13.6227
B12	35	AKR1B15	14.2411	13.6082
B12	36	AKR1B15	14.2755	13.641
B12	37	AKR1B15	14.2559	13.6198
B12	38	AKR1B15	14.2345	13.5969
B12	39	AKR1B15	14.2156	13.5764
B12	40	AKR1B15	14.1672	13.5264
C1	1	KCTD6	1.2686	-0.0573272
C1	2	KCTD6	1.29367	-0.029593
C1	3	KCTD6	1.30822	-0.0123759
C1	4	KCTD6	1.31185	-0.00607921
C1	5	KCTD6	1.31858	0.00332084
C1	6	KCTD6	1.32043	0.00783427
C1	7	KCTD6	1.31409	0.0041647
C1	8	KCTD6	1.31381	0.00654929
C1	9	KCTD6	1.30841	0.00381622
C1	10	KCTD6	1.30356	0.00163354
C1	11	KCTD6	1.30009	0.000827376
C1	12	KCTD6	1.29591	-0.000684868
C1	13	KCTD6	1.29133	-0.00260052
C1	14	KCTD6	1.29018	-0.00108449
C1	15	KCTD6	1.28807	-0.00052678
C1	16	KCTD6	1.28234	-0.0035947
C1	17	KCTD6	1.28318	-9.12179e-05
C1	18	KCTD6	1.27886	-0.00174317
C1	19	KCTD6	1.27857	0.000634619
C1	20	KCTD6	1.28407	0.00880372
C1	21	KCTD6	1.29461	0.0220043
C1	22	KCTD6	1.31871	0.0487693
C1	23	KCTD6	1.37385	0.106578
C1	24	KCTD6	1.47771	0.213103
C1	25	KCTD6	1.67226	0.410321
C1	26	KCTD6	2.0517	0.792431
C1	27	KCTD6	2.7321	1.47549
C1	28	KCTD6	3.86166	2.60772
C1	29	KCTD6	5.47073	4.21946
C1	30	KCTD6	7.12711	5.87851
C1	31	KCTD6	8.32693	7.08099
C1	32	KCTD6	9.10292	7.85964
C1	33	KCTD6	9.79012	8.54951
C1	34	KCTD6	10.4376	9.19965
C1	35	KCTD6	10.8552	9.61991
C1	36	KCTD6	11.184	9.95142
C1	37	KCTD6	11.3379	10.108
C1	38	KCTD6	11.4453	10.218
C1	39	KCTD6	11.5042	10.2796
C1	40	KCTD6	11.5263	10.3044
C2	1	KCTD6	1.28434	-0.0725024
C2	2	KCTD6	1.34022	-0.0138574
C2	3	KCTD6	1.34705	-0.00427241
C2	4	KCTD6	1.34914	0.000583437
C2	5	KCTD6	1.34734	0.00154162
C2	6	KCTD6	1.34365	0.000609259
C2	7	KCTD6	1.34289	0.00261338
C2	8	KCTD6	1.34027	0.00275391
C2	9	KCTD6	1.33584	0.00108662
C2	10	KCTD6	1.33204	5.17448e-05
C2	11	KCTD6	1.32839	-0.000841513
C2	12	KCTD6	1.32621	-0.00025753
C2	13	KCTD6	1.32211	-0.00159532
C2	14	KCTD6	1.31694	-0.0040073
C2	15	KCTD6	1.31485	-0.0033394
C2	16	KCTD6	1.3139	-0.00152768
C2	17	KCTD6	1.31927	0.00660118
C2	18	KCTD6	1.322	0.0120955
C2	19	KCTD6	1.33509	0.0279417
C2	20	KCTD6	1.35819	0.0538033
C2	21	KCTD6	1.40857	0.106951
C2	22	KCTD6	1.50296	0.204102
C2	23	KCTD6	1.69064	0.394538
C2	24	KCTD6	2.04302	0.749679
C2	25	KCTD6	2.67804	1.38746
C2	26	KCTD6	3.69029	2.40247
C2	27	KCTD6	4.97051	3.68545
C2	28	KCTD6	6.29183	5.00954
C2	29	KCTD6	7.44946	6.16993
C2	30	KCTD6	8.28436	7.00759
C2	31	KCTD6	8.85245	7.57844
C2	32	KCTD6	9.20581	7.93455
C2	33	KCTD6	9.423	8.15451
C2	34	KCTD6	9.55274	8.28701
C2	35	KCTD6	9.64918	8.38621
C2	36	KCTD6	9.68419	8.42399
C2	37	KCTD6	9.72997	8.47253
C2	38	KCTD6	9.74402	8.48934
C2	39	KCTD6	9.74401	8.49208
C2	40	KCTD6	9.78645	8.53728
C3	1	KCTD6	1.01924	-0.0560301
C3	2	KCTD6	1.06687	-0.00613405
C3	3	KCTD6	1.07112	0.000376977
C3	4	KCTD6	1.07084	0.00236008
C3	5	KCTD6	1.07079	0.00457457
C3	6	KCTD6	1.06743	0.00347933
C3	7	KCTD6	1.05929	-0.00239918
C3	8	KCTD6	1.05759	-0.00183872
C3	9	KCTD6	1.05782	0.000654007
C3	10	KCTD6	1.05265	-0.00225035
C3	11	KCTD6	1.05117	-0.00146446
C3	12	KCTD6	1.04665	-0.00372426
C3	13	KCTD6	1.04476	-0.00335298
C3	14	KCTD6	1.04029	-0.00555532
C3	15	KCTD6	1.03928	-0.00430523
C3	16	KCTD6	1.03994	-0.00137966
C3	17	KCTD6	1.04329	0.00423564
C3	18	KCTD6	1.04738	0.0105895
C3	19	KCTD6	1.05375	0.019222
C3	20	KCTD6	1.07532	0.0430502
C3	21	KCTD6	1.10849	0.0784823
C3	22	KCTD6	1.18189	0.154148
C3	23	KCTD6	1.31502	0.289543
C3	24	KCTD6	1.575	0.551783
C3	25	KCTD6	2.05725	1.03629
C3	26	KCTD6	2.90098	1.88229
C3	27	KCTD6	4.27454	3.25811
C3	28	KCTD6	6.08068	5.06652
C3	29	KCTD6	7.71803	6.70613
C3	30	KCTD6	8.78465	7.77501
C3	31	KCTD6	9.53837	8.531
C3	32	KCTD6	10.3333	9.32818
C3	33	KCTD6	10.9146	9.91175
C3	34	KCTD6	11.3273	10.3267
C3	35	KCTD6	11.5707	10.5724
C3	36	KCTD6	11.6817	10.6856
C3	37	KCTD6	11.7825	10.7887
C3	38	KCTD6	11.7789	10.7873
C3	39	KCTD6	11.8028	10.8135
C3	40	KCTD6	11.8138	10.8268
C4	1	KCTD6	1.1367	-0.0554824
C4	2	KCTD6	1.18316	-0.00594073
C4	3	KCTD6	1.18515	-0.000865509
C4	4	KCTD6	1.17853	-0.00439935
C4	5	KCTD6	1.18117	0.00131388
C4	6	KCTD6	1.17654	-0.00023202
C4	7	KCTD6	1.17693	0.00324341
C4	8	KCTD6	1.17344	0.00283524
C4	9	KCTD6	1.1719	0.00437579
C4	10	KCTD6	1.16585	0.00139937
C4	11	KCTD6	1.15593	-0.00543143
C4	12	KCTD6	1.16128	0.00299655
C4	13	KCTD6	1.15405	-0.00115456
C4	14	KCTD6	1.1463	-0.00582017
C4	15	KCTD6	1.14631	-0.00272942
C4	16	KCTD6	1.14697	0.00100672
C4	17	KCTD6	1.1437	0.000823498
C4	18	KCTD6	1.14255	0.00275374
C4	19	KCTD6	1.1366	-0.000115745
C4	20	KCTD6	1.14046	0.00682534
C4	21	KCTD6	1.15115	0.0205949
C4	22	KCTD6	1.18157	0.0541023
C4	23	KCTD6	1.22615	0.101762
C4	24	KCTD6	1.32196	0.200653
C4	25	KCTD6	1.50629	0.388064
C4	26	KCTD6	1.85002	0.734874
C4	27	KCTD6	2.48337	1.3713
C4	28	KCTD6	3.49429	2.38531
C4	29	KCTD6	4.81948	3.71358
C4	30	KCTD6	6.22285	5.12003
C4	31	KCTD6	7.4122	6.31246
C4	32	KCTD6	8.2275	7.13084
C4	33	KCTD6	8.7859	7.69232
C4	34	KCTD6	9.14723	8.05674
C4	35	KCTD6	9.3826	8.29519
C4	36	KCTD6	9.49725	8.41291
C4	37	KCTD6	9.53271	8.45146
C4	38	KCTD6	9.61352	8.53534
C4	39	KCTD6	9.59817	8.52307
C4	40	KCTD6	9.63247	8.56046
C5	1	KCTD6	1.27644	-0.0563726
C5	2	KCTD6	1.32213	-0.00698106
C5	3	KCTD6	1.32307	-0.00233738
C5	4	KCTD6	1.32016	-0.00154857
C5	5	KCTD6	1.31852	0.000520066
C5	6	KCTD6	1.31674	0.00243886
C5	7	KCTD6	1.31193	0.00133868
C5	8	KCTD6	1.31114	0.00424619
C5	9	KCTD6	1.30578	0.00259562
C5	10	KCTD6	1.29838	-0.00110714
C5	11	KCTD6	1.29667	0.000889617
C5	12	KCTD6	1.29114	-0.000933093
C5	13	KCTD6	1.28442	-0.00395696
C5	14	KCTD6	1.28187	-0.00279741
C5	15	KCTD6	1.27743	-0.00353686
C5	16	KCTD6	1.27492	-0.00234834
C5	17	KCTD6	1.27317	-0.000392358
C5	18	KCTD6	1.27185	0.00199707
C5	19	KCTD6	1.27109	0.00493201
C5	20	KCTD6	1.27387	0.0114218
C5	21	KCTD6	1.28439	0.0256466
C5	22	KCTD6	1.31091	0.0558692
C5	23	KCTD6	1.36274	0.111394
C5	24	KCTD6	1.46537	0.217731
C5	25	KCTD6	1.66538	0.421442
C5	26	KCTD6	2.03741	0.79718
C5	27	KCTD6	2.71757	1.48105
C5	28	KCTD6	3.85676	2.62394
C5	29	KCTD6	5.48069	4.25156
C5	30	KCTD6	7.22658	6.00116
C5	31	KCTD6	8.49731	7.2756
C5	32	KCTD6	9.28427	8.06626
C5	33	KCTD6	9.84774	8.63344
C5	34	KCTD6	10.427	9.21645
C5	35	KCTD6	10.8911	9.68423
C5	36	KCTD6	11.1606	9.95736
C5	37	KCTD6	11.2762	10.0767
C5	38	KCTD6	11.4146	10.2188
C5	39	KCTD6	11.4229	10.2308
C5	40	KCTD6	11.4808	10.2924
C6	1	KCTD6	1.2994	-0.0616418
C6	2	KCTD6	1.3482	-0.00941118
C6	3	KCTD6	1.35259	-0.00159524
C6	4	KCTD6	1.3504	-0.000347733
C6	5	KCTD6	1.35041	0.00308536
C6	6	KCTD6	1.3461	0.0022088
C6	7	KCTD6	1.34247	0.00199957
C6	8	KCTD6	1.3373	0.000265773
C6	9	KCTD6	1.3332	-0.00041314
C6	10	KCTD6	1.32931	-0.000875331
C6	11	KCTD6	1.32662	-0.000128739
C6	12	KCTD6	1.32027	-0.0030526
C6	13	KCTD6	1.31744	-0.00245121
C6	14	KCTD6	1.31317	-0.00329737
C6	15	KCTD6	1.31149	-0.00155145
C6	16	KCTD6	1.30721	-0.0024
C6	17	KCTD6	1.30855	0.00236621
C6	18	KCTD6	1.30894	0.00618709
C6	19	KCTD6	1.31706	0.0177377
C6	20	KCTD6	1.32851	0.0326127
C6	21	KCTD6	1.35515	0.0626826
C6	22	KCTD6	1.4043	0.11526
C6	23	KCTD6	1.50568	0.220069
C6	24	KCTD6	1.69692	0.414732
C6	25	KCTD6	2.04915	0.770395
C6	26	KCTD6	2.6754	1.40007
C6	27	KCTD6	3.7555	2.4836
C6	28	KCTD6	5.26323	3.99476
C6	29	KCTD6	6.92193	5.65688
C6	30	KCTD6	8.17774	6.91612
C6	31	KCTD6	8.86182	7.60364
C6	32	KCTD6	9.4752	8.22045
C6	33	KCTD6	9.96374	8.71241
C6	34	KCTD6	10.4296	9.18168
C6	35	KCTD6	10.645	9.40057
C6	36	KCTD6	10.7839	9.54281
C6	37	KCTD6	10.8874	9.64975
C6	38	KCTD6	10.9684	9.73417
C6	39	KCTD6	11.0037	9.77296
C6	40	KCTD6	10.979	9.75165
C7	1	KCTD6	1.04245	-0.0619192
C7	2	KCTD6	1.09277	-0.0107838
C7	3	KCTD6	1.09717	-0.00556194
C7	4	KCTD6	1.1009	-0.0010172
C7	5	KCTD6	1.10471	0.00362185
C7	6	KCTD6	1.10169	0.00142042
C7	7	KCTD6	1.101	0.00154417
C7	8	KCTD6	1.10155	0.00291854
C7	9	KCTD6	1.09817	0.000360799
C7	10	KCTD6	1.09848	0.00148519
C7	11	KCTD6	1.09619	1.28481e-05
C7	12	KCTD6	1.09308	-0.00227536
C7	13	KCTD6	1.09206	-0.00247181
C7	14	KCTD6	1.09286	-0.000852698
C7	15	KCTD6	1.09284	-5.74424e-05
C7	16	KCTD6	1.09295	0.000872639
C7	17	KCTD6	1.1021	0.0108455
C7	18	KCTD6	1.11323	0.0228006
C7	19	KCTD6	1.13713	0.0475176
C7	20	KCTD6	1.1802	0.0914101
C7	21	KCTD6	1.26232	0.174345
C7	22	KCTD6	1.42349	0.336342
C7	23	KCTD6	1.72227	0.635933
C7	24	KCTD6	2.27664	1.19113
C7	25	KCTD6	3.23575	2.15106
C7	26	KCTD6	4.69304	3.60916
C7	27	KCTD6	6.56279	5.47974
C7	28	KCTD6	8.22791	7.14568
C7	29	KCTD6	9.21803	8.13662
C7	30	KCTD6	9.91502	8.83443
C7	31	KCTD6	10.4438	9.36407
C7	32	KCTD6	10.9005	9.82151
C7	33	KCTD6	11.3165	10.2383
C7	34	KCTD6	11.4967	10.4194
C7	35	KCTD6	11.6606	10.5841
C7	36	KCTD6	11.6911	10.6154
C7	37	KCTD6	11.7092	10.6344
C7	38	KCTD6	11.732	10.658
C7	39	KCTD6	11.7386	10.6654
C7	40	KCTD6	11.7511	10.6787
C8	1	KCTD6	0.883999	-0.0606856
C8	2	KCTD6	0.93357	-0.0110066
C8	3	KCTD6	0.940948	-0.00352041
C8	4	KCTD6	0.945333	0.000973027
C8	5	KCTD6	0.948013	0.00376105
C8	6	KCTD6	0.944374	0.000230271
C8	7	KCTD6	0.944224	0.000188447
C8	8	KCTD6	0.94512	0.00119316
C8	9	KCTD6	0.942631	-0.00118755
C8	10	KCTD6	0.943069	-0.000641552
C8	11	KCTD6	0.941209	-0.00239296
C8	12	KCTD6	0.944166	0.00067247
C8	13	KCTD6	0.942548	-0.000837655
C8	14	KCTD6	0.944839	0.00156169
C8	15	KCTD6	0.95212	0.00895084
C8	16	KCTD6	0.962308	0.0192475
C8	17	KCTD6	0.982552	0.0395995
C8	18	KCTD6	1.02349	0.0806447
C8	19	KCTD6	1.09478	0.152047
C8	20	KCTD6	1.23268	0.290054
C8	21	KCTD6	1.49001	0.547486
C8	22	KCTD6	1.96107	1.01866
C8	23	KCTD6	2.79143	1.84913
C8	24	KCTD6	4.13426	3.19207
C8	25	KCTD6	5.96193	5.01985
C8	26	KCTD6	7.82589	6.88391
C8	27	KCTD6	9.19373	8.25186
C8	28	KCTD6	9.99382	9.05206
C8	29	KCTD6	10.5627	9.62102
C8	30	KCTD6	11.0197	10.0781
C8	31	KCTD6	11.3996	10.4582
C8	32	KCTD6	11.6628	10.7214
C8	33	KCTD6	11.8232	10.882
C8	34	KCTD6	11.9305	10.9894
C8	35	KCTD6	11.9618	11.0208
C8	36	KCTD6	12.0122	11.0714
C8	37	KCTD6	12.0301	11.0893
C8	38	KCTD6	12.0264	11.0857
C8	39	KCTD6	12.0198	11.0792
C8	40	KCTD6	12.0034	11.063
C9	1	KCTD6	0.939465	-0.0600109
C9	2	KCTD6	0.987071	-0.0114013
C9	3	KCTD6	0.99465	-0.00281884
C9	4	KCTD6	0.995564	-0.000902171
C9	5	KCTD6	0.997376	0.00191394
C9	6	KCTD6	0.996335	0.00187576
C9	7	KCTD6	0.993412	-4.35461e-05
C9	8	KCTD6	0.99534	0.00288766
C9	9	KCTD6	0.991569	0.0001203
C9	10	KCTD6	0.989795	-0.000650242
C9	11	KCTD6	0.987394	-0.00204753
C9	12	KCTD6	0.988067	-0.000371359
C9	13	KCTD6	0.987096	-0.000338848
C9	14	KCTD6	0.986806	0.000374885
C9	15	KCTD6	0.991535	0.00610685
C9	16	KCTD6	1.00279	0.0183671
C9	17	KCTD6	1.01762	0.034202
C9	18	KCTD6	1.05218	0.0697608
C9	19	KCTD6	1.11982	0.138405
C9	20	KCTD6	1.24908	0.268668
C9	21	KCTD6	1.49391	0.514504
C9	22	KCTD6	1.94895	0.970545
C9	23	KCTD6	2.77141	1.79401
C9	24	KCTD6	4.11824	3.14184
C9	25	KCTD6	6.01075	5.03536
C9	26	KCTD6	8.0622	7.08781
C9	27	KCTD6	9.54392	8.57053
C9	28	KCTD6	10.4075	9.43517
C9	29	KCTD6	11.0406	10.0693
C9	30	KCTD6	11.6012	10.6308
C9	31	KCTD6	12.0433	11.0739
C9	32	KCTD6	12.3446	11.3762
C9	33	KCTD6	12.631	11.6636
C9	34	KCTD6	12.7394	11.773
C9	35	KCTD6	12.8663	11.901
C9	36	KCTD6	12.9382	11.9738
C9	37	KCTD6	12.975	12.0116
C9	38	KCTD6	12.9994	12.037
C9	39	KCTD6	12.9873	12.0259
C9	40	KCTD6	12.997	12.0367
C10	1	KCTD6	1.06095	-0.0714164
C10	2	KCTD6	1.11819	-0.0140644
C10	3	KCTD6	1.12809	-0.00406124
C10	4	KCTD6	1.13267	0.000622485
C10	5	KCTD6	1.13587	0.00392779
C10	6	KCTD6	1.13274	0.000905104
C10	7	KCTD6	1.13193	0.000199014
C10	8	KCTD6	1.13267	0.00104944
C10	9	KCTD6	1.13145	-6.78026e-05
C10	10	KCTD6	1.13066	-0.000755534
C10	11	KCTD6	1.13162	0.000311257
C10	12	KCTD6	1.12883	-0.0023687
C10	13	KCTD6	1.12892	-0.00217631
C10	14	KCTD6	1.13092	-7.63319e-05
C10	15	KCTD6	1.13338	0.00249083
C10	16	KCTD6	1.13896	0.00818163
C10	17	KCTD6	1.15303	0.0223533
C10	18	KCTD6	1.17997	0.0493999
C10	19	KCTD6	1.22526	0.0947986
C10	20	KCTD6	1.31253	0.182174
C10	21	KCTD6	1.47733	0.347077
C10	22	KCTD6	1.7854	0.655252
C10	23	KCTD6	2.3521	1.22205
C10	24	KCTD6	3.33341	2.20348
C10	25	KCTD6	4.85789	3.72805
C10	26	KCTD6	6.75899	5.62926
C10	27	KCTD6	8.51048	7.38086
C10	28	KCTD6	9.62049	8.49098
C10	29	KCTD6	10.3417	9.21225
C10	30	KCTD6	10.915	9.78571
C10	31	KCTD6	11.4078	10.2786
C10	32	KCTD6	11.7792	10.6501
C10	33	KCTD6	12.0579	10.9289
C10	34	KCTD6	12.2277	11.0988
C10	35	KCTD6	12.3399	11.2111
C10	36	KCTD6	12.394	11.2653
C10	37	KCTD6	12.4534	11.3249
C10	38	KCTD6	12.4709	11.3424
C10	39	KCTD6	12.479	11.3506
C10	40	KCTD6	12.5041	11.3759
C11	1	KCTD6	1.04772	-0.0573707
C11	2	KCTD6	1.09475	-0.00965618
C11	3	KCTD6	1.10286	-0.000856192
C11	4	KCTD6	1.10325	0.000219746
C11	5	KCTD6	1.10605	0.00370645
C11	6	KCTD6	1.09985	-0.00180607
C11	7	KCTD6	1.09874	-0.00222776
C11	8	KCTD6	1.09809	-0.00218846
C11	9	KCTD6	1.10036	0.00076848
C11	10	KCTD6	1.10329	0.00438429
C11	11	KCTD6	1.09742	-0.000794444
C11	12	KCTD6	1.09867	0.00114064
C11	13	KCTD6	1.0965	-0.000337486
C11	14	KCTD6	1.09232	-0.00383132
C11	15	KCTD6	1.0952	-0.000259613
C11	16	KCTD6	1.09686	0.00208173
C11	17	KCTD6	1.10498	0.0108945
C11	18	KCTD6	1.11618	0.0227827
C11	19	KCTD6	1.13922	0.046504
C11	20	KCTD6	1.1833	0.0912711
C11	21	KCTD6	1.26094	0.169605
C11	22	KCTD6	1.42036	0.329717
C11	23	KCTD6	1.71287	0.622908
C11	24	KCTD6	2.2602	1.17093
C11	25	KCTD6	3.21448	2.12589
C11	26	KCTD6	4.68356	3.59566
C11	27	KCTD6	6.59123	5.50402
C11	28	KCTD6	8.3904	7.30388
C11	29	KCTD6	9.54303	8.4572
C11	30	KCTD6	10.1927	9.10752
C11	31	KCTD6	10.7445	9.66003
C11	32	KCTD6	11.2795	10.1957
C11	33	KCTD6	11.6431	10.5601
C11	34	KCTD6	11.8854	10.803
C11	35	KCTD6	12.0664	10.9847
C11	36	KCTD6	12.1019	11.0209
C11	37	KCTD6	12.0706	10.9903
C11	38	KCTD6	12.1611	11.0814
C11	39	KCTD6	12.1522	11.0733
C11	40	KCTD6	12.1917	11.1135
C12	1	KCTD6	0.853509	-0.0607038
C12	2	KCTD6	0.888032	-0.0269982
C12	3	KCTD6	0.90656	-0.00928788
C12	4	KCTD6	0.915364	-0.00130061
C12	5	KCTD6	0.919561	0.00207822
C12	6	KCTD6	0.9232	0.00490015
C12	7	KCTD6	0.922747	0.00362981
C12	8	KCTD6	0.922465	0.00252982
C12	9	KCTD6	0.926624	0.00587187
C12	10	KCTD6	0.92223	0.000660053
C12	11	KCTD6	0.920907	-0.00147986
C12	12	KCTD6	0.91984	-0.00336508
C12	13	KCTD6	0.919872	-0.00414988
C12	14	KCTD6	0.924753	-8.66193e-05
C12	15	KCTD6	0.931855	0.00619847
C12	16	KCTD6	0.943867	0.0173921
C12	17	KCTD6	0.964477	0.0371855
C12	18	KCTD6	1.00379	0.075678
C12	19	KCTD6	1.07687	0.147943
C12	20	KCTD6	1.21483	0.285089
C12	21	KCTD6	1.47347	0.542913
C12	22	KCTD6	1.95333	1.02195
C12	23	KCTD6	2.79897	1.86677
C12	24	KCTD6	4.16838	3.23537
C12	25	KCTD6	6.05194	5.11811
C12	26	KCTD6	8.02948	7.09483
C12	27	KCTD6	9.50796	8.57249
C12	28	KCTD6	10.3598	9.42349
C12	29	KCTD6	10.955	10.0179
C12	30	KCTD6	11.4964	10.5585
C12	31	KCTD6	11.8738	10.935
C12	32	KCTD6	12.1367	11.1972
C12	33	KCTD6	12.3495	11.4091
C12	34	KCTD6	12.4661	11.5249
C12	35	KCTD6	12.4966	11.5546
C12	36	KCTD6	12.5393	11.5965
C12	37	KCTD6	12.5395	11.5958
C12	38	KCTD6	12.5656	11.6211
C12	39	KCTD6	12.5008	11.5555
C12	40	KCTD6	12.5155	11.5694
D1	1	KCTD6	1.21523	-0.0550646
D1	2	KCTD6	1.24012	-0.027167
D1	3	KCTD6	1.25429	-0.00999228
D1	4	KCTD6	1.25918	-0.00209254
D1	5	KCTD6	1.2637	0.00543086
D1	6	KCTD6	1.25834	0.00308289
D1	7	KCTD6	1.25618	0.0039301
D1	8	KCTD6	1.25325	0.00401054
D1	9	KCTD6	1.24869	0.00245461
D1	10	KCTD6	1.24465	0.00142462
D1	11	KCTD6	1.238	-0.00221224
D1	12	KCTD6	1.23849	0.00128678
D1	13	KCTD6	1.2332	-0.0010023
D1	14	KCTD6	1.2281	-0.00308967
D1	15	KCTD6	1.22567	-0.00251129
D1	16	KCTD6	1.22057	-0.00460116
D1	17	KCTD6	1.22284	0.000672279
D1	18	KCTD6	1.21832	-0.000832995
D1	19	KCTD6	1.22019	0.00404181
D1	20	KCTD6	1.22273	0.00958765
D1	21	KCTD6	1.23347	0.0233358
D1	22	KCTD6	1.2563	0.0491776
D1	23	KCTD6	1.30887	0.104759
D1	24	KCTD6	1.40827	0.207164
D1	25	KCTD6	1.60018	0.402088
D1	26	KCTD6	1.96225	0.767162
D1	27	KCTD6	2.61653	1.42445
D1	28	KCTD6	3.69126	2.50219
D1	29	KCTD6	5.22065	4.03458
D1	30	KCTD6	6.83823	5.65518
D1	31	KCTD6	8.03374	6.8537
D1	32	KCTD6	8.78138	7.60435
D1	33	KCTD6	9.37284	8.19881
D1	34	KCTD6	9.9382	8.76718
D1	35	KCTD6	10.3668	9.19877
D1	36	KCTD6	10.6853	9.52033
D1	37	KCTD6	10.8343	9.67226
D1	38	KCTD6	10.9453	9.78631
D1	39	KCTD6	11.015	9.859
D1	40	KCTD6	11.0619	9.90897
D2	1	KCTD6	1.22963	-0.074212
D2	2	KCTD6	1.28937	-0.0117191
D2	3	KCTD6	1.29498	-0.00335463
D2	4	KCTD6	1.29507	-0.000513351
D2	5	KCTD6	1.29474	0.00190914
D2	6	KCTD6	1.29242	0.00233917
D2	7	KCTD6	1.29041	0.00307747
D2	8	KCTD6	1.28764	0.00306845
D2	9	KCTD6	1.28301	0.00118808
D2	10	KCTD6	1.27824	-0.000837003
D2	11	KCTD6	1.27413	-0.00219023
D2	12	KCTD6	1.2742	0.000629112
D2	13	KCTD6	1.26718	-0.0036358
D2	14	KCTD6	1.26343	-0.00463986
D2	15	KCTD6	1.26142	-0.00389071
D2	16	KCTD6	1.25878	-0.0037779
D2	17	KCTD6	1.26342	0.00360728
D2	18	KCTD6	1.26408	0.00702076
D2	19	KCTD6	1.26892	0.0146101
D2	20	KCTD6	1.27952	0.0279652
D2	21	KCTD6	1.30516	0.0563518
D2	22	KCTD6	1.3559	0.109848
D2	23	KCTD6	1.45205	0.208752
D2	24	KCTD6	1.64018	0.399627
D2	25	KCTD6	1.99075	0.752955
D2	26	KCTD6	2.61756	1.38252
D2	27	KCTD6	3.65381	2.42152
D2	28	KCTD6	5.09941	3.86987
D2	29	KCTD6	6.6276	5.40082
D2	30	KCTD6	7.68441	6.46038
D2	31	KCTD6	8.34187	7.12058
D2	32	KCTD6	8.93345	7.71492
D2	33	KCTD6	9.47618	8.2604
D2	34	KCTD6	9.87679	8.66376
D2	35	KCTD6	10.0984	8.88814
D2	36	KCTD6	10.2365	9.02896
D2	37	KCTD6	10.3139	9.10914
D2	38	KCTD6	10.3681	9.16608
D2	39	KCTD6	10.3681	9.16885
D2	40	KCTD6	10.3999	9.20333
D3	1	KCTD6	1.04877	-0.0599552
D3	2	KCTD6	1.09988	-0.00718573
D3	3	KCTD6	1.10647	0.00106755
D3	4	KCTD6	1.10368	-5.27173e-05
D3	5	KCTD6	1.1047	0.0026323
D3	6	KCTD6	1.09996	-0.000451466
D3	7	KCTD6	1.09799	-0.000754195
D3	8	KCTD6	1.09974	0.00266062
D3	9	KCTD6	1.09599	0.000572371
D3	10	KCTD6	1.09402	0.00026547
D3	11	KCTD6	1.09139	-0.000699586
D3	12	KCTD6	1.08762	-0.00280774
D3	13	KCTD6	1.08423	-0.00452524
D3	14	KCTD6	1.08372	-0.00337541
D3	15	KCTD6	1.0813	-0.0041272
D3	16	KCTD6	1.0822	-0.00156294
D3	17	KCTD6	1.08582	0.0037163
D3	18	KCTD6	1.08788	0.00744189
D3	19	KCTD6	1.09557	0.0167923
D3	20	KCTD6	1.11343	0.0363236
D3	21	KCTD6	1.1485	0.0730512
D3	22	KCTD6	1.21342	0.13964
D3	23	KCTD6	1.34415	0.272029
D3	24	KCTD6	1.5899	0.519443
D3	25	KCTD6	2.04383	0.975043
D3	26	KCTD6	2.8478	1.78067
D3	27	KCTD6	4.17098	3.10552
D3	28	KCTD6	5.97461	4.91081
D3	29	KCTD6	7.76988	6.70775
D3	30	KCTD6	9.05979	7.99932
D3	31	KCTD6	9.83313	8.77432
D3	32	KCTD6	10.4801	9.42297
D3	33	KCTD6	11.0104	9.95493
D3	34	KCTD6	11.4989	10.4451
D3	35	KCTD6	11.7473	10.6952
D3	36	KCTD6	11.9532	10.9027
D3	37	KCTD6	12.0207	10.9719
D3	38	KCTD6	12.0823	11.0351
D3	39	KCTD6	12.1013	11.0558
D3	40	KCTD6	12.1233	11.0795
D4	1	KCTD6	1.12228	-0.052142
D4	2	KCTD6	1.16734	-0.00426356
D4	3	KCTD6	1.16788	-0.000915112
D4	4	KCTD6	1.169	0.00302127
D4	5	KCTD6	1.16451	0.00134564
D4	6	KCTD6	1.16246	0.00210247
D4	7	KCTD6	1.15889	0.00134499
D4	8	KCTD6	1.15578	0.00104778
D4	9	KCTD6	1.15226	0.000343106
D4	10	KCTD6	1.1498	0.000699277
D4	11	KCTD6	1.14467	-0.00161699
D4	12	KCTD6	1.14067	-0.0028072
D4	13	KCTD6	1.13758	-0.00308367
D4	14	KCTD6	1.13608	-0.00176357
D4	15	KCTD6	1.13135	-0.0036806
D4	16	KCTD6	1.1285	-0.00371663
D4	17	KCTD6	1.1265	-0.00290436
D4	18	KCTD6	1.12593	-0.000660989
D4	19	KCTD6	1.12263	-0.00115299
D4	20	KCTD6	1.12377	0.00280485
D4	21	KCTD6	1.12775	0.00959272
D4	22	KCTD6	1.13759	0.0222499
D4	23	KCTD6	1.15796	0.0454369
D4	24	KCTD6	1.20377	0.0940549
D4	25	KCTD6	1.28756	0.180658
D4	26	KCTD6	1.45131	0.347223
D4	27	KCTD6	1.76601	0.664741
D4	28	KCTD6	2.32628	1.22782
D4	29	KCTD6	3.29081	2.19517
D4	30	KCTD6	4.72823	3.63539
D4	31	KCTD6	6.32376	5.23374
D4	32	KCTD6	7.45331	6.3661
D4	33	KCTD6	8.11714	7.03275
D4	34	KCTD6	8.79579	7.71422
D4	35	KCTD6	9.41633	8.33756
D4	36	KCTD6	9.89027	8.81431
D4	37	KCTD6	10.0991	9.02594
D4	38	KCTD6	10.3099	9.23953
D4	39	KCTD6	10.3682	9.30067
D4	40	KCTD6	10.4228	9.35811
D5	1	KCTD6	1.24536	-0.0561818
D5	2	KCTD6	1.29069	-0.00699272
D5	3	KCTD6	1.29308	-0.000742033
D5	4	KCTD6	1.29121	0.00124502
D5	5	KCTD6	1.28859	0.0024764
D5	6	KCTD6	1.28196	-0.000290503
D5	7	KCTD6	1.27803	-0.000357788
D5	8	KCTD6	1.27514	0.000604776
D5	9	KCTD6	1.27057	-0.000106835
D5	10	KCTD6	1.26769	0.000874087
D5	11	KCTD6	1.26307	0.000115745
D5	12	KCTD6	1.25686	-0.00224358
D5	13	KCTD6	1.25266	-0.00258552
D5	14	KCTD6	1.25037	-0.00101344
D5	15	KCTD6	1.24635	-0.00116989
D5	16	KCTD6	1.24104	-0.0026299
D5	17	KCTD6	1.24026	0.000453635
D5	18	KCTD6	1.23612	0.000168197
D5	19	KCTD6	1.23729	0.00520164
D5	20	KCTD6	1.23864	0.010411
D5	21	KCTD6	1.25042	0.0260443
D5	22	KCTD6	1.27087	0.0503553
D5	23	KCTD6	1.31626	0.0996063
D5	24	KCTD6	1.40857	0.195766
D5	25	KCTD6	1.58883	0.379892
D5	26	KCTD6	1.92208	0.716993
D5	27	KCTD6	2.53959	1.33837
D5	28	KCTD6	3.57468	2.37731
D5	29	KCTD6	5.1107	3.9172
D5	30	KCTD6	6.88323	5.69359
D5	31	KCTD6	8.2703	7.08451
D5	32	KCTD6	9.09486	7.91293
D5	33	KCTD6	9.72008	8.54201
D5	34	KCTD6	10.2878	9.11362
D5	35	KCTD6	10.708	9.53769
D5	36	KCTD6	11.0383	9.87176
D5	37	KCTD6	11.2433	10.0807
D5	38	KCTD6	11.344	10.1852
D5	39	KCTD6	11.428	10.2731
D5	40	KCTD6	11.4434	10.2923
D6	1	KCTD6	1.26758	-0.0587105
D6	2	KCTD6	1.31614	-0.007552
D6	3	KCTD6	1.31851	-0.00258079
D6	4	KCTD6	1.31969	0.00119224
D6	5	KCTD6	1.31846	0.0025532
D6	6	KCTD6	1.31457	0.00126116
D6	7	KCTD6	1.311	0.000289545
D6	8	KCTD6	1.30899	0.000871588
D6	9	KCTD6	1.30659	0.00106954
D6	10	KCTD6	1.30344	0.000515995
D6	11	KCTD6	1.29939	-0.00094652
D6	12	KCTD6	1.29685	-0.000892692
D6	13	KCTD6	1.29168	-0.0034598
D6	14	KCTD6	1.2915	-0.00104885
D6	15	KCTD6	1.28506	-0.00489686
D6	16	KCTD6	1.28485	-0.00250439
D6	17	KCTD6	1.28598	0.00121584
D6	18	KCTD6	1.28953	0.00736079
D6	19	KCTD6	1.29457	0.0149998
D6	20	KCTD6	1.30767	0.0306951
D6	21	KCTD6	1.33317	0.0587872
D6	22	KCTD6	1.38474	0.112956
D6	23	KCTD6	1.48281	0.213616
D6	24	KCTD6	1.6712	0.404609
D6	25	KCTD6	2.01386	0.749864
D6	26	KCTD6	2.62788	1.36647
D6	27	KCTD6	3.6561	2.39729
D6	28	KCTD6	5.06106	3.80485
D6	29	KCTD6	6.53314	5.27952
D6	30	KCTD6	7.58487	6.33384
D6	31	KCTD6	8.15953	6.9111
D6	32	KCTD6	8.71971	7.47388
D6	33	KCTD6	9.1791	7.93586
D6	34	KCTD6	9.56385	8.32321
D6	35	KCTD6	9.76462	8.52657
D6	36	KCTD6	9.902	8.66655
D6	37	KCTD6	9.97317	8.74031
D6	38	KCTD6	10.0369	8.80667
D6	39	KCTD6	10.0383	8.81062
D6	40	KCTD6	10.0653	8.84021
D7	1	KCTD6	0.981851	-0.0697713
D7	2	KCTD6	1.03644	-0.0143927
D7	3	KCTD6	1.04592	-0.00412955
D7	4	KCTD6	1.04928	1.83818e-05
D7	5	KCTD6	1.04988	0.00141043
D7	6	KCTD6	1.0501	0.00242077
D7	7	KCTD6	1.04864	0.00174155
D7	8	KCTD6	1.04697	0.000865645
D7	9	KCTD6	1.04643	0.00111269
D7	10	KCTD6	1.0443	-0.000228376
D7	11	KCTD6	1.0438	5.99125e-05
D7	12	KCTD6	1.04142	-0.00153745
D7	13	KCTD6	1.03976	-0.00240251
D7	14	KCTD6	1.04052	-0.00085752
D7	15	KCTD6	1.04008	-0.000503785
D7	16	KCTD6	1.04183	0.00202981
D7	17	KCTD6	1.04684	0.00782664
D7	18	KCTD6	1.05744	0.0192131
D7	19	KCTD6	1.08043	0.0429923
D7	20	KCTD6	1.12376	0.0871075
D7	21	KCTD6	1.20387	0.168014
D7	22	KCTD6	1.35592	0.320844
D7	23	KCTD6	1.64449	0.610208
D7	24	KCTD6	2.16758	1.13408
D7	25	KCTD6	3.07157	2.03887
D7	26	KCTD6	4.45641	3.42449
D7	27	KCTD6	6.20332	5.17219
D7	28	KCTD6	7.74737	6.71702
D7	29	KCTD6	8.8024	7.77285
D7	30	KCTD6	9.37	8.34123
D7	31	KCTD6	9.88027	8.85229
D7	32	KCTD6	10.335	9.30779
D7	33	KCTD6	10.6216	9.59518
D7	34	KCTD6	10.7979	9.77225
D7	35	KCTD6	10.888	9.86319
D7	36	KCTD6	11.0249	10.0009
D7	37	KCTD6	11.0304	10.0071
D7	38	KCTD6	11.0595	10.0371
D7	39	KCTD6	11.0252	10.0036
D7	40	KCTD6	11.056	10.0351
D8	1	KCTD6	0.840086	-0.0647189
D8	2	KCTD6	0.896918	-0.00818759
D8	3	KCTD6	0.903273	-0.00213329
D8	4	KCTD6	0.905474	-0.000234028
D8	5	KCTD6	0.909539	0.00353056
D8	6	KCTD6	0.906905	0.000595292
D8	7	KCTD6	0.908092	0.00148122
D8	8	KCTD6	0.908064	0.0011524
D8	9	KCTD6	0.90568	-0.00153265
D8	10	KCTD6	0.906672	-0.000841038
D8	11	KCTD6	0.905765	-0.00204974
D8	12	KCTD6	0.906905	-0.00121055
D8	13	KCTD6	0.905352	-0.00306393
D8	14	KCTD6	0.907671	-0.00104641
D8	15	KCTD6	0.914371	0.00535217
D8	16	KCTD6	0.922575	0.0132556
D8	17	KCTD6	0.943579	0.0339589
D8	18	KCTD6	0.981435	0.071514
D8	19	KCTD6	1.04872	0.138498
D8	20	KCTD6	1.17694	0.266414
D8	21	KCTD6	1.41917	0.508347
D8	22	KCTD6	1.86487	0.953748
D8	23	KCTD6	2.65001	1.73859
D8	24	KCTD6	3.91112	2.99939
D8	25	KCTD6	5.61005	4.69802
D8	26	KCTD6	7.3287	6.41637
D8	27	KCTD6	8.59197	7.67934
D8	28	KCTD6	9.31603	8.4031
D8	29	KCTD6	9.80876	8.89552
D8	30	KCTD6	10.2197	9.30618
D8	31	KCTD6	10.5533	9.6395
D8	32	KCTD6	10.7742	9.8601
D8	33	KCTD6	10.9221	10.0077
D8	34	KCTD6	10.9975	10.0828
D8	35	KCTD6	11.0462	10.1311
D8	36	KCTD6	11.0941	10.1788
D8	37	KCTD6	11.1154	10.1997
D8	38	KCTD6	11.0954	10.1795
D8	39	KCTD6	11.1157	10.1995
D8	40	KCTD6	11.0899	10.1733
D9	1	KCTD6	0.902306	-0.0593232
D9	2	KCTD6	0.952116	-0.00872583
D9	3	KCTD6	0.959359	-0.000693852
D9	4	KCTD6	0.959496	0.000231345
D9	5	KCTD6	0.959431	0.000954006
D9	6	KCTD6	0.957624	-6.46822e-05
D9	7	KCTD6	0.959979	0.00307811
D9	8	KCTD6	0.957186	0.00107356
D9	9	KCTD6	0.954497	-0.000827221
D9	10	KCTD6	0.951955	-0.00258119
D9	11	KCTD6	0.950632	-0.00311553
D9	12	KCTD6	0.952182	-0.000777825
D9	13	KCTD6	0.950887	-0.00128469
D9	14	KCTD6	0.951302	-8.19715e-05
D9	15	KCTD6	0.954685	0.00408995
D9	16	KCTD6	0.962186	0.012379
D9	17	KCTD6	0.979057	0.0300377
D9	18	KCTD6	1.01076	0.0625273
D9	19	KCTD6	1.0768	0.129361
D9	20	KCTD6	1.20115	0.254498
D9	21	KCTD6	1.44242	0.496554
D9	22	KCTD6	1.87555	0.930467
D9	23	KCTD6	2.65991	1.71562
D9	24	KCTD6	3.93965	2.99615
D9	25	KCTD6	5.70969	4.76698
D9	26	KCTD6	7.57587	6.63394
D9	27	KCTD6	8.88355	7.94241
D9	28	KCTD6	9.64654	8.70619
D9	29	KCTD6	10.1914	9.25183
D9	30	KCTD6	10.6963	9.75755
D9	31	KCTD6	11.0837	10.1458
D9	32	KCTD6	11.3373	10.4001
D9	33	KCTD6	11.5764	10.64
D9	34	KCTD6	11.686	10.7503
D9	35	KCTD6	11.8105	10.8757
D9	36	KCTD6	11.8069	10.8729
D9	37	KCTD6	11.8532	10.9199
D9	38	KCTD6	11.8418	10.9093
D9	39	KCTD6	11.8802	10.9485
D9	40	KCTD6	11.8566	10.9257
D10	1	KCTD6	1.04213	-0.0726928
D10	2	KCTD6	1.1002	-0.014647
D10	3	KCTD6	1.11134	-0.00352688
D10	4	KCTD6	1.11507	0.000172954
D10	5	KCTD6	1.11595	0.00103644
D10	6	KCTD6	1.11584	0.000897738
D10	7	KCTD6	1.11572	0.000764636
D10	8	KCTD6	1.1171	0.00211915
D10	9	KCTD6	1.11704	0.00203814
D10	10	KCTD6	1.11544	0.000418379
D10	11	KCTD6	1.11603	0.000978598
D10	12	KCTD6	1.11166	-0.00341409
D10	13	KCTD6	1.11233	-0.0027678
D10	14	KCTD6	1.11368	-0.00143236
D10	15	KCTD6	1.11785	0.0027151
D10	16	KCTD6	1.12386	0.00869672
D10	17	KCTD6	1.13841	0.0232297
D10	18	KCTD6	1.16279	0.0475904
D10	19	KCTD6	1.20697	0.0917479
D10	20	KCTD6	1.29283	0.177582
D10	21	KCTD6	1.45695	0.341684
D10	22	KCTD6	1.76152	0.646227
D10	23	KCTD6	2.31756	1.20225
D10	24	KCTD6	3.27626	2.16092
D10	25	KCTD6	4.7294	3.61404
D10	26	KCTD6	6.5058	5.39041
D10	27	KCTD6	8.07779	6.96238
D10	28	KCTD6	9.05743	7.942
D10	29	KCTD6	9.69029	8.57485
D10	30	KCTD6	10.1957	9.0802
D10	31	KCTD6	10.6411	9.52557
D10	32	KCTD6	10.9635	9.84801
D10	33	KCTD6	11.1798	10.0643
D10	34	KCTD6	11.332	10.2164
D10	35	KCTD6	11.4032	10.2876
D10	36	KCTD6	11.46	10.3444
D10	37	KCTD6	11.5275	10.4119
D10	38	KCTD6	11.5629	10.4472
D10	39	KCTD6	11.5362	10.4205
D10	40	KCTD6	11.5355	10.4198
D11	1	KCTD6	1.00672	-0.0615147
D11	2	KCTD6	1.05763	-0.00979976
D11	3	KCTD6	1.06473	-0.00189103
D11	4	KCTD6	1.06438	-0.00142824
D11	5	KCTD6	1.06582	0.000817692
D11	6	KCTD6	1.0657	0.00150508
D11	7	KCTD6	1.0638	0.000411117
D11	8	KCTD6	1.06267	9.05881e-05
D11	9	KCTD6	1.06315	0.00137366
D11	10	KCTD6	1.06407	0.00310401
D11	11	KCTD6	1.05832	-0.00183886
D11	12	KCTD6	1.0603	0.000948873
D11	13	KCTD6	1.05665	-0.00189055
D11	14	KCTD6	1.05613	-0.00160061
D11	15	KCTD6	1.05621	-0.000715931
D11	16	KCTD6	1.05723	0.00111419
D11	17	KCTD6	1.06598	0.0106636
D11	18	KCTD6	1.07791	0.0234058
D11	19	KCTD6	1.10091	0.047211
D11	20	KCTD6	1.1436	0.0907063
D11	21	KCTD6	1.22534	0.173259
D11	22	KCTD6	1.38613	0.334851
D11	23	KCTD6	1.68483	0.634364
D11	24	KCTD6	2.22528	1.17562
D11	25	KCTD6	3.16407	2.11522
D11	26	KCTD6	4.58793	3.53989
D11	27	KCTD6	6.40758	5.36034
D11	28	KCTD6	8.06054	7.01411
D11	29	KCTD6	9.12644	8.08082
D11	30	KCTD6	9.73613	8.69131
D11	31	KCTD6	10.2395	9.19553
D11	32	KCTD6	10.6706	9.62741
D11	33	KCTD6	10.9668	9.92443
D11	34	KCTD6	11.2107	10.1691
D11	35	KCTD6	11.3474	10.3066
D11	36	KCTD6	11.4041	10.3641
D11	37	KCTD6	11.4456	10.4065
D11	38	KCTD6	11.449	10.4107
D11	39	KCTD6	11.4454	10.4079
D11	40	KCTD6	11.467	10.4302
D12	1	KCTD6	0.816341	-0.0620121
D12	2	KCTD6	0.852955	-0.0265179
D12	3	KCTD6	0.868019	-0.0125731
D12	4	KCTD6	0.881056	-0.000655551
D12	5	KCTD6	0.886464	0.00363307
D12	6	KCTD6	0.888851	0.00490014
D12	7	KCTD6	0.88854	0.00347029
D12	8	KCTD6	0.893024	0.00683432
D12	9	KCTD6	0.889215	0.00190603
D12	10	KCTD6	0.891719	0.00329041
D12	11	KCTD6	0.88803	-0.00151753
D12	12	KCTD6	0.887425	-0.00324219
D12	13	KCTD6	0.887795	-0.00399148
D12	14	KCTD6	0.890851	-0.00205438
D12	15	KCTD6	0.897713	0.00368799
D12	16	KCTD6	0.910547	0.0154027
D12	17	KCTD6	0.931619	0.0353552
D12	18	KCTD6	0.968753	0.0713693
D12	19	KCTD6	1.04371	0.145207
D12	20	KCTD6	1.18276	0.283142
D12	21	KCTD6	1.44552	0.54478
D12	22	KCTD6	1.93036	1.0285
D12	23	KCTD6	2.78573	1.88275
D12	24	KCTD6	4.17098	3.26688
D12	25	KCTD6	6.07492	5.1697
D12	26	KCTD6	8.08627	7.17993
D12	27	KCTD6	9.58813	8.68067
D12	28	KCTD6	10.5087	9.60012
D12	29	KCTD6	11.086	10.1763
D12	30	KCTD6	11.6044	10.6936
D12	31	KCTD6	11.9902	11.0783
D12	32	KCTD6	12.2779	11.3648
D12	33	KCTD6	12.5029	11.5888
D12	34	KCTD6	12.6194	11.7041
D12	35	KCTD6	12.666	11.7496
D12	36	KCTD6	12.7406	11.823
D12	37	KCTD6	12.7503	11.8316
D12	38	KCTD6	12.7269	11.8071
D12	39	KCTD6	12.7273	11.8064
D12	40	KCTD6	12.7091	11.7871
E1	1	KPNA2	0.889589	-0.0514642
E1	2	KPNA2	0.912323	-0.024876
E1	3	KPNA2	0.923854	-0.00949124
E1	4	KPNA2	0.926242	-0.00324894
E1	5	KPNA2	0.92788	0.00224312
E1	6	KPNA2	0.92401	0.00222687
E1	7	KPNA2	0.92198	0.00405062
E1	8	KPNA2	0.919149	0.00507436
E1	9	KPNA2	0.916872	0.00665116
E1	10	KPNA2	0.91086	0.00449326
E1	11	KPNA2	0.902886	0.000373354
E1	12	KPNA2	0.898002	-0.000656828
E1	13	KPNA2	0.893166	-0.00163867
E1	14	KPNA2	0.886966	-0.00398456
E1	15	KPNA2	0.884551	-0.00254592
E1	16	KPNA2	0.878187	-0.00505519
E1	17	KPNA2	0.878579	-0.000809231
E1	18	KPNA2	0.87356	-0.00197424
E1	19	KPNA2	0.870201	-0.00147896
E1	20	KPNA2	0.86854	0.00071416
E1	21	KPNA2	0.869029	0.00505686
E1	22	KPNA2	0.877651	0.0175325
E1	23	KPNA2	0.899243	0.0429792
E1	24	KPNA2	0.941724	0.0893144
E1	25	KPNA2	1.0285	0.17994
E1	26	KPNA2	1.19826	0.353562
E1	27	KPNA2	1.52995	0.689104
E1	28	KPNA2	2.15188	1.31488
E1	29	KPNA2	3.25759	2.42445
E1	30	KPNA2	4.93567	4.10638
E1	31	KPNA2	6.90365	6.07822
E1	32	KPNA2	8.57106	7.74948
E1	33	KPNA2	9.49523	8.67751
E1	34	KPNA2	10.0803	9.26643
E1	35	KPNA2	10.5403	9.73029
E1	36	KPNA2	10.9469	10.1407
E1	37	KPNA2	11.2121	10.4098
E1	38	KPNA2	11.3745	10.5761
E1	39	KPNA2	11.475	10.6804
E1	40	KPNA2	11.5496	10.7588
E2	1	KPNA2	0.945693	-0.0662315
E2	2	KPNA2	0.999055	-0.00920027
E2	3	KPNA2	1.00317	-0.00141269
E2	4	KPNA2	1.00317	0.0022487
E2	5	KPNA2	0.998224	0.000976133
E2	6	KPNA2	0.994661	0.00108258
E2	7	KPNA2	0.990827	0.000918485
E2	8	KPNA2	0.986947	0.000707777
E2	9	KPNA2	0.982082	-0.000488374
E2	10	KPNA2	0.9791	0.000198982
E2	11	KPNA2	0.972779	-0.00245277
E2	12	KPNA2	0.971586	2.37931e-05
E2	13	KPNA2	0.965792	-0.00210088
E2	14	KPNA2	0.959606	-0.00461847
E2	15	KPNA2	0.958958	-0.00159675
E2	16	KPNA2	0.955818	-0.00106741
E2	17	KPNA2	0.955797	0.00258033
E2	18	KPNA2	0.954548	0.00500057
E2	19	KPNA2	0.962121	0.0162434
E2	20	KPNA2	0.977309	0.0351
E2	21	KPNA2	1.01014	0.0715968
E2	22	KPNA2	1.07851	0.143638
E2	23	KPNA2	1.21091	0.279709
E2	24	KPNA2	1.47763	0.5501
E2	25	KPNA2	1.98267	1.05881
E2	26	KPNA2	2.90497	1.98477
E2	27	KPNA2	4.40822	3.4917
E2	28	KPNA2	6.41355	5.50069
E2	29	KPNA2	8.41424	7.50506
E2	30	KPNA2	9.87455	8.96904
E2	31	KPNA2	10.6584	9.75656
E2	32	KPNA2	11.1944	10.2962
E2	33	KPNA2	11.6625	10.768
[truncated: 1,847 more rows]

## Sheet: BioGroup Analysis Result
Block Type	96well
Chemistry	SYBR_GREEN
Experiment File Name	D:\wyf\4-AKR1B15-KCTD6-KPNA2-2022-11-27.eds
Experiment Run End Time	2022-11-27 15:07:40 PM PDT
Instrument Type	steponeplus
Passive Reference	ROX
Biogroup Name	Target	Task	RQ	RQ Min	RQ Max	Cт Mean	ΔCт Mean	ΔCт SE	ΔΔCт
Analysis Type	Singleplex
Endogenous Control	AKR1B15
RQ Min/Max Confidence Level	95.0
Reference Biogroup Name

## Sheet: Technical Analysis Result
Block Type	96well
Chemistry	SYBR_GREEN
Experiment File Name	D:\wyf\4-AKR1B15-KCTD6-KPNA2-2022-11-27.eds
Experiment Run End Time	2022-11-27 15:07:40 PM PDT
Instrument Type	steponeplus
Passive Reference	ROX
Sample Name	Target	Task	RQ	RQ Min	RQ Max	Cт Mean	ΔCт Mean	ΔCт SE	ΔΔCт
Sample 1	AKR1B15	UNKNOWN				30.2643
Sample 2	AKR1B15	UNKNOWN				27.6915
Sample 3	AKR1B15	UNKNOWN				26.5622
Sample 4	AKR1B15	UNKNOWN				31.7502
Sample 5	AKR1B15	UNKNOWN				32.201
Sample 6	AKR1B15	UNKNOWN				28.5361
Sample 7	AKR1B15	UNKNOWN				20.071
Sample 8	AKR1B15	UNKNOWN				19.3678
Sample 9	AKR1B15	UNKNOWN				23.3923
Sample 10	AKR1B15	UNKNOWN				21.2017
Sample 11	AKR1B15	UNKNOWN				20.0815
Sample 12	AKR1B15	UNKNOWN				19.2232
Sample 1	KCTD6	UNKNOWN	1	0.834115	1.19887	27.236	-3.02832	0.0608185	0
Sample 2	KCTD6	UNKNOWN	0.44609	0.0648669	3.06776	25.8277	-1.86373	0.646527	1.16459
Sample 3	KCTD6	UNKNOWN	0.195818	0.155645	0.246359	25.8863	-0.675904	0.0769873	2.35242
Sample 4	KCTD6	UNKNOWN	1.72069	0.284352	10.4124	27.9389	-3.81131	0.603636	-0.782989
Sample 5	KCTD6	UNKNOWN	3.67788	1.51566	8.92469	27.2939	-4.9072	0.297241	-1.87888
Sample 6	KCTD6	UNKNOWN	0.569908	0.452484	0.717804	26.3189	-2.21712	0.0773621	0.8112
Sample 7	KCTD6	UNKNOWN	0.0051529	0.00427517	0.00621083	24.643	4.57208	0.0626129	7.6004
Sample 8	KCTD6	UNKNOWN	0.0106004	0.00977063	0.0115005	22.8992	3.53142	0.0273294	6.55974
Sample 9	KCTD6	UNKNOWN	0.167492	0.161169	0.174063	22.9418	-0.450483	0.0129036	2.57784
Sample 10	KCTD6	UNKNOWN	0.023857	0.0222019	0.0256356	23.5628	2.36112	0.0241093	5.38944
Sample 11	KCTD6	UNKNOWN	0.00525759	0.004933	0.00560354	24.6246	4.54306	0.0213675	7.57138
Sample 12	KCTD6	UNKNOWN	0.00990257	0.00885334	0.0110762	22.8528	3.62966	0.037554	6.65798
Sample 1	KPNA2	UNKNOWN	1	0.649454	1.53976	28.6526	-1.61174	0.144725	0
Sample 2	KPNA2	UNKNOWN	1.13894	0.333765	3.8865	25.892	-1.79943	0.411556	-0.187689
Sample 3	KPNA2	UNKNOWN	0.255538	0.206177	0.316717	26.9189	0.356647	0.0719686	1.96839
Sample 4	KPNA2	UNKNOWN	1.26127	0.743407	2.13989	29.8036	-1.94662	0.177253	-0.33488
Sample 5	KPNA2	UNKNOWN	4.27566	1.76697	10.3461	28.4932	-3.70789	0.296299	-2.09615
Sample 6	KPNA2	UNKNOWN	2.07446	1.59528	2.69756	25.8716	-2.66448	0.088067	-1.05273
Sample 7	KPNA2	UNKNOWN	0.117274	0.0991868	0.13866	21.5513	1.4803	0.0561662	3.09204
Sample 8	KPNA2	UNKNOWN	0.0736883	0.0701375	0.0774189	21.5185	2.15068	0.0165596	3.76242
Sample 9	KPNA2	UNKNOWN	0.301746	0.247844	0.367371	23.5092	0.116852	0.0659832	1.72859
Sample 10	KPNA2	UNKNOWN	0.167754	0.158112	0.177983	22.1655	0.963839	0.0198474	2.57558
Sample 11	KPNA2	UNKNOWN	0.116313	0.109098	0.124004	21.5737	1.49218	0.0214706	3.10392
Sample 12	KPNA2	UNKNOWN	0.062948	0.0540298	0.0733383	21.6011	2.37795	0.0512257	3.9897
Sample 1	ACTIN	UNKNOWN	1	0.766031	1.30543	18.468	-11.7963	0.0893695	0
Sample 2	ACTIN	UNKNOWN	0.254397	0.0739961	0.87461	17.87	-9.82145	0.414061	1.97485
Sample 3	ACTIN	UNKNOWN	0.100076	0.0676527	0.148038	18.0868	-8.47546	0.131285	3.32084
Sample 4	ACTIN	UNKNOWN	2.23769	1.42481	3.51435	18.7919	-12.9583	0.15136	-1.16201
Sample 5	ACTIN	UNKNOWN	3.9596	1.64298	9.54272	18.4194	-13.7817	0.294945	-1.98536
Sample 6	ACTIN	UNKNOWN	0.439681	0.338551	0.571022	17.9252	-10.6108	0.0876406	1.18547
Sample 7	ACTIN	UNKNOWN	0.00260772	0.0020801	0.00326916	16.8577	-3.2133	0.0757984	8.583
Sample 8	ACTIN	UNKNOWN	0.00213944	0.00153339	0.00298503	16.4401	-2.92775	0.111678	8.86855
Sample 9	ACTIN	UNKNOWN	0.0282853	0.0218596	0.0365999	16.7398	-6.6525	0.0864084	5.1438
Sample 10	ACTIN	UNKNOWN	0.0124732	0.00975776	0.0159443	15.7304	-5.47128	0.0823236	6.32502
Sample 11	ACTIN	UNKNOWN	0.00280853	0.00238981	0.00330062	16.7612	-3.32033	0.0838923	8.47597
Analysis Type	Singleplex
Endogenous Control	AKR1B15
RQ Min/Max Confidence Level	95.0
Reference Sample	Sample 1

## Sheet: Melt Region Temperature Data
Block Type	96well
Chemistry	SYBR_GREEN
Experiment File Name	D:\wyf\4-AKR1B15-KCTD6-KPNA2-2022-11-27.eds
Experiment Run End Time	2022-11-27 15:07:40 PM PDT
Instrument Type	steponeplus
Passive Reference	ROX
Well	Well Location	Target	Reporter Dye	Reading 1	Reading 2	Reading 3	Reading 4	Reading 5	Reading 6	Reading 7	Reading 8	Reading 9	Reading 10	Reading 11	Reading 12	Reading 13	Reading 14	Reading 15	Reading 16	Reading 17	Reading 18	Reading 19	Reading 20	Reading 21	Reading 22	Reading 23	Reading 24	Reading 25	Reading 26	Reading 27	Reading 28	Reading 29	Reading 30	Reading 31	Reading 32	Reading 33	Reading 34	Reading 35	Reading 36	Reading 37	Reading 38	Reading 39	Reading 40	Reading 41	Reading 42	Reading 43	Reading 44	Reading 45	Reading 46
1	A1	AKR1B15	SYBR	60.242	60.5576	60.8554	61.1549	61.4607	61.7536	62.0472	62.3383	62.6513	62.9467	63.2412	63.5483	63.8429	64.1572	64.4422	64.7441	65.055	65.3478	65.6183	65.9304	66.247	66.5458	66.8544	67.1543	67.448	67.751	68.0508	68.3521	68.652	68.952	69.2473	69.5449	69.8553	70.1475	70.4488	70.7593	71.0437	71.3515	71.6512	71.9533	72.2568	72.5466	72.8583	73.1556	73.4519	73.7518
2	A2	AKR1B15	SYBR	60.242	60.5576	60.8554	61.1549	61.4607	61.7536	62.0472	62.3383	62.6513	62.9467	63.2412	63.5483	63.8429	64.1572	64.4422	64.7441	65.055	65.3478	65.6183	65.9304	66.247	66.5458	66.8544	67.1543	67.448	67.751	68.0508	68.3521	68.652	68.952	69.2473	69.5449	69.8553	70.1475	70.4488	70.7593	71.0437	71.3515	71.6512	71.9533	72.2568	72.5466	72.8583	73.1556	73.4519	73.7518
3	A3	AKR1B15	SYBR	60.2309	60.5514	60.845	61.1435	61.4554	61.7444	62.0348	62.3272	62.642	62.935	63.233	63.5438	63.8368	64.1507	64.4348	64.7348	65.0432	65.3394	65.6147	65.9199	66.2373	66.5347	66.8438	67.1446	67.4409	67.7423	68.0421	68.3509	68.6411	68.9409	69.2429	69.5354	69.8482	70.1414	70.44	70.7499	71.0295	71.3448	71.6435	71.9484	72.2497	72.5384	72.8496	73.1479	73.4458	73.7398
4	A4	AKR1B15	SYBR	60.2309	60.5514	60.845	61.1435	61.4554	61.7444	62.0348	62.3272	62.642	62.935	63.233	63.5438	63.8368	64.1507	64.4348	64.7348	65.0432	65.3394	65.6147	65.9199	66.2373	66.5347	66.8438	67.1446	67.4409	67.7423	68.0421	68.3509	68.6411	68.9409	69.2429	69.5354	69.8482	70.1414	70.44	70.7499	71.0295	71.3448	71.6435	71.9484	72.2497	72.5384	72.8496	73.1479	73.4458	73.7398
5	A5	AKR1B15	SYBR	60.2318	60.5471	60.8408	61.146	61.4552	61.7439	62.0409	62.3273	62.6378	62.9356	63.2348	63.5377	63.8342	64.1487	64.4348	64.7379	65.0463	65.3372	65.6124	65.9207	66.2368	66.5326	66.8404	67.1422	67.4393	67.7414	68.0395	68.3498	68.6398	68.9379	69.2437	69.538	69.8499	70.1371	70.4347	70.7471	71.0287	71.3431	71.6408	71.9485	72.2498	72.538	72.8521	73.1507	73.4428	73.7349
6	A6	AKR1B15	SYBR	60.2318	60.5471	60.8408	61.146	61.4552	61.7439	62.0409	62.3273	62.6378	62.9356	63.2348	63.5377	63.8342	64.1487	64.4348	64.7379	65.0463	65.3372	65.6124	65.9207	66.2368	66.5326	66.8404	67.1422	67.4393	67.7414	68.0395	68.3498	68.6398	68.9379	69.2437	69.538	69.8499	70.1371	70.4347	70.7471	71.0287	71.3431	71.6408	71.9485	72.2498	72.538	72.8521	73.1507	73.4428	73.7349
7	A7	AKR1B15	SYBR	60.2348	60.5502	60.8415	61.1438	61.4533	61.7422	62.0331	62.3254	62.6402	62.9422	63.238	63.5432	63.8372	64.1508	64.4353	64.7392	65.046	65.3438	65.6149	65.9251	66.24	66.5375	66.8468	67.1443	67.4479	67.7475	68.0415	68.3493	68.6393	68.9393	69.2415	69.5398	69.8499	70.1417	70.4384	70.7503	71.0284	71.345	71.6432	71.946	72.251	72.5384	72.8536	73.1515	73.4493	73.7398
8	A8	AKR1B15	SYBR	60.2348	60.5502	60.8415	61.1438	61.4533	61.7422	62.0331	62.3254	62.6402	62.9422	63.238	63.5432	63.8372	64.1508	64.4353	64.7392	65.046	65.3438	65.6149	65.9251	66.24	66.5375	66.8468	67.1443	67.4479	67.7475	68.0415	68.3493	68.6393	68.9393	69.2415	69.5398	69.8499	70.1417	70.4384	70.7503	71.0284	71.345	71.6432	71.946	72.251	72.5384	72.8536	73.1515	73.4493	73.7398
9	A9	AKR1B15	SYBR	60.2339	60.5496	60.8406	61.1476	61.4614	61.7425	62.0387	62.3297	62.6426	62.9408	63.2343	63.5427	63.8406	64.1498	64.4381	64.7383	65.0463	65.3393	65.6127	65.9207	66.2423	66.5348	66.8427	67.1412	67.4401	67.7476	68.0426	68.3538	68.6427	68.9429	69.2427	69.5347	69.8494	70.1409	70.4381	70.7523	71.0261	71.3501	71.6437	71.9476	72.2503	72.5347	72.8577	73.1491	73.4455	73.7398
10	A10	AKR1B15	SYBR	60.2339	60.5496	60.8406	61.1476	61.4614	61.7425	62.0387	62.3297	62.6426	62.9408	63.2343	63.5427	63.8406	64.1498	64.4381	64.7383	65.0463	65.3393	65.6127	65.9207	66.2423	66.5348	66.8427	67.1412	67.4401	67.7476	68.0426	68.3538	68.6427	68.9429	69.2427	69.5347	69.8494	70.1409	70.4381	70.7523	71.0261	71.3501	71.6437	71.9476	72.2503	72.5347	72.8577	73.1491	73.4455	73.7398
11	A11	AKR1B15	SYBR	60.2346	60.5466	60.8413	61.1454	61.4557	61.7399	62.0363	62.3226	62.6408	62.9387	63.2393	63.5422	63.838	64.1473	64.4357	64.7365	65.0434	65.3392	65.6094	65.8778	66.2396	66.536	66.8462	67.1409	67.4394	67.747	68.0453	68.3512	68.6402	68.9409	69.2396	69.5372	69.8465	70.1385	70.439	70.7517	71.0288	71.3456	71.641	71.948	72.2527	72.5388	72.8521	73.1454	73.4451	73.7378
12	A12	AKR1B15	SYBR	60.2346	60.5466	60.8413	61.1454	61.4557	61.7399	62.0363	62.3226	62.6408	62.9387	63.2393	63.5422	63.838	64.1473	64.4357	64.7365	65.0434	65.3392	65.6094	65.8778	66.2396	66.536	66.8462	67.1409	67.4394	67.747	68.0453	68.3512	68.6402	68.9409	69.2396	69.5372	69.8465	70.1385	70.439	70.7517	71.0288	71.3456	71.641	71.948	72.2527	72.5388	72.8521	73.1454	73.4451	73.7378
13	B1	AKR1B15	SYBR	60.242	60.5576	60.8554	61.1549	61.4607	61.7536	62.0472	62.3383	62.6513	62.9467	63.2412	63.5483	63.8429	64.1572	64.4422	64.7441	65.055	65.3478	65.6183	65.9304	66.247	66.5458	66.8544	67.1543	67.448	67.751	68.0508	68.3521	68.652	68.952	69.2473	69.5449	69.8553	70.1475	70.4488	70.7593	71.0437	71.3515	71.6512	71.9533	72.2568	72.5466	72.8583	73.1556	73.4519	73.7518
14	B2	AKR1B15	SYBR	60.242	60.5576	60.8554	61.1549	61.4607	61.7536	62.0472	62.3383	62.6513	62.9467	63.2412	63.5483	63.8429	64.1572	64.4422	64.7441	65.055	65.3478	65.6183	65.9304	66.247	66.5458	66.8544	67.1543	67.448	67.751	68.0508	68.3521	68.652	68.952	69.2473	69.5449	69.8553	70.1475	70.4488	70.7593	71.0437	71.3515	71.6512	71.9533	72.2568	72.5466	72.8583	73.1556	73.4519	73.7518
15	B3	AKR1B15	SYBR	60.2309	60.5514	60.845	61.1435	61.4554	61.7444	62.0348	62.3272	62.642	62.935	63.233	63.5438	63.8368	64.1507	64.4348	64.7348	65.0432	65.3394	65.6147	65.9199	66.2373	66.5347	66.8438	67.1446	67.4409	67.7423	68.0421	68.3509	68.6411	68.9409	69.2429	69.5354	69.8482	70.1414	70.44	70.7499	71.0295	71.3448	71.6435	71.9484	72.2497	72.5384	72.8496	73.1479	73.4458	73.7398
16	B4	AKR1B15	SYBR	60.2309	60.5514	60.845	61.1435	61.4554	61.7444	62.0348	62.3272	62.642	62.935	63.233	63.5438	63.8368	64.1507	64.4348	64.7348	65.0432	65.3394	65.6147	65.9199	66.2373	66.5347	66.8438	67.1446	67.4409	67.7423	68.0421	68.3509	68.6411	68.9409	69.2429	69.5354	69.8482	70.1414	70.44	70.7499	71.0295	71.3448	71.6435	71.9484	72.2497	72.5384	72.8496	73.1479	73.4458	73.7398
17	B5	AKR1B15	SYBR	60.2318	60.5471	60.8408	61.146	61.4552	61.7439	62.0409	62.3273	62.6378	62.9356	63.2348	63.5377	63.8342	64.1487	64.4348	64.7379	65.0463	65.3372	65.6124	65.9207	66.2368	66.5326	66.8404	67.1422	67.4393	67.7414	68.0395	68.3498	68.6398	68.9379	69.2437	69.538	69.8499	70.1371	70.4347	70.7471	71.0287	71.3431	71.6408	71.9485	72.2498	72.538	72.8521	73.1507	73.4428	73.7349
18	B6	AKR1B15	SYBR	60.2318	60.5471	60.8408	61.146	61.4552	61.7439	62.0409	62.3273	62.6378	62.9356	63.2348	63.5377	63.8342	64.1487	64.4348	64.7379	65.0463	65.3372	65.6124	65.9207	66.2368	66.5326	66.8404	67.1422	67.4393	67.7414	68.0395	68.3498	68.6398	68.9379	69.2437	69.538	69.8499	70.1371	70.4347	70.7471	71.0287	71.3431	71.6408	71.9485	72.2498	72.538	72.8521	73.1507	73.4428	73.7349
19	B7	AKR1B15	SYBR	60.2348	60.5502	60.8415	61.1438	61.4533	61.7422	62.0331	62.3254	62.6402	62.9422	63.238	63.5432	63.8372	64.1508	64.4353	64.7392	65.046	65.3438	65.6149	65.9251	66.24	66.5375	66.8468	67.1443	67.4479	67.7475	68.0415	68.3493	68.6393	68.9393	69.2415	69.5398	69.8499	70.1417	70.4384	70.7503	71.0284	71.345	71.6432	71.946	72.251	72.5384	72.8536	73.1515	73.4493	73.7398
20	B8	AKR1B15	SYBR	60.2348	60.5502	60.8415	61.1438	61.4533	61.7422	62.0331	62.3254	62.6402	62.9422	63.238	63.5432	63.8372	64.1508	64.4353	64.7392	65.046	65.3438	65.6149	65.9251	66.24	66.5375	66.8468	67.1443	67.4479	67.7475	68.0415	68.3493	68.6393	68.9393	69.2415	69.5398	69.8499	70.1417	70.4384	70.7503	71.0284	71.345	71.6432	71.946	72.251	72.5384	72.8536	73.1515	73.4493	73.7398
21	B9	AKR1B15	SYBR	60.2339	60.5496	60.8406	61.1476	61.4614	61.7425	62.0387	62.3297	62.6426	62.9408	63.2343	63.5427	63.8406	64.1498	64.4381	64.7383	65.0463	65.3393	65.6127	65.9207	66.2423	66.5348	66.8427	67.1412	67.4401	67.7476	68.0426	68.3538	68.6427	68.9429	69.2427	69.5347	69.8494	70.1409	70.4381	70.7523	71.0261	71.3501	71.6437	71.9476	72.2503	72.5347	72.8577	73.1491	73.4455	73.7398
22	B10	AKR1B15	SYBR	60.2339	60.5496	60.8406	61.1476	61.4614	61.7425	62.0387	62.3297	62.6426	62.9408	63.2343	63.5427	63.8406	64.1498	64.4381	64.7383	65.0463	65.3393	65.6127	65.9207	66.2423	66.5348	66.8427	67.1412	67.4401	67.7476	68.0426	68.3538	68.6427	68.9429	69.2427	69.5347	69.8494	70.1409	70.4381	70.7523	71.0261	71.3501	71.6437	71.9476	72.2503	72.5347	72.8577	73.1491	73.4455	73.7398
23	B11	AKR1B15	SYBR	60.2346	60.5466	60.8413	61.1454	61.4557	61.7399	62.0363	62.3226	62.6408	62.9387	63.2393	63.5422	63.838	64.1473	64.4357	64.7365	65.0434	65.3392	65.6094	65.8778	66.2396	66.536	66.8462	67.1409	67.4394	67.747	68.0453	68.3512	68.6402	68.9409	69.2396	69.5372	69.8465	70.1385	70.439	70.7517	71.0288	71.3456	71.641	71.948	72.2527	72.5388	72.8521	73.1454	73.4451	73.7378
24	B12	AKR1B15	SYBR	60.2346	60.5466	60.8413	61.1454	61.4557	61.7399	62.0363	62.3226	62.6408	62.9387	63.2393	63.5422	63.838	64.1473	64.4357	64.7365	65.0434	65.3392	65.6094	65.8778	66.2396	66.536	66.8462	67.1409	67.4394	67.747	68.0453	68.3512	68.6402	68.9409	69.2396	69.5372	69.8465	70.1385	70.439	70.7517	71.0288	71.3456	71.641	71.948	72.2527	72.5388	72.8521	73.1454	73.4451	73.7378
25	C1	KCTD6	SYBR	60.242	60.5576	60.8554	61.1549	61.4607	61.7536	62.0472	62.3383	62.6513	62.9467	63.2412	63.5483	63.8429	64.1572	64.4422	64.7441	65.055	65.3478	65.6183	65.9304	66.247	66.5458	66.8544	67.1543	67.448	67.751	68.0508	68.3521	68.652	68.952	69.2473	69.5449	69.8553	70.1475	70.4488	70.7593	71.0437	71.3515	71.6512	71.9533	72.2568	72.5466	72.8583	73.1556	73.4519	73.7518
26	C2	KCTD6	SYBR	60.242	60.5576	60.8554	61.1549	61.4607	61.7536	62.0472	62.3383	62.6513	62.9467	63.2412	63.5483	63.8429	64.1572	64.4422	64.7441	65.055	65.3478	65.6183	65.9304	66.247	66.5458	66.8544	67.1543	67.448	67.751	68.0508	68.3521	68.652	68.952	69.2473	69.5449	69.8553	70.1475	70.4488	70.7593	71.0437	71.3515	71.6512	71.9533	72.2568	72.5466	72.8583	73.1556	73.4519	73.7518
27	C3	KCTD6	SYBR	60.2309	60.5514	60.845	61.1435	61.4554	61.7444	62.0348	62.3272	62.642	62.935	63.233	63.5438	63.8368	64.1507	64.4348	64.7348	65.0432	65.3394	65.6147	65.9199	66.2373	66.5347	66.8438	67.1446	67.4409	67.7423	68.0421	68.3509	68.6411	68.9409	69.2429	69.5354	69.8482	70.1414	70.44	70.7499	71.0295	71.3448	71.6435	71.9484	72.2497	72.5384	72.8496	73.1479	73.4458	73.7398
28	C4	KCTD6	SYBR	60.2309	60.5514	60.845	61.1435	61.4554	61.7444	62.0348	62.3272	62.642	62.935	63.233	63.5438	63.8368	64.1507	64.4348	64.7348	65.0432	65.3394	65.6147	65.9199	66.2373	66.5347	66.8438	67.1446	67.4409	67.7423	68.0421	68.3509	68.6411	68.9409	69.2429	69.5354	69.8482	70.1414	70.44	70.7499	71.0295	71.3448	71.6435	71.9484	72.2497	72.5384	72.8496	73.1479	73.4458	73.7398
29	C5	KCTD6	SYBR	60.2318	60.5471	60.8408	61.146	61.4552	61.7439	62.0409	62.3273	62.6378	62.9356	63.2348	63.5377	63.8342	64.1487	64.4348	64.7379	65.0463	65.3372	65.6124	65.9207	66.2368	66.5326	66.8404	67.1422	67.4393	67.7414	68.0395	68.3498	68.6398	68.9379	69.2437	69.538	69.8499	70.1371	70.4347	70.7471	71.0287	71.3431	71.6408	71.9485	72.2498	72.538	72.8521	73.1507	73.4428	73.7349
30	C6	KCTD6	SYBR	60.2318	60.5471	60.8408	61.146	61.4552	61.7439	62.0409	62.3273	62.6378	62.9356	63.2348	63.5377	63.8342	64.1487	64.4348	64.7379	65.0463	65.3372	65.6124	65.9207	66.2368	66.5326	66.8404	67.1422	67.4393	67.7414	68.0395	68.3498	68.6398	68.9379	69.2437	69.538	69.8499	70.1371	70.4347	70.7471	71.0287	71.3431	71.6408	71.9485	72.2498	72.538	72.8521	73.1507	73.4428	73.7349
31	C7	KCTD6	SYBR	60.2348	60.5502	60.8415	61.1438	61.4533	61.7422	62.0331	62.3254	62.6402	62.9422	63.238	63.5432	63.8372	64.1508	64.4353	64.7392	65.046	65.3438	65.6149	65.9251	66.24	66.5375	66.8468	67.1443	67.4479	67.7475	68.0415	68.3493	68.6393	68.9393	69.2415	69.5398	69.8499	70.1417	70.4384	70.7503	71.0284	71.345	71.6432	71.946	72.251	72.5384	72.8536	73.1515	73.4493	73.7398
32	C8	KCTD6	SYBR	60.2348	60.5502	60.8415	61.1438	61.4533	61.7422	62.0331	62.3254	62.6402	62.9422	63.238	63.5432	63.8372	64.1508	64.4353	64.7392	65.046	65.3438	65.6149	65.9251	66.24	66.5375	66.8468	67.1443	67.4479	67.7475	68.0415	68.3493	68.6393	68.9393	69.2415	69.5398	69.8499	70.1417	70.4384	70.7503	71.0284	71.345	71.6432	71.946	72.251	72.5384	72.8536	73.1515	73.4493	73.7398
33	C9	KCTD6	SYBR	60.2339	60.5496	60.8406	61.1476	61.4614	61.7425	62.0387	62.3297	62.6426	62.9408	63.2343	63.5427	63.8406	64.1498	64.4381	64.7383	65.0463	65.3393	65.6127	65.9207	66.2423	66.5348	66.8427	67.1412	67.4401	67.7476	68.0426	68.3538	68.6427	68.9429	69.2427	69.5347	69.8494	70.1409	70.4381	70.7523	71.0261	71.3501	71.6437	71.9476	72.2503	72.5347	72.8577	73.1491	73.4455	73.7398
34	C10	KCTD6	SYBR	60.2339	60.5496	60.8406	61.1476	61.4614	61.7425	62.0387	62.3297	62.6426	62.9408	63.2343	63.5427	63.8406	64.1498	64.4381	64.7383	65.0463	65.3393	65.6127	65.9207	66.2423	66.5348	66.8427	67.1412	67.4401	67.7476	68.0426	68.3538	68.6427	68.9429	69.2427	69.5347	69.8494	70.1409	70.4381	70.7523	71.0261	71.3501	71.6437	71.9476	72.2503	72.5347	72.8577	73.1491	73.4455	73.7398
35	C11	KCTD6	SYBR	60.2346	60.5466	60.8413	61.1454	61.4557	61.7399	62.0363	62.3226	62.6408	62.9387	63.2393	63.5422	63.838	64.1473	64.4357	64.7365	65.0434	65.3392	65.6094	65.8778	66.2396	66.536	66.8462	67.1409	67.4394	67.747	68.0453	68.3512	68.6402	68.9409	69.2396	69.5372	69.8465	70.1385	70.439	70.7517	71.0288	71.3456	71.641	71.948	72.2527	72.5388	72.8521	73.1454	73.4451	73.7378
36	C12	KCTD6	SYBR	60.2346	60.5466	60.8413	61.1454	61.4557	61.7399	62.0363	62.3226	62.6408	62.9387	63.2393	63.5422	63.838	64.1473	64.4357	64.7365	65.0434	65.3392	65.6094	65.8778	66.2396	66.536	66.8462	67.1409	67.4394	67.747	68.0453	68.3512	68.6402	68.9409	69.2396	69.5372	69.8465	70.1385	70.439	70.7517	71.0288	71.3456	71.641	71.948	72.2527	72.5388	72.8521	73.1454	73.4451	73.7378
37	D1	KCTD6	SYBR	60.242	60.5576	60.8554	61.1549	61.4607	61.7536	62.0472	62.3383	62.6513	62.9467	63.2412	63.5483	63.8429	64.1572	64.4422	64.7441	65.055	65.3478	65.6183	65.9304	66.247	66.5458	66.8544	67.1543	67.448	67.751	68.0508	68.3521	68.652	68.952	69.2473	69.5449	69.8553	70.1475	70.4488	70.7593	71.0437	71.3515	71.6512	71.9533	72.2568	72.5466	72.8583	73.1556	73.4519	73.7518
38	D2	KCTD6	SYBR	60.242	60.5576	60.8554	61.1549	61.4607	61.7536	62.0472	62.3383	62.6513	62.9467	63.2412	63.5483	63.8429	64.1572	64.4422	64.7441	65.055	65.3478	65.6183	65.9304	66.247	66.5458	66.8544	67.1543	67.448	67.751	68.0508	68.3521	68.652	68.952	69.2473	69.5449	69.8553	70.1475	70.4488	70.7593	71.0437	71.3515	71.6512	71.9533	72.2568	72.5466	72.8583	73.1556	73.4519	73.7518
39	D3	KCTD6	SYBR	60.2309	60.5514	60.845	61.1435	61.4554	61.7444	62.0348	62.3272	62.642	62.935	63.233	63.5438	63.8368	64.1507	64.4348	64.7348	65.0432	65.3394	65.6147	65.9199	66.2373	66.5347	66.8438	67.1446	67.4409	67.7423	68.0421	68.3509	68.6411	68.9409	69.2429	69.5354	69.8482	70.1414	70.44	70.7499	71.0295	71.3448	71.6435	71.9484	72.2497	72.5384	72.8496	73.1479	73.4458	73.7398
40	D4	KCTD6	SYBR	60.2309	60.5514	60.845	61.1435	61.4554	61.7444	62.0348	62.3272	62.642	62.935	63.233	63.5438	63.8368	64.1507	64.4348	64.7348	65.0432	65.3394	65.6147	65.9199	66.2373	66.5347	66.8438	67.1446	67.4409	67.7423	68.0421	68.3509	68.6411	68.9409	69.2429	69.5354	69.8482	70.1414	70.44	70.7499	71.0295	71.3448	71.6435	71.9484	72.2497	72.5384	72.8496	73.1479	73.4458	73.7398
41	D5	KCTD6	SYBR	60.2318	60.5471	60.8408	61.146	61.4552	61.7439	62.0409	62.3273	62.6378	62.9356	63.2348	63.5377	63.8342	64.1487	64.4348	64.7379	65.0463	65.3372	65.6124	65.9207	66.2368	66.5326	66.8404	67.1422	67.4393	67.7414	68.0395	68.3498	68.6398	68.9379	69.2437	69.538	69.8499	70.1371	70.4347	70.7471	71.0287	71.3431	71.6408	71.9485	72.2498	72.538	72.8521	73.1507	73.4428	73.7349
42	D6	KCTD6	SYBR	60.2318	60.5471	60.8408	61.146	61.4552	61.7439	62.0409	62.3273	62.6378	62.9356	63.2348	63.5377	63.8342	64.1487	64.4348	64.7379	65.0463	65.3372	65.6124	65.9207	66.2368	66.5326	66.8404	67.1422	67.4393	67.7414	68.0395	68.3498	68.6398	68.9379	69.2437	69.538	69.8499	70.1371	70.4347	70.7471	71.0287	71.3431	71.6408	71.9485	72.2498	72.538	72.8521	73.1507	73.4428	73.7349
43	D7	KCTD6	SYBR	60.2348	60.5502	60.8415	61.1438	61.4533	61.7422	62.0331	62.3254	62.6402	62.9422	63.238	63.5432	63.8372	64.1508	64.4353	64.7392	65.046	65.3438	65.6149	65.9251	66.24	66.5375	66.8468	67.1443	67.4479	67.7475	68.0415	68.3493	68.6393	68.9393	69.2415	69.5398	69.8499	70.1417	70.4384	70.7503	71.0284	71.345	71.6432	71.946	72.251	72.5384	72.8536	73.1515	73.4493	73.7398
44	D8	KCTD6	SYBR	60.2348	60.5502	60.8415	61.1438	61.4533	61.7422	62.0331	62.3254	62.6402	62.9422	63.238	63.5432	63.8372	64.1508	64.4353	64.7392	65.046	65.3438	65.6149	65.9251	66.24	66.5375	66.8468	67.1443	67.4479	67.7475	68.0415	68.3493	68.6393	68.9393	69.2415	69.5398	69.8499	70.1417	70.4384	70.7503	71.0284	71.345	71.6432	71.946	72.251	72.5384	72.8536	73.1515	73.4493	73.7398
45	D9	KCTD6	SYBR	60.2339	60.5496	60.8406	61.1476	61.4614	61.7425	62.0387	62.3297	62.6426	62.9408	63.2343	63.5427	63.8406	64.1498	64.4381	64.7383	65.0463	65.3393	65.6127	65.9207	66.2423	66.5348	66.8427	67.1412	67.4401	67.7476	68.0426	68.3538	68.6427	68.9429	69.2427	69.5347	69.8494	70.1409	70.4381	70.7523	71.0261	71.3501	71.6437	71.9476	72.2503	72.5347	72.8577	73.1491	73.4455	73.7398
46	D10	KCTD6	SYBR	60.2339	60.5496	60.8406	61.1476	61.4614	61.7425	62.0387	62.3297	62.6426	62.9408	63.2343	63.5427	63.8406	64.1498	64.4381	64.7383	65.0463	65.3393	65.6127	65.9207	66.2423	66.5348	66.8427	67.1412	67.4401	67.7476	68.0426	68.3538	68.6427	68.9429	69.2427	69.5347	69.8494	70.1409	70.4381	70.7523	71.0261	71.3501	71.6437	71.9476	72.2503	72.5347	72.8577	73.1491	73.4455	73.7398
47	D11	KCTD6	SYBR	60.2346	60.5466	60.8413	61.1454	61.4557	61.7399	62.0363	62.3226	62.6408	62.9387	63.2393	63.5422	63.838	64.1473	64.4357	64.7365	65.0434	65.3392	65.6094	65.8778	66.2396	66.536	66.8462	67.1409	67.4394	67.747	68.0453	68.3512	68.6402	68.9409	69.2396	69.5372	69.8465	70.1385	70.439	70.7517	71.0288	71.3456	71.641	71.948	72.2527	72.5388	72.8521	73.1454	73.4451	73.7378
48	D12	KCTD6	SYBR	60.2346	60.5466	60.8413	61.1454	61.4557	61.7399	62.0363	62.3226	62.6408	62.9387	63.2393	63.5422	63.838	64.1473	64.4357	64.7365	65.0434	65.3392	65.6094	65.8778	66.2396	66.536	66.8462	67.1409	67.4394	67.747	68.0453	68.3512	68.6402	68.9409	69.2396	69.5372	69.8465	70.1385	70.439	70.7517	71.0288	71.3456	71.641	71.948	72.2527	72.5388	72.8521	73.1454	73.4451	73.7378
49	E1	KPNA2	SYBR	60.242	60.5576	60.8554	61.1549	61.4607	61.7536	62.0472	62.3383	62.6513	62.9467	63.2412	63.5483	63.8429	64.1572	64.4422	64.7441	65.055	65.3478	65.6183	65.9304	66.247	66.5458	66.8544	67.1543	67.448	67.751	68.0508	68.3521	68.652	68.952	69.2473	69.5449	69.8553	70.1475	70.4488	70.7593	71.0437	71.3515	71.6512	71.9533	72.2568	72.5466	72.8583	73.1556	73.4519	73.7518
50	E2	KPNA2	SYBR	60.242	60.5576	60.8554	61.1549	61.4607	61.7536	62.0472	62.3383	62.6513	62.9467	63.2412	63.5483	63.8429	64.1572	64.4422	64.7441	65.055	65.3478	65.6183	65.9304	66.247	66.5458	66.8544	67.1543	67.448	67.751	68.0508	68.3521	68.652	68.952	69.2473	69.5449	69.8553	70.1475	70.4488	70.7593	71.0437	71.3515	71.6512	71.9533	72.2568	72.5466	72.8583	73.1556	73.4519	73.7518
51	E3	KPNA2	SYBR	60.2309	60.5514	60.845	61.1435	61.4554	61.7444	62.0348	62.3272	62.642	62.935	63.233	63.5438	63.8368	64.1507	64.4348	64.7348	65.0432	65.3394	65.6147	65.9199	66.2373	66.5347	66.8438	67.1446	67.4409	67.7423	68.0421	68.3509	68.6411	68.9409	69.2429	69.5354	69.8482	70.1414	70.44	70.7499	71.0295	71.3448	71.6435	71.9484	72.2497	72.5384	72.8496	73.1479	73.4458	73.7398
52	E4	KPNA2	SYBR	60.2309	60.5514	60.845	61.1435	61.4554	61.7444	62.0348	62.3272	62.642	62.935	63.233	63.5438	63.8368	64.1507	64.4348	64.7348	65.0432	65.3394	65.6147	65.9199	66.2373	66.5347	66.8438	67.1446	67.4409	67.7423	68.0421	68.3509	68.6411	68.9409	69.2429	69.5354	69.8482	70.1414	70.44	70.7499	71.0295	71.3448	71.6435	71.9484	72.2497	72.5384	72.8496	73.1479	73.4458	73.7398
53	E5	KPNA2	SYBR	60.2318	60.5471	60.8408	61.146	61.4552	61.7439	62.0409	62.3273	62.6378	62.9356	63.2348	63.5377	63.8342	64.1487	64.4348	64.7379	65.0463	65.3372	65.6124	65.9207	66.2368	66.5326	66.8404	67.1422	67.4393	67.7414	68.0395	68.3498	68.6398	68.9379	69.2437	69.538	69.8499	70.1371	70.4347	70.7471	71.0287	71.3431	71.6408	71.9485	72.2498	72.538	72.8521	73.1507	73.4428	73.7349
54	E6	KPNA2	SYBR	60.2318	60.5471	60.8408	61.146	61.4552	61.7439	62.0409	62.3273	62.6378	62.9356	63.2348	63.5377	63.8342	64.1487	64.4348	64.7379	65.0463	65.3372	65.6124	65.9207	66.2368	66.5326	66.8404	67.1422	67.4393	67.7414	68.0395	68.3498	68.6398	68.9379	69.2437	69.538	69.8499	70.1371	70.4347	70.7471	71.0287	71.3431	71.6408	71.9485	72.2498	72.538	72.8521	73.1507	73.4428	73.7349
55	E7	KPNA2	SYBR	60.2348	60.5502	60.8415	61.1438	61.4533	61.7422	62.0331	62.3254	62.6402	62.9422	63.238	63.5432	63.8372	64.1508	64.4353	64.7392	65.046	65.3438	65.6149	65.9251	66.24	66.5375	66.8468	67.1443	67.4479	67.7475	68.0415	68.3493	68.6393	68.9393	69.2415	69.5398	69.8499	70.1417	70.4384	70.7503	71.0284	71.345	71.6432	71.946	72.251	72.5384	72.8536	73.1515	73.4493	73.7398
56	E8	KPNA2	SYBR	60.2348	60.5502	60.8415	61.1438	61.4533	61.7422	62.0331	62.3254	62.6402	62.9422	63.238	63.5432	63.8372	64.1508	64.4353	64.7392	65.046	65.3438	65.6149	65.9251	66.24	66.5375	66.8468	67.1443	67.4479	67.7475	68.0415	68.3493	68.6393	68.9393	69.2415	69.5398	69.8499	70.1417	70.4384	70.7503	71.0284	71.345	71.6432	71.946	72.251	72.5384	72.8536	73.1515	73.4493	73.7398
57	E9	KPNA2	SYBR	60.2339	60.5496	60.8406	61.1476	61.4614	61.7425	62.0387	62.3297	62.6426	62.9408	63.2343	63.5427	63.8406	64.1498	64.4381	64.7383	65.0463	65.3393	65.6127	65.9207	66.2423	66.5348	66.8427	67.1412	67.4401	67.7476	68.0426	68.3538	68.6427	68.9429	69.2427	69.5347	69.8494	70.1409	70.4381	70.7523	71.0261	71.3501	71.6437	71.9476	72.2503	72.5347	72.8577	73.1491	73.4455	73.7398
58	E10	KPNA2	SYBR	60.2339	60.5496	60.8406	61.1476	61.4614	61.7425	62.0387	62.3297	62.6426	62.9408	63.2343	63.5427	63.8406	64.1498	64.4381	64.7383	65.0463	65.3393	65.6127	65.9207	66.2423	66.5348	66.8427	67.1412	67.4401	67.7476	68.0426	68.3538	68.6427	68.9429	69.2427	69.5347	69.8494	70.1409	70.4381	70.7523	71.0261	71.3501	71.6437	71.9476	72.2503	72.5347	72.8577	73.1491	73.4455	73.7398
59	E11	KPNA2	SYBR	60.2346	60.5466	60.8413	61.1454	61.4557	61.7399	62.0363	62.3226	62.6408	62.9387	63.2393	63.5422	63.838	64.1473	64.4357	64.7365	65.0434	65.3392	65.6094	65.8778	66.2396	66.536	66.8462	67.1409	67.4394	67.747	68.0453	68.3512	68.6402	68.9409	69.2396	69.5372	69.8465	70.1385	70.439	70.7517	71.0288	71.3456	71.641	71.948	72.2527	72.5388	72.8521	73.1454	73.4451	73.7378
60	E12	KPNA2	SYBR	60.2346	60.5466	60.8413	61.1454	61.4557	61.7399	62.0363	62.3226	62.6408	62.9387	63.2393	63.5422	63.838	64.1473	64.4357	64.7365	65.0434	65.3392	65.6094	65.8778	66.2396	66.536	66.8462	67.1409	67.4394	67.747	68.0453	68.3512	68.6402	68.9409	69.2396	69.5372	69.8465	70.1385	70.439	70.7517	71.0288	71.3456	71.641	71.948	72.2527	72.5388	72.8521	73.1454	73.4451	73.7378
61	F1	KPNA2	SYBR	60.242	60.5576	60.8554	61.1549	61.4607	61.7536	62.0472	62.3383	62.6513	62.9467	63.2412	63.5483	63.8429	64.1572	64.4422	64.7441	65.055	65.3478	65.6183	65.9304	66.247	66.5458	66.8544	67.1543	67.448	67.751	68.0508	68.3521	68.652	68.952	69.2473	69.5449	69.8553	70.1475	70.4488	70.7593	71.0437	71.3515	71.6512	71.9533	72.2568	72.5466	72.8583	73.1556	73.4519	73.7518
62	F2	KPNA2	SYBR	60.242	60.5576	60.8554	61.1549	61.4607	61.7536	62.0472	62.3383	62.6513	62.9467	63.2412	63.5483	63.8429	64.1572	64.4422	64.7441	65.055	65.3478	65.6183	65.9304	66.247	66.5458	66.8544	67.1543	67.448	67.751	68.0508	68.3521	68.652	68.952	69.2473	69.5449	69.8553	70.1475	70.4488	70.7593	71.0437	71.3515	71.6512	71.9533	72.2568	72.5466	72.8583	73.1556	73.4519	73.7518
63	F3	KPNA2	SYBR	60.2309	60.5514	60.845	61.1435	61.4554	61.7444	62.0348	62.3272	62.642	62.935	63.233	63.5438	63.8368	64.1507	64.4348	64.7348	65.0432	65.3394	65.6147	65.9199	66.2373	66.5347	66.8438	67.1446	67.4409	67.7423	68.0421	68.3509	68.6411	68.9409	69.2429	69.5354	69.8482	70.1414	70.44	70.7499	71.0295	71.3448	71.6435	71.9484	72.2497	72.5384	72.8496	73.1479	73.4458	73.7398
64	F4	KPNA2	SYBR	60.2309	60.5514	60.845	61.1435	61.4554	61.7444	62.0348	62.3272	62.642	62.935	63.233	63.5438	63.8368	64.1507	64.4348	64.7348	65.0432	65.3394	65.6147	65.9199	66.2373	66.5347	66.8438	67.1446	67.4409	67.7423	68.0421	68.3509	68.6411	68.9409	69.2429	69.5354	69.8482	70.1414	70.44	70.7499	71.0295	71.3448	71.6435	71.9484	72.2497	72.5384	72.8496	73.1479	73.4458	73.7398
65	F5	KPNA2	SYBR	60.2318	60.5471	60.8408	61.146	61.4552	61.7439	62.0409	62.3273	62.6378	62.9356	63.2348	63.5377	63.8342	64.1487	64.4348	64.7379	65.0463	65.3372	65.6124	65.9207	66.2368	66.5326	66.8404	67.1422	67.4393	67.7414	68.0395	68.3498	68.6398	68.9379	69.2437	69.538	69.8499	70.1371	70.4347	70.7471	71.0287	71.3431	71.6408	71.9485	72.2498	72.538	72.8521	73.1507	73.4428	73.7349
66	F6	KPNA2	SYBR	60.2318	60.5471	60.8408	61.146	61.4552	61.7439	62.0409	62.3273	62.6378	62.9356	63.2348	63.5377	63.8342	64.1487	64.4348	64.7379	65.0463	65.3372	65.6124	65.9207	66.2368	66.5326	66.8404	67.1422	67.4393	67.7414	68.0395	68.3498	68.6398	68.9379	69.2437	69.538	69.8499	70.1371	70.4347	70.7471	71.0287	71.3431	71.6408	71.9485	72.2498	72.538	72.8521	73.1507	73.4428	73.7349
67	F7	KPNA2	SYBR	60.2348	60.5502	60.8415	61.1438	61.4533	61.7422	62.0331	62.3254	62.6402	62.9422	63.238	63.5432	63.8372	64.1508	64.4353	64.7392	65.046	65.3438	65.6149	65.9251	66.24	66.5375	66.8468	67.1443	67.4479	67.7475	68.0415	68.3493	68.6393	68.9393	69.2415	69.5398	69.8499	70.1417	70.4384	70.7503	71.0284	71.345	71.6432	71.946	72.251	72.5384	72.8536	73.1515	73.4493	73.7398
68	F8	KPNA2	SYBR	60.2348	60.5502	60.8415	61.1438	61.4533	61.7422	62.0331	62.3254	62.6402	62.9422	63.238	63.5432	63.8372	64.1508	64.4353	64.7392	65.046	65.3438	65.6149	65.9251	66.24	66.5375	66.8468	67.1443	67.4479	67.7475	68.0415	68.3493	68.6393	68.9393	69.2415	69.5398	69.8499	70.1417	70.4384	70.7503	71.0284	71.345	71.6432	71.946	72.251	72.5384	72.8536	73.1515	73.4493	73.7398
69	F9	KPNA2	SYBR	60.2339	60.5496	60.8406	61.1476	61.4614	61.7425	62.0387	62.3297	62.6426	62.9408	63.2343	63.5427	63.8406	64.1498	64.4381	64.7383	65.0463	65.3393	65.6127	65.9207	66.2423	66.5348	66.8427	67.1412	67.4401	67.7476	68.0426	68.3538	68.6427	68.9429	69.2427	69.5347	69.8494	70.1409	70.4381	70.7523	71.0261	71.3501	71.6437	71.9476	72.2503	72.5347	72.8577	73.1491	73.4455	73.7398
70	F10	KPNA2	SYBR	60.2339	60.5496	60.8406	61.1476	61.4614	61.7425	62.0387	62.3297	62.6426	62.9408	63.2343	63.5427	63.8406	64.1498	64.4381	64.7383	65.0463	65.3393	65.6127	65.9207	66.2423	66.5348	66.8427	67.1412	67.4401	67.7476	68.0426	68.3538	68.6427	68.9429	69.2427	69.5347	69.8494	70.1409	70.4381	70.7523	71.0261	71.3501	71.6437	71.9476	72.2503	72.5347	72.8577	73.1491	73.4455	73.7398
71	F11	KPNA2	SYBR	60.2346	60.5466	60.8413	61.1454	61.4557	61.7399	62.0363	62.3226	62.6408	62.9387	63.2393	63.5422	63.838	64.1473	64.4357	64.7365	65.0434	65.3392	65.6094	65.8778	66.2396	66.536	66.8462	67.1409	67.4394	67.747	68.0453	68.3512	68.6402	68.9409	69.2396	69.5372	69.8465	70.1385	70.439	70.7517	71.0288	71.3456	71.641	71.948	72.2527	72.5388	72.8521	73.1454	73.4451	73.7378
72	F12	KPNA2	SYBR	60.2346	60.5466	60.8413	61.1454	61.4557	61.7399	62.0363	62.3226	62.6408	62.9387	63.2393	63.5422	63.838	64.1473	64.4357	64.7365	65.0434	65.3392	65.6094	65.8778	66.2396	66.536	66.8462	67.1409	67.4394	67.747	68.0453	68.3512	68.6402	68.9409	69.2396	69.5372	69.8465	70.1385	70.439	70.7517	71.0288	71.3456	71.641	71.948	72.2527	72.5388	72.8521	73.1454	73.4451	73.7378
73	G1	ACTIN	SYBR	60.242	60.5576	60.8554	61.1549	61.4607	61.7536	62.0472	62.3383	62.6513	62.9467	63.2412	63.5483	63.8429	64.1572	64.4422	64.7441	65.055	65.3478	65.6183	65.9304	66.247	66.5458	66.8544	67.1543	67.448	67.751	68.0508	68.3521	68.652	68.952	69.2473	69.5449	69.8553	70.1475	70.4488	70.7593	71.0437	71.3515	71.6512	71.9533	72.2568	72.5466	72.8583	73.1556	73.4519	73.7518
74	G2	ACTIN	SYBR	60.242	60.5576	60.8554	61.1549	61.4607	61.7536	62.0472	62.3383	62.6513	62.9467	63.2412	63.5483	63.8429	64.1572	64.4422	64.7441	65.055	65.3478	65.6183	65.9304	66.247	66.5458	66.8544	67.1543	67.448	67.751	68.0508	68.3521	68.652	68.952	69.2473	69.5449	69.8553	70.1475	70.4488	70.7593	71.0437	71.3515	71.6512	71.9533	72.2568	72.5466	72.8583	73.1556	73.4519	73.7518
75	G3	ACTIN	SYBR	60.2309	60.5514	60.845	61.1435	61.4554	61.7444	62.0348	62.3272	62.642	62.935	63.233	63.5438	63.8368	64.1507	64.4348	64.7348	65.0432	65.3394	65.6147	65.9199	66.2373	66.5347	66.8438	67.1446	67.4409	67.7423	68.0421	68.3509	68.6411	68.9409	69.2429	69.5354	69.8482	70.1414	70.44	70.7499	71.0295	71.3448	71.6435	71.9484	72.2497	72.5384	72.8496	73.1479	73.4458	73.7398
76	G4	ACTIN	SYBR	60.2309	60.5514	60.845	61.1435	61.4554	61.7444	62.0348	62.3272	62.642	62.935	63.233	63.5438	63.8368	64.1507	64.4348	64.7348	65.0432	65.3394	65.6147	65.9199	66.2373	66.5347	66.8438	67.1446	67.4409	67.7423	68.0421	68.3509	68.6411	68.9409	69.2429	69.5354	69.8482	70.1414	70.44	70.7499	71.0295	71.3448	71.6435	71.9484	72.2497	72.5384	72.8496	73.1479	73.4458	73.7398
77	G5	ACTIN	SYBR	60.2318	60.5471	60.8408	61.146	61.4552	61.7439	62.0409	62.3273	62.6378	62.9356	63.2348	63.5377	63.8342	64.1487	64.4348	64.7379	65.0463	65.3372	65.6124	65.9207	66.2368	66.5326	66.8404	67.1422	67.4393	67.7414	68.0395	68.3498	68.6398	68.9379	69.2437	69.538	69.8499	70.1371	70.4347	70.7471	71.0287	71.3431	71.6408	71.9485	72.2498	72.538	72.8521	73.1507	73.4428	73.7349
78	G6	ACTIN	SYBR	60.2318	60.5471	60.8408	61.146	61.4552	61.7439	62.0409	62.3273	62.6378	62.9356	63.2348	63.5377	63.8342	64.1487	64.4348	64.7379	65.0463	65.3372	65.6124	65.9207	66.2368	66.5326	66.8404	67.1422	67.4393	67.7414	68.0395	68.3498	68.6398	68.9379	69.2437	69.538	69.8499	70.1371	70.4347	70.7471	71.0287	71.3431	71.6408	71.9485	72.2498	72.538	72.8521	73.1507	73.4428	73.7349
79	G7	ACTIN	SYBR	60.2348	60.5502	60.8415	61.1438	61.4533	61.7422	62.0331	62.3254	62.6402	62.9422	63.238	63.5432	63.8372	64.1508	64.4353	64.7392	65.046	65.3438	65.6149	65.9251	66.24	66.5375	66.8468	67.1443	67.4479	67.7475	68.0415	68.3493	68.6393	68.9393	69.2415	69.5398	69.8499	70.1417	70.4384	70.7503	71.0284	71.345	71.6432	71.946	72.251	72.5384	72.8536	73.1515	73.4493	73.7398
80	G8	ACTIN	SYBR	60.2348	60.5502	60.8415	61.1438	61.4533	61.7422	62.0331	62.3254	62.6402	62.9422	63.238	63.5432	63.8372	64.1508	64.4353	64.7392	65.046	65.3438	65.6149	65.9251	66.24	66.5375	66.8468	67.1443	67.4479	67.7475	68.0415	68.3493	68.6393	68.9393	69.2415	69.5398	69.8499	70.1417	70.4384	70.7503	71.0284	71.345	71.6432	71.946	72.251	72.5384	72.8536	73.1515	73.4493	73.7398
81	G9	ACTIN	SYBR	60.2339	60.5496	60.8406	61.1476	61.4614	61.7425	62.0387	62.3297	62.6426	62.9408	63.2343	63.5427	63.8406	64.1498	64.4381	64.7383	65.0463	65.3393	65.6127	65.9207	66.2423	66.5348	66.8427	67.1412	67.4401	67.7476	68.0426	68.3538	68.6427	68.9429	69.2427	69.5347	69.8494	70.1409	70.4381	70.7523	71.0261	71.3501	71.6437	71.9476	72.2503	72.5347	72.8577	73.1491	73.4455	73.7398
82	G10	ACTIN	SYBR	60.2339	60.5496	60.8406	61.1476	61.4614	61.7425	62.0387	62.3297	62.6426	62.9408	63.2343	63.5427	63.8406	64.1498	64.4381	64.7383	65.0463	65.3393	65.6127	65.9207	66.2423	66.5348	66.8427	67.1412	67.4401	67.7476	68.0426	68.3538	68.6427	68.9429	69.2427	69.5347	69.8494	70.1409	70.4381	70.7523	71.0261	71.3501	71.6437	71.9476	72.2503	72.5347	72.8577	73.1491	73.4455	73.7398
83	G11	ACTIN	SYBR	60.2346	60.5466	60.8413	61.1454	61.4557	61.7399	62.0363	62.3226	62.6408	62.9387	63.2393	63.5422	63.838	64.1473	64.4357	64.7365	65.0434	65.3392	65.6094	65.8778	66.2396	66.536	66.8462	67.1409	67.4394	67.747	68.0453	68.3512	68.6402	68.9409	69.2396	69.5372	69.8465	70.1385	70.439	70.7517	71.0288	71.3456	71.641	71.948	72.2527	72.5388	72.8521	73.1454	73.4451	73.7378
84	G12	ACTIN	SYBR	60.2346	60.5466	60.8413	61.1454	61.4557	61.7399	62.0363	62.3226	62.6408	62.9387	63.2393	63.5422	63.838	64.1473	64.4357	64.7365	65.0434	65.3392	65.6094	65.8778	66.2396	66.536	66.8462	67.1409	67.4394	67.747	68.0453	68.3512	68.6402	68.9409	69.2396	69.5372	69.8465	70.1385	70.439	70.7517	71.0288	71.3456	71.641	71.948	72.2527	72.5388	72.8521	73.1454	73.4451	73.7378
85	H1	ACTIN	SYBR	60.242	60.5576	60.8554	61.1549	61.4607	61.7536	62.0472	62.3383	62.6513	62.9467	63.2412	63.5483	63.8429	64.1572	64.4422	64.7441	65.055	65.3478	65.6183	65.9304	66.247	66.5458	66.8544	67.1543	67.448	67.751	68.0508	68.3521	68.652	68.952	69.2473	69.5449	69.8553	70.1475	70.4488	70.7593	71.0437	71.3515	71.6512	71.9533	72.2568	72.5466	72.8583	73.1556	73.4519	73.7518
86	H2	ACTIN	SYBR	60.242	60.5576	60.8554	61.1549	61.4607	61.7536	62.0472	62.3383	62.6513	62.9467	63.2412	63.5483	63.8429	64.1572	64.4422	64.7441	65.055	65.3478	65.6183	65.9304	66.247	66.5458	66.8544	67.1543	67.448	67.751	68.0508	68.3521	68.652	68.952	69.2473	69.5449	69.8553	70.1475	70.4488	70.7593	71.0437	71.3515	71.6512	71.9533	72.2568	72.5466	72.8583	73.1556	73.4519	73.7518
87	H3	ACTIN	SYBR	60.2309	60.5514	60.845	61.1435	61.4554	61.7444	62.0348	62.3272	62.642	62.935	63.233	63.5438	63.8368	64.1507	64.4348	64.7348	65.0432	65.3394	65.6147	65.9199	66.2373	66.5347	66.8438	67.1446	67.4409	67.7423	68.0421	68.3509	68.6411	68.9409	69.2429	69.5354	69.8482	70.1414	70.44	70.7499	71.0295	71.3448	71.6435	71.9484	72.2497	72.5384	72.8496	73.1479	73.4458	73.7398
88	H4	ACTIN	SYBR	60.2309	60.5514	60.845	61.1435	61.4554	61.7444	62.0348	62.3272	62.642	62.935	63.233	63.5438	63.8368	64.1507	64.4348	64.7348	65.0432	65.3394	65.6147	65.9199	66.2373	66.5347	66.8438	67.1446	67.4409	67.7423	68.0421	68.3509	68.6411	68.9409	69.2429	69.5354	69.8482	70.1414	70.44	70.7499	71.0295	71.3448	71.6435	71.9484	72.2497	72.5384	72.8496	73.1479	73.4458	73.7398
89	H5	ACTIN	SYBR	60.2318	60.5471	60.8408	61.146	61.4552	61.7439	62.0409	62.3273	62.6378	62.9356	63.2348	63.5377	63.8342	64.1487	64.4348	64.7379	65.0463	65.3372	65.6124	65.9207	66.2368	66.5326	66.8404	67.1422	67.4393	67.7414	68.0395	68.3498	68.6398	68.9379	69.2437	69.538	69.8499	70.1371	70.4347	70.7471	71.0287	71.3431	71.6408	71.9485	72.2498	72.538	72.8521	73.1507	73.4428	73.7349
90	H6	ACTIN	SYBR	60.2318	60.5471	60.8408	61.146	61.4552	61.7439	62.0409	62.3273	62.6378	62.9356	63.2348	63.5377	63.8342	64.1487	64.4348	64.7379	65.0463	65.3372	65.6124	65.9207	66.2368	66.5326	66.8404	67.1422	67.4393	67.7414	68.0395	68.3498	68.6398	68.9379	69.2437	69.538	69.8499	70.1371	70.4347	70.7471	71.0287	71.3431	71.6408	71.9485	72.2498	72.538	72.8521	73.1507	73.4428	73.7349
91	H7	ACTIN	SYBR	60.2348	60.5502	60.8415	61.1438	61.4533	61.7422	62.0331	62.3254	62.6402	62.9422	63.238	63.5432	63.8372	64.1508	64.4353	64.7392	65.046	65.3438	65.6149	65.9251	66.24	66.5375	66.8468	67.1443	67.4479	67.7475	68.0415	68.3493	68.6393	68.9393	69.2415	69.5398	69.8499	70.1417	70.4384	70.7503	71.0284	71.345	71.6432	71.946	72.251	72.5384	72.8536	73.1515	73.4493	73.7398
92	H8	ACTIN	SYBR	60.2348	60.5502	60.8415	61.1438	61.4533	61.7422	62.0331	62.3254	62.6402	62.9422	63.238	63.5432	63.8372	64.1508	64.4353	64.7392	65.046	65.3438	65.6149	65.9251	66.24	66.5375	66.8468	67.1443	67.4479	67.7475	68.0415	68.3493	68.6393	68.9393	69.2415	69.5398	69.8499	70.1417	70.4384	70.7503	71.0284	71.345	71.6432	71.946	72.251	72.5384	72.8536	73.1515	73.4493	73.7398
93	H9	ACTIN	SYBR	60.2339	60.5496	60.8406	61.1476	61.4614	61.7425	62.0387	62.3297	62.6426	62.9408	63.2343	63.5427	63.8406	64.1498	64.4381	64.7383	65.0463	65.3393	65.6127	65.9207	66.2423	66.5348	66.8427	67.1412	67.4401	67.7476	68.0426	68.3538	68.6427	68.9429	69.2427	69.5347	69.8494	70.1409	70.4381	70.7523	71.0261	71.3501	71.6437	71.9476	72.2503	72.5347	72.8577	73.1491	73.4455	73.7398
94	H10	ACTIN	SYBR	60.2339	60.5496	60.8406	61.1476	61.4614	61.7425	62.0387	62.3297	62.6426	62.9408	63.2343	63.5427	63.8406	64.1498	64.4381	64.7383	65.0463	65.3393	65.6127	65.9207	66.2423	66.5348	66.8427	67.1412	67.4401	67.7476	68.0426	68.3538	68.6427	68.9429	69.2427	69.5347	69.8494	70.1409	70.4381	70.7523	71.0261	71.3501	71.6437	71.9476	72.2503	72.5347	72.8577	73.1491	73.4455	73.7398
95	H11	ACTIN	SYBR	60.2346	60.5466	60.8413	61.1454	61.4557	61.7399	62.0363	62.3226	62.6408	62.9387	63.2393	63.5422	63.838	64.1473	64.4357	64.7365	65.0434	65.3392	65.6094	65.8778	66.2396	66.536	66.8462	67.1409	67.4394	67.747	68.0453	68.3512	68.6402	68.9409	69.2396	69.5372	69.8465	70.1385	70.439	70.7517	71.0288	71.3456	71.641	71.948	72.2527	72.5388	72.8521	73.1454	73.4451	73.7378
96	H12	ACTIN	SYBR	60.2346	60.5466	60.8413	61.1454	61.4557	61.7399	62.0363	62.3226	62.6408	62.9387	63.2393	63.5422	63.838	64.1473	64.4357	64.7365	65.0434	65.3392	65.6094	65.8778	66.2396	66.536	66.8462	67.1409	67.4394	67.747	68.0453	68.3512	68.6402	68.9409	69.2396	69.5372	69.8465	70.1385	70.439	70.7517	71.0288	71.3456	71.641	71.948	72.2527	72.5388	72.8521	73.1454	73.4451	73.7378
[truncated: 71 more columns]

## Sheet: Melt Region Normalized Data
Block Type	96well
Chemistry	SYBR_GREEN
Experiment File Name	D:\wyf\4-AKR1B15-KCTD6-KPNA2-2022-11-27.eds
Experiment Run End Time	2022-11-27 15:07:40 PM PDT
Instrument Type	steponeplus
Passive Reference	ROX
Well	Well Location	Target	Reporter Dye	Reading 1	Reading 2	Reading 3	Reading 4	Reading 5	Reading 6	Reading 7	Reading 8	Reading 9	Reading 10	Reading 11	Reading 12	Reading 13	Reading 14	Reading 15	Reading 16	Reading 17	Reading 18	Reading 19	Reading 20	Reading 21	Reading 22	Reading 23	Reading 24	Reading 25	Reading 26	Reading 27	Reading 28	Reading 29	Reading 30	Reading 31	Reading 32	Reading 33	Reading 34	Reading 35	Reading 36	Reading 37	Reading 38	Reading 39	Reading 40	Reading 41	Reading 42	Reading 43	Reading 44	Reading 45	Reading 46
1	A1	AKR1B15	SYBR	7.96184	7.91691	7.84483	7.774	7.68822	7.6127	7.53666	7.45207	7.37288	7.28833	7.22839	7.14055	7.0823	6.98141	6.91283	6.82231	6.75379	6.68181	6.61899	6.5561	6.46866	6.38686	6.32467	6.22545	6.15784	6.07857	6.03075	5.92909	5.85004	5.7627	5.6794	5.6172	5.54233	5.48127	5.41916	5.33283	5.25972	5.20232	5.14475	5.0784	5.00706	4.92551	4.85115	4.76506	4.67945	4.58519
2	A2	AKR1B15	SYBR	8.58989	8.53761	8.45322	8.37465	8.29192	8.20684	8.12002	8.03388	7.9438	7.85922	7.77828	7.6939	7.6084	7.52201	7.44429	7.3623	7.2879	7.20395	7.11866	7.04165	6.96847	6.88541	6.81008	6.73584	6.65557	6.57938	6.49536	6.41611	6.34681	6.27036	6.19961	6.12263	6.05402	5.97751	5.90985	5.83696	5.77815	5.69599	5.62717	5.56131	5.49277	5.42997	5.36133	5.28081	5.2041	5.13764
3	A3	AKR1B15	SYBR	9.82296	9.71884	9.62504	9.51048	9.40605	9.30604	9.19479	9.10497	8.97671	8.89	8.79358	8.64857	8.57108	8.47573	8.36749	8.27438	8.17549	8.0917	7.98431	7.90284	7.80557	7.7076	7.61388	7.53256	7.42764	7.34536	7.25469	7.17165	7.0806	6.99847	6.91169	6.83	6.74434	6.67324	6.58764	6.49373	6.4228	6.34558	6.27132	6.19042	6.10356	6.0302	5.95729	5.88324	5.81399	5.73682
4	A4	AKR1B15	SYBR	8.85487	8.79899	8.74279	8.6546	8.57797	8.50285	8.43764	8.35114	8.2633	8.18388	8.09369	7.96658	7.87086	7.79156	7.74165	7.65139	7.56766	7.46004	7.3798	7.30544	7.23657	7.15832	7.05422	6.98993	6.91166	6.80798	6.72153	6.64496	6.5665	6.50896	6.42153	6.33497	6.26611	6.17991	6.10287	6.03232	5.96721	5.8985	5.81416	5.75007	5.67047	5.61261	5.51803	5.45623	5.38352	5.31289
5	A5	AKR1B15	SYBR	8.80466	8.74432	8.66853	8.59837	8.52825	8.44755	8.34767	8.27251	8.18539	8.08919	8.01628	7.92783	7.84184	7.75337	7.66725	7.58015	7.49726	7.42025	7.34554	7.25729	7.17433	7.08878	7.0132	6.93131	6.84557	6.76711	6.68709	6.59735	6.52244	6.43865	6.36692	6.27996	6.21126	6.13092	6.05852	5.97856	5.90492	5.83665	5.76179	5.69233	5.61642	5.54215	5.48051	5.40342	5.32279	5.2539
6	A6	AKR1B15	SYBR	8.93171	8.88599	8.82782	8.73211	8.62694	8.56982	8.45876	8.38764	8.28934	8.19967	8.11312	8.02576	7.93156	7.86028	7.77329	7.6817	7.6168	7.52602	7.43537	7.35767	7.27936	7.20167	7.11254	7.04071	6.95145	6.88188	6.80856	6.73355	6.66048	6.57975	6.49632	6.41843	6.35081	6.26515	6.19659	6.11405	6.0425	5.97513	5.9075	5.83448	5.75599	5.69307	5.62683	5.55751	5.4839	5.41408
7	A7	AKR1B15	SYBR	9.28774	9.17945	9.06235	8.95567	8.86946	8.76905	8.67833	8.57071	8.46491	8.37771	8.28983	8.19264	8.11442	8.01055	7.92282	7.83998	7.73621	7.66776	7.58185	7.49303	7.4245	7.31853	7.23946	7.15335	7.05554	6.98336	6.91729	6.83543	6.74174	6.67138	6.5911	6.53266	6.44968	6.36747	6.29424	6.21877	6.1317	6.07136	6.00218	5.93704	5.85922	5.78593	5.71048	5.6445	5.58208	5.51869
8	A8	AKR1B15	SYBR	9.29192	9.19538	9.08266	8.99175	8.89233	8.78908	8.7001	8.58988	8.48777	8.3933	8.30608	8.20133	8.10566	8.01915	7.91459	7.82972	7.73302	7.64581	7.55024	7.46069	7.38296	7.29711	7.205	7.12539	7.03942	6.95219	6.87879	6.7966	6.70409	6.64052	6.54855	6.46992	6.38933	6.3252	6.24292	6.16363	6.09571	6.02139	5.94422	5.87061	5.80211	5.73138	5.66106	5.59042	5.52944	5.45584
9	A9	AKR1B15	SYBR	9.45408	9.28796	9.22501	9.12209	9.02815	8.93094	8.80951	8.70092	8.61412	8.50203	8.41867	8.31301	8.23383	8.12965	8.03549	7.92327	7.83325	7.75843	7.66634	7.56519	7.49375	7.42736	7.32126	7.25024	7.14492	7.05474	6.98352	6.88645	6.79939	6.75013	6.66123	6.56318	6.4877	6.41313	6.34335	6.25765	6.18816	6.10105	6.03005	5.96936	5.88117	5.8188	5.74814	5.67472	5.60874	5.52833
10	A10	AKR1B15	SYBR	9.58577	9.48509	9.37793	9.26655	9.15319	9.06138	8.94903	8.85171	8.75913	8.64761	8.5302	8.44954	8.35017	8.2402	8.15689	8.06321	7.95634	7.88488	7.78164	7.68289	7.59473	7.51238	7.42452	7.34687	7.2595	7.17041	7.07298	6.99395	6.9127	6.83301	6.73771	6.66141	6.58812	6.50527	6.42458	6.35235	6.26496	6.18467	6.11262	6.04256	5.95974	5.88577	5.81777	5.74141	5.67624	5.60297
11	A11	AKR1B15	SYBR	9.7399	9.63807	9.52446	9.40719	9.30579	9.17877	9.09812	8.98792	8.88877	8.77929	8.68218	8.58065	8.46425	8.36102	8.26847	8.18073	8.06956	7.96419	7.8878	7.77421	7.68835	7.59703	7.50358	7.40859	7.33377	7.23982	7.15197	7.0566	6.97187	6.87409	6.80242	6.71806	6.64236	6.5426	6.47292	6.39881	6.31801	6.22538	6.16402	6.08709	6.00179	5.92009	5.8318	5.76928	5.70976	5.63043
12	A12	AKR1B15	SYBR	10.1642	10.032	9.91315	9.81652	9.6819	9.55468	9.44258	9.32538	9.20835	9.09108	8.9697	8.85751	8.74693	8.63547	8.51873	8.41375	8.31079	8.20676	8.11921	8.02693	7.91157	7.81902	7.7304	7.62822	7.54079	7.44239	7.3419	7.24735	7.15115	7.07649	6.98099	6.89572	6.80674	6.71873	6.63648	6.55115	6.46151	6.39285	6.30576	6.2296	6.14537	6.06761	5.99707	5.91492	5.84325	5.75663
13	B1	AKR1B15	SYBR	8.18837	8.11823	8.04754	7.95247	7.90107	7.82936	7.73803	7.63618	7.57623	7.47384	7.41188	7.32231	7.25439	7.15367	7.09531	7.01784	6.94007	6.85997	6.78352	6.73774	6.64567	6.56377	6.49111	6.39475	6.32944	6.25444	6.19852	6.09107	6.02522	5.94889	5.8576	5.79085	5.71525	5.63242	5.59181	5.49868	5.43252	5.36779	5.28891	5.22603	5.14628	5.07532	4.99847	4.92117	4.83322	4.74729
14	B2	AKR1B15	SYBR	8.64826	8.56907	8.49653	8.41597	8.32642	8.23477	8.1416	8.0516	7.96664	7.87341	7.78794	7.69164	7.6173	7.515	7.44216	7.36041	7.27637	7.19118	7.10096	7.03242	6.94147	6.86773	6.77938	6.71243	6.62026	6.53719	6.45894	6.37098	6.28933	6.21102	6.13	6.04691	5.97254	5.90526	5.83558	5.76137	5.68969	5.60741	5.53633	5.46801	5.3953	5.31699	5.23816	5.1517	5.07058	4.9926
15	B3	AKR1B15	SYBR	9.94304	9.82807	9.69803	9.61768	9.48866	9.39966	9.28373	9.17698	9.07689	8.97022	8.85908	8.7234	8.64586	8.55406	8.44475	8.33065	8.23244	8.13808	8.03714	7.9417	7.84659	7.76199	7.64392	7.55245	7.44965	7.38051	7.27446	7.19717	7.0962	7.01867	6.92327	6.84388	6.76465	6.66812	6.58036	6.49528	6.42765	6.35841	6.27684	6.17007	6.1029	6.01293	5.9435	5.85873	5.79487	5.70808
16	B4	AKR1B15	SYBR	9.03516	8.96988	8.90128	8.81605	8.74154	8.65314	8.60407	8.51829	8.42966	8.34124	8.2567	8.12066	8.02094	7.93753	7.88501	7.80187	7.70088	7.58146	7.50289	7.44404	7.36814	7.27475	7.16637	7.11578	7.03028	6.91149	6.82969	6.73849	6.66258	6.60941	6.52725	6.41579	6.35322	6.26661	6.19376	6.1124	6.04146	5.99436	5.88554	5.83325	5.73971	5.69113	5.59475	5.53841	5.46834	5.40758
17	B5	AKR1B15	SYBR	8.91866	8.88319	8.83195	8.73876	8.64252	8.56229	8.47361	8.35898	8.26852	8.22148	8.12116	8.04271	7.90886	7.86146	7.74741	7.66706	7.5818	7.48565	7.40738	7.32357	7.24234	7.14926	7.08768	6.98648	6.91081	6.82278	6.74436	6.66216	6.58217	6.51858	6.43122	6.35892	6.27136	6.20626	6.10911	6.04866	5.96254	5.90046	5.81848	5.75025	5.69378	5.61008	5.5298	5.46547	5.40425	5.33476
18	B6	AKR1B15	SYBR	9.33523	9.28612	9.19543	9.09884	8.9874	8.92326	8.79891	8.71949	8.60698	8.50788	8.41552	8.32101	8.23731	8.17512	8.07722	7.95706	7.89711	7.79766	7.69552	7.63258	7.52087	7.44745	7.3465	7.25491	7.17168	7.08232	7.0117	6.93768	6.85736	6.78277	6.68434	6.60773	6.53635	6.43951	6.36429	6.28543	6.21265	6.14318	6.07409	5.98428	5.90701	5.83007	5.77296	5.70673	5.61768	5.54753
19	B7	AKR1B15	SYBR	9.4654	9.399	9.30824	9.16893	9.0984	8.98507	8.8882	8.77689	8.6623	8.57805	8.50029	8.40097	8.26763	8.19985	8.09832	7.99818	7.90722	7.81931	7.72853	7.64522	7.55868	7.46468	7.37493	7.31089	7.22092	7.12493	7.03036	6.95512	6.88101	6.79921	6.71845	6.62601	6.55763	6.47427	6.40096	6.31918	6.26071	6.17352	6.10544	6.02067	5.93623	5.88546	5.81035	5.72971	5.6641	5.59741
20	B8	AKR1B15	SYBR	9.28751	9.18705	9.096	9.01154	8.90397	8.80984	8.71187	8.61583	8.5169	8.4091	8.31417	8.22249	8.13203	8.04352	7.95552	7.85995	7.77956	7.6923	7.60848	7.52354	7.42853	7.34961	7.26428	7.18588	7.09817	7.02439	6.94117	6.85953	6.7805	6.7061	6.62532	6.54847	6.47214	6.39809	6.31923	6.23693	6.17412	6.09998	6.02536	5.9525	5.87813	5.8024	5.73715	5.66722	5.5949	5.52683
21	B9	AKR1B15	SYBR	9.40917	9.30751	9.22652	9.10457	9.009	8.92231	8.80072	8.71108	8.59737	8.49857	8.42115	8.31611	8.22551	8.11157	8.05295	7.91923	7.82685	7.74962	7.63064	7.546	7.45587	7.38218	7.31226	7.24147	7.12771	7.03239	6.96875	6.85491	6.78386	6.74183	6.63798	6.55397	6.49243	6.39643	6.31769	6.24968	6.18653	6.09401	6.03035	5.94755	5.85864	5.78905	5.74162	5.66924	5.59496	5.50514
22	B10	AKR1B15	SYBR	9.85027	9.73076	9.62738	9.52723	9.40226	9.29293	9.19524	9.08588	8.98395	8.87031	8.7672	8.65966	8.56467	8.46723	8.36223	8.25698	8.17606	8.06933	7.9881	7.89643	7.79081	7.70273	7.59842	7.52287	7.43655	7.3497	7.25026	7.16705	7.07539	6.99458	6.91594	6.83413	6.75239	6.66902	6.59585	6.50378	6.43511	6.35162	6.26975	6.19142	6.11405	6.04669	5.96776	5.89454	5.82104	5.74826
23	B11	AKR1B15	SYBR	9.6808	9.5722	9.48701	9.37272	9.25552	9.18478	9.02619	8.9316	8.8291	8.73845	8.62141	8.53725	8.40702	8.32308	8.21049	8.12687	8.02498	7.9278	7.84693	7.75962	7.62838	7.55762	7.49251	7.39719	7.27861	7.21399	7.12555	7.05373	6.9442	6.86684	6.7834	6.71224	6.61913	6.53569	6.47359	6.38047	6.30888	6.22042	6.1502	6.06295	6.00462	5.92049	5.85856	5.78325	5.68369	5.62831
24	B12	AKR1B15	SYBR	10.0519	9.92336	9.81522	9.68672	9.58637	9.45296	9.33575	9.23604	9.12446	9.01364	8.90784	8.80312	8.6806	8.58223	8.46608	8.36832	8.2714	8.17202	8.06659	7.97038	7.87178	7.7683	7.68077	7.59921	7.49829	7.3931	7.30174	7.21545	7.13102	7.04039	6.95048	6.86043	6.78056	6.6974	6.61072	6.5324	6.45577	6.36755	6.28832	6.20898	6.12285	6.05153	5.98082	5.89795	5.82034	5.74465
25	C1	KCTD6	SYBR	8.73753	8.67251	8.59394	8.51822	8.3937	8.32029	8.24901	8.17967	8.06694	8.00004	7.91287	7.81784	7.73592	7.634	7.54877	7.47036	7.36807	7.29989	7.21753	7.1176	7.05133	6.95984	6.88451	6.81739	6.71687	6.63745	6.56082	6.48615	6.40518	6.32123	6.2504	6.1632	6.11091	6.03127	5.9399	5.88124	5.79754	5.73281	5.65979	5.58876	5.51923	5.45134	5.37985	5.30081	5.22986	5.16655
26	C2	KCTD6	SYBR	7.61836	7.58247	7.52179	7.45434	7.39422	7.32116	7.24944	7.17439	7.10227	7.02336	6.94804	6.87913	6.79994	6.73128	6.66229	6.59208	6.515	6.45419	6.37913	6.31834	6.24265	6.18156	6.0988	6.03672	5.96129	5.89565	5.81949	5.76379	5.69288	5.61772	5.55406	5.47935	5.41398	5.35282	5.28699	5.21384	5.15449	5.08689	5.02697	4.96083	4.89995	4.82629	4.74992	4.6787	4.59819	4.52586
27	C3	KCTD6	SYBR	8.92847	8.84409	8.75967	8.67534	8.58166	8.509	8.43658	8.31282	8.23922	8.15199	8.07385	7.98151	7.88185	7.80397	7.71617	7.59991	7.52835	7.43666	7.35154	7.27854	7.18607	7.11703	7.03124	6.9258	6.85552	6.7977	6.69624	6.62538	6.53447	6.45548	6.37046	6.29361	6.20764	6.14386	6.05459	5.98165	5.9114	5.8271	5.75335	5.67869	5.59756	5.5347	5.46185	5.3855	5.30817	5.24026
28	C4	KCTD6	SYBR	7.54506	7.51728	7.46639	7.40486	7.33068	7.26833	7.17422	7.10162	7.02895	6.96248	6.88954	6.82944	6.77406	6.69849	6.60038	6.53656	6.46489	6.41502	6.34599	6.25853	6.19537	6.12091	6.06199	5.98722	5.9146	5.8719	5.79869	5.73591	5.66692	5.57248	5.50134	5.45821	5.37996	5.32416	5.24984	5.18736	5.12282	5.03195	4.99804	4.90892	4.85546	4.765	4.71543	4.6362	4.55819	4.47535
29	C5	KCTD6	SYBR	8.76412	8.70293	8.59831	8.51724	8.45299	8.37917	8.27296	8.23384	8.12676	8.01399	7.93899	7.85591	7.77338	7.68688	7.62531	7.50953	7.45396	7.35039	7.26865	7.20187	7.1269	7.01488	6.94324	6.86567	6.79645	6.68218	6.62585	6.55393	6.47093	6.39245	6.31909	6.24876	6.16046	6.07982	6.00884	5.95038	5.87047	5.78495	5.73066	5.63791	5.57223	5.51386	5.44817	5.37683	5.30513	5.23481
30	C6	KCTD6	SYBR	8.69637	8.61364	8.56148	8.48769	8.44138	8.35269	8.28697	8.18959	8.13214	8.05152	7.96941	7.88605	7.8179	7.71775	7.63935	7.57295	7.48322	7.39758	7.33703	7.25396	7.19073	7.08935	7.02537	6.95229	6.86732	6.79857	6.71574	6.62952	6.5493	6.46835	6.40485	6.34027	6.24589	6.18766	6.1165	6.03699	5.96185	5.89713	5.8076	5.75193	5.67816	5.60784	5.53433	5.45452	5.39707	5.33199
31	C7	KCTD6	SYBR	8.83775	8.77993	8.68127	8.55947	8.46208	8.39069	8.30786	8.2178	8.13239	8.06415	7.98847	7.8524	7.79974	7.73645	7.61626	7.54782	7.4257	7.38859	7.29692	7.20296	7.14432	7.03064	6.96075	6.86696	6.79526	6.70691	6.63298	6.56777	6.47407	6.39235	6.32653	6.26665	6.18996	6.10919	6.03028	5.95057	5.86073	5.84255	5.75609	5.68443	5.61121	5.52915	5.4701	5.39059	5.32812	5.27282
32	C8	KCTD6	SYBR	8.905	8.81051	8.73493	8.62641	8.54402	8.46163	8.36799	8.28134	8.18204	8.08873	7.99752	7.90835	7.8362	7.74547	7.65226	7.55089	7.47776	7.40249	7.31337	7.22731	7.14034	7.06454	6.97913	6.90193	6.82445	6.73408	6.65461	6.58046	6.50173	6.43552	6.35792	6.28149	6.20709	6.13278	6.05977	5.98074	5.91269	5.84728	5.7785	5.7073	5.63558	5.55797	5.48738	5.43089	5.36655	5.29338
33	C9	KCTD6	SYBR	9.47578	9.33023	9.2337	9.14383	9.04578	8.92446	8.83034	8.74086	8.6424	8.51966	8.41559	8.30618	8.23597	8.16029	8.05564	7.91943	7.8455	7.73555	7.68797	7.58134	7.48638	7.42798	7.30417	7.22611	7.13408	7.04308	6.95542	6.89147	6.77577	6.71092	6.61832	6.52918	6.44895	6.38547	6.32119	6.22717	6.13283	6.06842	5.97942	5.92379	5.8435	5.78749	5.69374	5.60831	5.54437	5.48105
34	C10	KCTD6	SYBR	9.22574	9.10966	9.02808	8.92743	8.83779	8.75284	8.65942	8.55287	8.4525	8.36196	8.26726	8.17674	8.09661	7.98735	7.89437	7.80955	7.7088	7.63175	7.54902	7.45096	7.36277	7.27441	7.19358	7.1086	7.0239	6.93972	6.8598	6.77406	6.68928	6.60986	6.53305	6.46015	6.37362	6.286	6.21956	6.14646	6.06473	5.99909	5.91789	5.8349	5.75661	5.68665	5.62055	5.55299	5.48375	5.41592
35	C11	KCTD6	SYBR	9.02558	8.94868	8.86464	8.77074	8.6828	8.56468	8.47683	8.39109	8.3341	8.22311	8.15154	8.03593	7.92894	7.8447	7.77229	7.68738	7.60193	7.51287	7.4418	7.33441	7.24976	7.17693	7.11235	7.01983	6.94157	6.84654	6.75844	6.68422	6.59493	6.49529	6.43994	6.36089	6.29201	6.20387	6.12502	6.06633	6.00155	5.90209	5.83662	5.76877	5.69202	5.62737	5.51852	5.45076	5.40011	5.31878
36	C12	KCTD6	SYBR	9.13001	9.04263	8.94469	8.84972	8.72082	8.61319	8.52977	8.43696	8.34516	8.2502	8.14746	8.04962	7.93902	7.85403	7.76884	7.67913	7.58707	7.49113	7.40787	7.32187	7.22374	7.15056	7.06883	6.97046	6.88599	6.79595	6.71061	6.63918	6.55522	6.47486	6.39568	6.31336	6.23302	6.15408	6.08668	6.01759	5.93336	5.85707	5.78464	5.7158	5.64281	5.56789	5.48791	5.41904	5.35493	5.2838
37	D1	KCTD6	SYBR	8.5014	8.41522	8.35888	8.27046	8.1833	8.12482	8.05031	7.97342	7.88591	7.80455	7.72216	7.61937	7.55066	7.47094	7.39451	7.3229	7.23258	7.14363	7.06607	6.98194	6.91327	6.84284	6.76074	6.69026	6.59738	6.51647	6.44803	6.37478	6.29662	6.21598	6.14929	6.07288	6.00895	5.93467	5.85344	5.78434	5.71262	5.64263	5.58233	5.49988	5.43663	5.37379	5.30228	5.22995	5.16767	5.10311
38	D2	KCTD6	SYBR	8.22447	8.1861	8.11242	8.05332	7.992	7.91507	7.84167	7.77244	7.69655	7.61981	7.54136	7.48002	7.39199	7.32736	7.25929	7.18943	7.09416	7.02346	6.95399	6.89797	6.81073	6.74313	6.66704	6.59419	6.52176	6.45051	6.37599	6.30612	6.23215	6.15728	6.07932	6.0104	5.94744	5.88648	5.81305	5.74164	5.67293	5.60293	5.53414	5.4701	5.40718	5.34365	5.27231	5.2057	5.1363	5.07432
39	D3	KCTD6	SYBR	9.16146	9.07867	9.02883	8.93557	8.851	8.75723	8.6767	8.58421	8.47598	8.39347	8.29322	8.2221	8.13121	8.03283	7.93252	7.85636	7.76131	7.67336	7.59354	7.51345	7.42653	7.32602	7.25425	7.15998	7.0837	6.98872	6.91628	6.82772	6.74229	6.65601	6.57462	6.49544	6.4112	6.33631	6.24394	6.17602	6.09641	6.00928	5.93509	5.86834	5.78498	5.72671	5.6393	5.57221	5.49171	5.42127
40	D4	KCTD6	SYBR	8.28174	8.23723	8.16908	8.10407	8.03493	7.98288	7.88984	7.80719	7.73299	7.66036	7.58346	7.53031	7.48759	7.40317	7.2843	7.2072	7.14044	7.09856	7.01897	6.92496	6.84554	6.76651	6.71472	6.61589	6.53965	6.50272	6.41717	6.34741	6.27008	6.17332	6.10336	6.06148	5.96926	5.91224	5.84056	5.76695	5.69955	5.60564	5.56122	5.47082	5.41806	5.32926	5.28376	5.19929	5.13066	5.05846
41	D5	KCTD6	SYBR	8.69685	8.59792	8.55807	8.48202	8.37912	8.29257	8.21614	8.11077	8.04421	7.97369	7.88309	7.79146	7.68876	7.61881	7.52689	7.47146	7.35677	7.29522	7.20366	7.13611	7.04726	6.98712	6.89275	6.80679	6.72162	6.64656	6.56837	6.49648	6.41224	6.34426	6.27153	6.16737	6.10011	6.02554	5.95192	5.87139	5.81423	5.75551	5.65648	5.61188	5.52989	5.45619	5.3844	5.30783	5.24992	5.18019
42	D6	KCTD6	SYBR	8.01186	7.949	7.89405	7.84329	7.79252	7.70639	7.64059	7.56998	7.51383	7.42907	7.3625	7.29861	7.22867	7.15676	7.0851	7.02047	6.94557	6.87747	6.80842	6.74326	6.67688	6.59051	6.52544	6.45969	6.38771	6.32069	6.24512	6.16731	6.09795	6.02896	5.96769	5.90381	5.82285	5.75973	5.70439	5.6298	5.56827	5.50285	5.42712	5.36977	5.30456	5.24437	5.17361	5.10613	5.05145	4.98085
43	D7	KCTD6	SYBR	8.3911	8.2957	8.23572	8.162	8.08161	8.00423	7.89906	7.8304	7.78483	7.69134	7.58877	7.51667	7.42495	7.34529	7.27161	7.18649	7.14979	7.04691	6.97373	6.88751	6.81161	6.73107	6.67238	6.58905	6.51902	6.4549	6.37153	6.30055	6.21142	6.17687	6.08637	6.02131	5.94259	5.86924	5.82726	5.74124	5.67475	5.60261	5.53309	5.45129	5.39733	5.32492	5.26357	5.22614	5.12643	5.06783
44	D8	KCTD6	SYBR	8.33493	8.26571	8.1769	8.08337	7.99949	7.92745	7.84952	7.76083	7.68255	7.59171	7.50461	7.44022	7.35249	7.2722	7.1898	7.10561	7.03617	6.96548	6.88394	6.81226	6.73076	6.65945	6.59593	6.51707	6.44625	6.3647	6.30139	6.22651	6.14734	6.08138	6.02485	5.95293	5.88129	5.80496	5.74292	5.67134	5.61769	5.55021	5.48325	5.41857	5.35061	5.27971	5.22275	5.16201	5.09963	5.03778
45	D9	KCTD6	SYBR	8.7859	8.6904	8.57505	8.48658	8.40183	8.3033	8.23672	8.14409	8.06468	7.94413	7.8369	7.776	7.69775	7.60265	7.52285	7.42808	7.33324	7.23977	7.19437	7.10384	7.02604	6.94987	6.84927	6.75574	6.69593	6.62588	6.53926	6.46939	6.3838	6.29798	6.23048	6.14947	6.07381	6.02039	5.94269	5.8684	5.77937	5.71681	5.64393	5.58255	5.51818	5.44585	5.36146	5.30829	5.24883	5.18632
46	D10	KCTD6	SYBR	8.62472	8.53306	8.46715	8.36797	8.27354	8.20667	8.1047	8.02266	7.93872	7.85996	7.76861	7.68845	7.60524	7.50281	7.41535	7.35314	7.26349	7.18165	7.10853	7.0249	6.94722	6.87056	6.78647	6.70841	6.63577	6.55351	6.47819	6.40509	6.32416	6.25828	6.18218	6.11163	6.03095	5.95834	5.89075	5.83448	5.7583	5.68371	5.61136	5.54435	5.46875	5.41034	5.34114	5.28313	5.21632	5.14682
47	D11	KCTD6	SYBR	8.59929	8.50905	8.44496	8.34762	8.27608	8.14776	8.09789	8.01108	7.93784	7.8453	7.7536	7.64378	7.57792	7.5011	7.42918	7.33396	7.26308	7.16536	7.0899	7.00249	6.94556	6.85774	6.78979	6.70085	6.63183	6.53669	6.46308	6.38469	6.312	6.23371	6.16178	6.07778	6.02106	5.94187	5.8783	5.81527	5.74597	5.66142	5.59091	5.52964	5.46273	5.40137	5.30495	5.23797	5.18452	5.11681
48	D12	KCTD6	SYBR	9.2482	9.14314	9.0484	8.94731	8.83439	8.72569	8.62144	8.54188	8.44551	8.33374	8.23628	8.13099	8.03198	7.9493	7.85849	7.76438	7.67544	7.56879	7.47362	7.38498	7.29214	7.21541	7.12984	7.04207	6.95797	6.86602	6.77715	6.70143	6.61335	6.53918	6.45761	6.36927	6.27926	6.21604	6.14066	6.0702	5.99127	5.90671	5.8405	5.76286	5.68764	5.61332	5.53918	5.46975	5.39688	5.32814
49	E1	KPNA2	SYBR	8.70607	8.63554	8.54863	8.43637	8.34839	8.27832	8.18514	8.10146	7.99838	7.91875	7.8411	7.75348	7.65268	7.56897	7.48631	7.40985	7.32134	7.24192	7.14938	7.08424	7.01103	6.9353	6.8432	6.77623	6.69812	6.61141	6.54323	6.46962	6.39472	6.32391	6.23763	6.18187	6.10625	6.03277	5.96887	5.88627	5.82778	5.75276	5.69456	5.61265	5.54321	5.49415	5.42458	5.34826	5.28979	5.22579
50	E2	KPNA2	SYBR	9.42549	9.31822	9.2357	9.12772	9.03916	8.94364	8.8575	8.75183	8.65625	8.54485	8.46535	8.36837	8.28145	8.18885	8.08545	8.01013	7.90753	7.81197	7.72402	7.65448	7.55993	7.46378	7.38471	7.30423	7.21968	7.14429	7.07701	6.97652	6.89358	6.81486	6.72666	6.65625	6.58686	6.50536	6.41953	6.35105	6.28286	6.19567	6.12956	6.04987	5.98988	5.91745	5.84444	5.78321	5.69999	5.6325
51	E3	KPNA2	SYBR	9.67771	9.58586	9.49992	9.38754	9.26784	9.19254	9.10362	8.97528	8.87548	8.78884	8.68436	8.58772	8.49157	8.38238	8.29163	8.19011	8.09778	8.00042	7.91277	7.8284	7.73289	7.63923	7.55144	7.45734	7.37621	7.29536	7.20479	7.11805	7.02625	6.93948	6.8632	6.78293	6.69821	6.62428	6.54258	6.46344	6.37983	6.30102	6.22062	6.15032	6.07181	5.99859	5.92217	5.84523	5.77659	5.70575
52	E4	KPNA2	SYBR	9.12335	9.05727	8.96021	8.87286	8.7943	8.70084	8.59976	8.49263	8.41519	8.32222	8.23135	8.14341	8.05848	7.96011	7.86407	7.77397	7.69119	7.62505	7.53832	7.45874	7.35201	7.27302	7.18917	7.10667	7.03018	6.94961	6.86194	6.79627	6.7149	6.62292	6.55081	6.47912	6.39664	6.33188	6.25553	6.17639	6.11294	6.02963	5.96237	5.8894	5.8094	5.73606	5.67599	5.6061	5.53523	5.47343
53	E5	KPNA2	SYBR	9.2543	9.15711	9.07228	8.98329	8.88908	8.78627	8.68664	8.60388	8.49541	8.41119	8.32249	8.21683	8.11849	8.06103	7.95123	7.85606	7.76113	7.65878	7.60728	7.49749	7.42506	7.33781	7.2655	7.1843	7.09228	7.00927	6.92898	6.8375	6.75732	6.70052	6.61495	6.53234	6.45439	6.36955	6.29442	6.22067	6.13615	6.09481	5.99914	5.94508	5.8681	5.79024	5.72163	5.65532	5.57472	5.52043
54	E6	KPNA2	SYBR	8.98331	8.89584	8.81898	8.72696	8.64038	8.5589	8.44964	8.36758	8.27461	8.18711	8.09708	8.0046	7.91226	7.84802	7.75065	7.66409	7.59468	7.50278	7.42405	7.3446	7.26785	7.17786	7.08947	7.01736	6.94479	6.84536	6.77688	6.71224	6.63558	6.56376	6.48079	6.41079	6.33357	6.25679	6.18062	6.11149	6.04871	5.96821	5.90373	5.82986	5.76368	5.69959	5.63171	5.57375	5.49951	5.43369
55	E7	KPNA2	SYBR	9.26769	9.19815	9.10316	9.01644	8.9122	8.81643	8.71602	8.64708	8.54428	8.43719	8.35973	8.2757	8.18074	8.0866	8.00238	7.92489	7.84758	7.75848	7.66718	7.57603	7.50328	7.42923	7.34918	7.27417	7.17379	7.10844	7.02271	6.95128	6.86993	6.80776	6.7086	6.64331	6.56291	6.50728	6.43257	6.33898	6.29129	6.20124	6.13841	6.06263	5.99194	5.93058	5.85883	5.7901	5.72266	5.65291
56	E8	KPNA2	SYBR	9.08185	8.99124	8.89565	8.78864	8.71854	8.62309	8.52881	8.45378	8.35359	8.25875	8.17517	8.084	7.99629	7.90008	7.82336	7.72329	7.65394	7.57184	7.49151	7.40769	7.31502	7.24387	7.16599	7.09314	7.03803	6.93746	6.86325	6.78901	6.69775	6.63181	6.56006	6.49008	6.4079	6.32467	6.26537	6.19801	6.12775	6.05916	5.98735	5.91945	5.84399	5.78638	5.71464	5.6505	5.58904	5.52382
57	E9	KPNA2	SYBR	9.47082	9.37399	9.26279	9.16113	9.07623	8.96766	8.86769	8.78313	8.68205	8.56945	8.47207	8.39006	8.28862	8.17832	8.09467	8.01506	7.91417	7.81828	7.73411	7.64116	7.55455	7.45727	7.37204	7.29037	7.21162	7.12376	7.04844	6.95739	6.87163	6.79623	6.70415	6.63976	6.5691	6.47846	6.4059	6.33231	6.24429	6.17805	6.11423	6.01988	5.95865	5.8844	5.80932	5.74891	5.68545	5.6158
58	E10	KPNA2	SYBR	9.43972	9.33091	9.25306	9.15622	9.04997	8.97009	8.86016	8.74138	8.67561	8.58002	8.48495	8.3814	8.28142	8.21364	8.09661	8.02033	7.91681	7.83837	7.75971	7.66779	7.57106	7.49818	7.40915	7.31676	7.24443	7.1613	7.07366	7.00528	6.90082	6.8347	6.76617	6.68554	6.59349	6.52297	6.44897	6.39088	6.31636	6.23487	6.15514	6.08983	6.01017	5.94901	5.88284	5.80823	5.74077	5.68049
59	E11	KPNA2	SYBR	9.51578	9.42281	9.33151	9.22139	9.12695	9.02523	8.94137	8.85757	8.75682	8.64515	8.54791	8.44857	8.36161	8.26143	8.20458	8.1042	7.99326	7.90249	7.82417	7.74203	7.65503	7.58318	7.49609	7.39375	7.30636	7.22236	7.15195	7.07149	6.99039	6.91016	6.81619	6.74035	6.67484	6.58865	6.53445	6.46228	6.36809	6.28871	6.20786	6.15085	6.09343	6.01959	5.92568	5.86781	5.80792	5.74115
60	E12	KPNA2	SYBR	9.65584	9.5428	9.43234	9.32673	9.24067	9.15218	9.03767	8.91215	8.82429	8.70764	8.63261	8.51181	8.43713	8.34439	8.25372	8.14366	8.0502	7.95706	7.85552	7.78165	7.68982	7.6045	7.51338	7.42009	7.34346	7.2504	7.17757	7.09582	7.00681	6.93082	6.84694	6.76208	6.67968	6.59169	6.52322	6.45419	6.37828	6.29546	6.22222	6.1461	6.07939	5.99183	5.93461	5.85375	5.78921	5.72683
61	F1	KPNA2	SYBR	8.71575	8.65913	8.57313	8.4945	8.41907	8.34746	8.23899	8.15042	8.05781	7.98217	7.89327	7.82003	7.71645	7.63448	7.55072	7.47565	7.39546	7.32223	7.23489	7.15807	7.07235	7.00782	6.92183	6.83865	6.77501	6.69422	6.61573	6.55274	6.46734	6.3999	6.31749	6.25706	6.18007	6.10812	6.03899	5.96356	5.90931	5.81518	5.75606	5.68126	5.61484	5.56078	5.48988	5.41731	5.35876	5.29351
62	F2	KPNA2	SYBR	9.45273	9.35991	9.27284	9.15733	9.05026	8.95906	8.8926	8.77513	8.68389	8.57198	8.48561	8.39711	8.28455	8.20668	8.10873	8.02697	7.91381	7.83827	7.75317	7.68438	7.58241	7.46323	7.398	7.31866	7.24519	7.15198	7.07127	6.97769	6.89892	6.81707	6.7501	6.67084	6.59079	6.5008	6.42359	6.35524	6.27648	6.2006	6.12762	6.05444	5.97237	5.91374	5.83938	5.78849	5.70098	5.62727
63	F3	KPNA2	SYBR	9.91676	9.8316	9.74098	9.64108	9.54813	9.44038	9.33264	9.23738	9.11693	9.02391	8.90818	8.80257	8.69997	8.59459	8.49619	8.39728	8.28916	8.1989	8.11181	8.02291	7.91497	7.81379	7.72786	7.63501	7.54578	7.45356	7.36498	7.27289	7.18422	7.0982	7.01002	6.9288	6.84482	6.76354	6.67769	6.58913	6.51244	6.43409	6.3575	6.27389	6.19541	6.11457	6.04437	5.97213	5.89624	5.81595
64	F4	KPNA2	SYBR	9.33672	9.26579	9.17474	9.07619	8.97956	8.88673	8.82155	8.74448	8.65082	8.54086	8.44687	8.32981	8.22406	8.12279	8.07486	7.98346	7.87704	7.77289	7.69213	7.61397	7.52939	7.44012	7.33886	7.27291	7.1686	7.07151	6.98857	6.913	6.82668	6.77618	6.68606	6.58017	6.51171	6.42661	6.35421	6.28174	6.20482	6.14925	6.04956	5.99391	5.9102	5.84959	5.76211	5.7064	5.64104	5.57169
65	F5	KPNA2	SYBR	8.6777	8.60069	8.53542	8.44269	8.36021	8.29088	8.19681	8.10631	8.0183	7.94852	7.84905	7.7771	7.69063	7.61495	7.52197	7.44094	7.35058	7.27473	7.20762	7.12782	7.04438	6.96396	6.8913	6.81045	6.73459	6.66981	6.59705	6.50469	6.44571	6.37258	6.29353	6.22983	6.15777	6.07829	6.00168	5.94211	5.86878	5.81187	5.73562	5.66903	5.60879	5.53515	5.46686	5.40503	5.34369	5.28735
66	F6	KPNA2	SYBR	9.35419	9.29749	9.202	9.1093	8.98831	8.91437	8.8146	8.71129	8.61095	8.50941	8.44227	8.34284	8.24976	8.16279	8.08625	7.97642	7.87659	7.81721	7.71308	7.61663	7.5427	7.44829	7.36181	7.28302	7.20281	7.11829	7.03225	6.94815	6.88341	6.8064	6.71799	6.64497	6.57941	6.48024	6.40693	6.33103	6.25001	6.19304	6.11771	6.05142	5.97016	5.88937	5.831	5.77613	5.68608	5.61224
67	F7	KPNA2	SYBR	9.45043	9.35588	9.27911	9.19345	9.09591	8.97704	8.87673	8.7794	8.69626	8.5973	8.4993	8.4138	8.31206	8.215	8.13554	8.04526	7.95424	7.88199	7.78026	7.70546	7.6076	7.52828	7.45167	7.36241	7.28076	7.19769	7.11331	7.03666	6.96478	6.8917	6.80065	6.73359	6.64604	6.57387	6.50169	6.42507	6.35459	6.284	6.20382	6.13293	6.0594	5.99785	5.92932	5.85406	5.77339	5.70446
68	F8	KPNA2	SYBR	9.40085	9.30944	9.20603	9.08451	8.98567	8.90054	8.80049	8.7128	8.6228	8.52943	8.43018	8.32173	8.25302	8.13983	8.0703	7.95691	7.88792	7.79538	7.70365	7.61666	7.52053	7.4585	7.36185	7.28983	7.20658	7.1219	7.04395	6.9554	6.86462	6.80181	6.72669	6.64121	6.57994	6.48298	6.41917	6.3617	6.27683	6.2071	6.11613	6.05013	5.98363	5.92193	5.84863	5.77496	5.70989	5.63422
69	F9	KPNA2	SYBR	9.63566	9.54278	9.45144	9.35331	9.27146	9.16174	9.0568	8.94681	8.846	8.7403	8.65797	8.5538	8.45961	8.34872	8.26805	8.17094	8.07955	7.99074	7.88451	7.7997	7.71046	7.6052	7.5267	7.44929	7.35876	7.2621	7.18979	7.10452	7.02115	6.95206	6.85075	6.78416	6.70171	6.61738	6.53929	6.45665	6.38168	6.3022	6.2431	6.16168	6.08173	6.00665	5.95083	5.88071	5.80107	5.73131
70	F10	KPNA2	SYBR	9.74024	9.60612	9.5195	9.40332	9.32012	9.19733	9.10961	8.99082	8.89331	8.77784	8.69721	8.60313	8.50135	8.43385	8.3129	8.22279	8.11594	8.01836	7.9317	7.8461	7.7405	7.68295	7.58327	7.4716	7.39371	7.32745	7.24598	7.14572	7.04839	6.96412	6.91877	6.83358	6.74354	6.66066	6.60028	6.50427	6.43277	6.37533	6.28516	6.21519	6.13212	6.06973	5.99039	5.91873	5.8457	5.79605
71	F11	KPNA2	SYBR	9.68844	9.61519	9.51593	9.4051	9.30164	9.19091	9.10054	9.00297	8.90455	8.79679	8.69611	8.60845	8.51129	8.40561	8.32718	8.22825	8.12309	8.03591	7.93295	7.86036	7.77001	7.68544	7.59587	7.50387	7.40856	7.32151	7.24905	7.17072	7.09477	7.01234	6.92098	6.83781	6.76879	6.67647	6.61137	6.54411	6.45231	6.36889	6.3112	6.23552	6.16587	6.09092	6.0061	5.95157	5.88008	5.81276
72	F12	KPNA2	SYBR	10.089	9.95751	9.8773	9.76927	9.6929	9.5507	9.42812	9.30206	9.20764	9.09772	8.99988	8.89245	8.78546	8.69359	8.56613	8.47908	8.37218	8.28538	8.16212	8.08644	7.98945	7.88387	7.79659	7.71996	7.63587	7.53399	7.43711	7.34465	7.26028	7.17969	7.09469	7.01297	6.92369	6.8146	6.76615	6.67814	6.60042	6.51689	6.45896	6.35845	6.28469	6.20469	6.14005	6.06879	5.98069	5.9122
73	G1	ACTIN	SYBR	8.50331	8.42326	8.32915	8.24494	8.17785	8.08527	8.0021	7.91206	7.83398	7.74335	7.65872	7.57738	7.4872	7.38641	7.31621	7.23912	7.16242	7.08816	7.0043	6.92427	6.85613	6.76436	6.69049	6.62846	6.54407	6.46479	6.40094	6.32385	6.24237	6.18162	6.10455	6.04448	5.96665	5.89422	5.81531	5.75236	5.68684	5.61862	5.55251	5.49447	5.41876	5.35247	5.29239	5.23483	5.16714	5.10745
74	G2	ACTIN	SYBR	8.6472	8.57904	8.47454	8.39221	8.28294	8.23162	8.13206	8.05707	7.95334	7.87593	7.79874	7.71432	7.61136	7.52977	7.46111	7.37425	7.30049	7.21677	7.12558	7.03809	6.96959	6.90532	6.81362	6.75307	6.66326	6.59077	6.51406	6.43355	6.37956	6.29212	6.2153	6.15978	6.0739	6.01125	5.94363	5.87416	5.80633	5.73155	5.66318	5.58908	5.53246	5.47548	5.40252	5.3259	5.25803	5.20767
75	G3	ACTIN	SYBR	9.08229	8.99314	8.89698	8.80324	8.72471	8.62486	8.53135	8.43036	8.33508	8.24629	8.1397	8.05065	7.96567	7.87601	7.78802	7.69844	7.58757	7.51567	7.41409	7.33527	7.24053	7.16521	7.06787	6.98803	6.90381	6.82975	6.74885	6.66084	6.57688	6.49957	6.42475	6.34247	6.27632	6.18979	6.12049	6.03982	5.97273	5.89606	5.82491	5.75552	5.68238	5.60511	5.54013	5.47428	5.40169	5.33147
76	G4	ACTIN	SYBR	8.66141	8.58478	8.51655	8.42732	8.33548	8.25071	8.14978	8.08127	7.98514	7.89617	7.81193	7.73808	7.65845	7.56505	7.46268	7.36698	7.29513	7.22014	7.14681	7.07328	6.9931	6.90072	6.83253	6.74213	6.67501	6.60953	6.52833	6.46084	6.38664	6.30121	6.22893	6.16583	6.08545	6.01775	5.93733	5.87938	5.81378	5.72743	5.67136	5.59097	5.52719	5.46854	5.40714	5.33127	5.2705	5.20286
77	G5	ACTIN	SYBR	8.52156	8.43539	8.35462	8.26784	8.18133	8.10115	8.01773	7.93195	7.85697	7.75893	7.68557	7.58838	7.51345	7.41702	7.35751	7.27191	7.19447	7.10775	7.02242	6.96212	6.88339	6.80637	6.72106	6.64902	6.56737	6.48197	6.42964	6.34573	6.26513	6.20024	6.12856	6.05056	5.97833	5.92382	5.85646	5.77898	5.72317	5.63949	5.57536	5.51203	5.44336	5.3861	5.32018	5.25947	5.19338	5.12445
78	G6	ACTIN	SYBR	8.44233	8.38014	8.31154	8.22006	8.14049	8.04056	7.96781	7.87151	7.80021	7.72922	7.63496	7.54909	7.47082	7.38727	7.30222	7.23272	7.14706	7.06471	7.00304	6.91563	6.8533	6.76107	6.6892	6.62476	6.54228	6.46865	6.3945	6.32104	6.25089	6.18359	6.11438	6.04296	5.97177	5.90502	5.8418	5.77437	5.69981	5.63152	5.56052	5.5067	5.43428	5.38556	5.31596	5.24696	5.18874	5.11745
79	G7	ACTIN	SYBR	8.59921	8.51717	8.42975	8.33123	8.24532	8.1676	8.09157	7.99279	7.9053	7.81665	7.74432	7.64474	7.5599	7.483	7.40096	7.30766	7.22443	7.15255	7.07155	6.9918	6.91261	6.83128	6.7449	6.67434	6.58883	6.51511	6.44655	6.37134	6.29268	6.22673	6.14513	6.08188	6.01473	5.93291	5.8587	5.78973	5.72808	5.65283	5.59369	5.52629	5.46407	5.39228	5.33314	5.27361	5.21285	5.14494
80	G8	ACTIN	SYBR	8.37407	8.30564	8.22299	8.17498	8.08192	7.97446	7.89473	7.79559	7.73149	7.65279	7.56828	7.48401	7.39218	7.30367	7.22587	7.14641	7.07352	6.99485	6.91182	6.84482	6.76595	6.68656	6.6069	6.53293	6.46121	6.38386	6.30561	6.23294	6.1728	6.10339	6.03029	5.96625	5.88757	5.83539	5.75628	5.68976	5.63139	5.56222	5.50266	5.43497	5.3689	5.30648	5.24339	5.1885	5.12243	5.05957
81	G9	ACTIN	SYBR	8.59196	8.52139	8.43192	8.345	8.25579	8.17318	8.07817	7.98413	7.88917	7.80133	7.71485	7.64364	7.55563	7.45364	7.3858	7.3022	7.21057	7.13278	7.04253	6.96624	6.88648	6.80806	6.73017	6.65527	6.57856	6.50323	6.42827	6.34146	6.27283	6.20625	6.12094	6.06669	5.99007	5.91517	5.85121	5.78073	5.71143	5.64335	5.57374	5.50448	5.43858	5.37181	5.30551	5.2531	5.18581	5.11849
82	G10	ACTIN	SYBR	8.93952	8.85017	8.74714	8.66503	8.54939	8.45924	8.38288	8.28171	8.17605	8.09152	7.99901	7.92064	7.81852	7.72236	7.66253	7.55258	7.47853	7.38973	7.30411	7.2174	7.10899	7.04969	6.96696	6.8977	6.79508	6.73893	6.64496	6.57089	6.48954	6.41229	6.33086	6.25468	6.17332	6.08798	6.04444	5.97426	5.90393	5.81065	5.75309	5.6906	5.61317	5.55461	5.4749	5.40467	5.34546	5.28993
83	G11	ACTIN	SYBR	8.84861	8.73225	8.62679	8.55572	8.45341	8.37101	8.27321	8.18994	8.09475	8.00735	7.91042	7.83112	7.7517	7.65576	7.56879	7.47433	7.39181	7.30477	7.23941	7.15521	7.05659	6.99096	6.901	6.81465	6.73455	6.66107	6.58678	6.50308	6.42212	6.34374	6.27777	6.20298	6.14417	6.06277	5.9961	5.91428	5.84186	5.77728	5.70936	5.64755	5.57736	5.50364	5.43432	5.38344	5.31344	5.24454
84	G12	ACTIN	SYBR	8.5545	8.47627	8.38083	8.30366	8.18686	8.10506	8.01873	7.92467	7.86297	7.7711	7.65269	7.5705	7.49522	7.42854	7.33404	7.24038	7.17908	7.07718	7.00136	6.92817	6.84515	6.76338	6.68433	6.61496	6.53997	6.45863	6.38549	6.32582	6.23353	6.16911	6.09828	6.02414	5.95517	5.88545	5.8165	5.75054	5.68949	5.62036	5.55804	5.49977	5.43571	5.37151	5.29638	5.23506	5.17836	5.10901
85	H1	ACTIN	SYBR	8.17275	8.10409	8.03045	7.95575	7.88161	7.80395	7.7164	7.63862	7.55239	7.47638	7.3946	7.31671	7.2379	7.15805	7.07041	6.99635	6.9173	6.84474	6.76568	6.69058	6.62294	6.55326	6.4752	6.41083	6.33289	6.26418	6.18437	6.11773	6.04396	5.97817	5.90251	5.84351	5.774	5.70626	5.63749	5.57219	5.50368	5.44063	5.38269	5.3126	5.24815	5.19026	5.12798	5.06822	5.00486	4.94332
86	H2	ACTIN	SYBR	8.43843	8.36802	8.29881	8.21072	8.13501	8.04113	7.96217	7.87789	7.79021	7.71698	7.64503	7.55447	7.47392	7.37763	7.30641	7.22822	7.15438	7.07668	6.99506	6.93054	6.83941	6.75723	6.69468	6.6213	6.55048	6.46525	6.39068	6.32384	6.25089	6.18308	6.11947	6.04217	5.97047	5.90218	5.82723	5.77838	5.70726	5.63384	5.56503	5.5022	5.43698	5.37888	5.3179	5.25675	5.18946	5.11458
87	H3	ACTIN	SYBR	8.31288	8.25149	8.16293	8.09095	8.017	7.93467	7.84229	7.76227	7.68407	7.5992	7.51801	7.42991	7.35037	7.26498	7.19293	7.1159	7.03901	6.94882	6.88034	6.79328	6.72499	6.64989	6.56787	6.49769	6.41852	6.34323	6.27834	6.20274	6.13252	6.0645	5.98326	5.91254	5.86081	5.78295	5.71437	5.65122	5.58049	5.51776	5.44747	5.39105	5.32162	5.26229	5.20113	5.13445	5.0788	5.01121
88	H4	ACTIN	SYBR	8.32719	8.27771	8.19775	8.10727	8.02086	7.93341	7.84551	7.7736	7.6944	7.6146	7.52788	7.46136	7.38045	7.29774	7.21968	7.14594	7.06465	6.98013	6.89964	6.834	6.752	6.68021	6.62177	6.52954	6.44565	6.39189	6.32182	6.25071	6.17747	6.09952	6.02449	5.966	5.89491	5.83258	5.76042	5.69589	5.62723	5.55524	5.49435	5.43127	5.36877	5.30146	5.24356	5.17302	5.10981	5.05338
89	H5	ACTIN	SYBR	7.86867	7.81769	7.73135	7.65177	7.58098	7.51425	7.4225	7.34011	7.27489	7.20147	7.12311	7.05546	6.98599	6.90358	6.83914	6.75176	6.69724	6.62787	6.54669	6.48487	6.40574	6.33685	6.26862	6.20336	6.13006	6.06981	6.00843	5.93729	5.87364	5.80847	5.73717	5.67676	5.60627	5.54682	5.48737	5.43025	5.36031	5.2972	5.24692	5.17832	5.11544	5.06193	5.00247	4.94279	4.88799	4.82326
90	H6	ACTIN	SYBR	7.96527	7.88733	7.82518	7.73197	7.67758	7.59786	7.53571	7.44867	7.37991	7.30057	7.22788	7.15196	7.08479	7.00151	6.92145	6.86003	6.77908	6.70273	6.64284	6.57111	6.51002	6.42832	6.35766	6.29122	6.21792	6.14596	6.08217	6.00814	5.95305	5.86938	5.81016	5.73995	5.67718	5.62528	5.56245	5.4959	5.43414	5.36983	5.29906	5.24926	5.18869	5.12315	5.06248	5.00219	4.94955	4.8889
91	H7	ACTIN	SYBR	7.79519	7.72503	7.64775	7.57236	7.51028	7.43066	7.37075	7.2896	7.21785	7.14289	7.06901	7.00092	6.91907	6.85244	6.78773	6.70406	6.6361	6.57063	6.5061	6.43137	6.36529	6.28891	6.22758	6.16152	6.09167	6.02197	5.9611	5.89936	5.83516	5.77113	5.70682	5.64342	5.58012	5.51553	5.44992	5.39302	5.32908	5.27258	5.21119	5.15056	5.09629	5.03772	4.9806	4.92959	4.86944	4.81003
92	H8	ACTIN	SYBR	7.78446	7.70106	7.62502	7.55755	7.48331	7.41629	7.34465	7.26749	7.18914	7.11857	7.04683	6.97948	6.90489	6.82972	6.7565	6.67718	6.61052	6.54587	6.47504	6.41254	6.34383	6.27754	6.20099	6.13539	6.06422	6.00877	5.94471	5.87747	5.80193	5.7451	5.68287	5.62471	5.5588	5.49251	5.43086	5.37897	5.31581	5.25643	5.19921	5.13322	5.07336	5.01829	4.9636	4.90799	4.84987	4.79682
93	H9	ACTIN	SYBR	7.91742	7.84706	7.78346	7.71276	7.6271	7.56004	7.47878	7.39901	7.32753	7.25226	7.17142	7.09738	7.02729	6.95068	6.88402	6.80891	6.7365	6.65958	6.59634	6.51458	6.45158	6.37099	6.30159	6.24162	6.17634	6.10137	6.0382	5.96485	5.89375	5.83664	5.76149	5.7014	5.63614	5.57302	5.51459	5.45039	5.38643	5.32634	5.26713	5.20713	5.14757	5.08809	5.03023	4.96996	4.91554	4.85472
94	H10	ACTIN	SYBR	8.16443	8.06709	7.98939	7.8929	7.83465	7.75842	7.66798	7.5845	7.50928	7.41239	7.34119	7.26858	7.19946	7.13474	7.03961	6.97127	6.88244	6.81785	6.73881	6.67548	6.60988	6.5307	6.45398	6.38743	6.31518	6.24272	6.1807	6.11303	6.02999	5.95928	5.90836	5.84199	5.77442	5.70806	5.63929	5.5725	5.51387	5.45169	5.38059	5.32374	5.25699	5.19513	5.13353	5.07868	5.02446	4.96464
95	H11	ACTIN	SYBR	8.15777	8.08569	8.02293	7.94807	7.86584	7.79036	7.71163	7.62504	7.55536	7.46658	7.38563	7.30102	7.22254	7.15296	7.0779	6.9909	6.91498	6.84242	6.76748	6.70469	6.62882	6.56112	6.47734	6.39984	6.33522	6.25719	6.18279	6.12435	6.04629	5.97511	5.90658	5.84231	5.77686	5.7056	5.6484	5.5864	5.51876	5.44476	5.3903	5.33355	5.27936	5.21833	5.14842	5.08995	5.03308	4.97179
96	H12	ACTIN	SYBR	8.43206	8.34395	8.27297	8.20274	8.10642	8.01546	7.90361	7.82891	7.74793	7.65824	7.59027	7.4995	7.40674	7.32087	7.23208	7.15866	7.07777	7.00482	6.92306	6.83328	6.75138	6.68473	6.61404	6.54453	6.46805	6.38546	6.30477	6.22935	6.1604	6.09425	6.02979	5.9487	5.87108	5.7936	5.74504	5.67756	5.61607	5.54769	5.48267	5.41074	5.34614	5.27786	5.22333	5.16264	5.09514	5.04071
[truncated: 71 more columns]

## Sheet: Melt Region Derivative Data
Block Type	96well
Chemistry	SYBR_GREEN
Experiment File Name	D:\wyf\4-AKR1B15-KCTD6-KPNA2-2022-11-27.eds
Experiment Run End Time	2022-11-27 15:07:40 PM PDT
Instrument Type	steponeplus
Passive Reference	ROX
Well	Well Location	Target	Reporter Dye	Reading 1	Reading 2	Reading 3	Reading 4	Reading 5	Reading 6	Reading 7	Reading 8	Reading 9	Reading 10	Reading 11	Reading 12	Reading 13	Reading 14	Reading 15	Reading 16	Reading 17	Reading 18	Reading 19	Reading 20	Reading 21	Reading 22	Reading 23	Reading 24	Reading 25	Reading 26	Reading 27	Reading 28	Reading 29	Reading 30	Reading 31	Reading 32	Reading 33	Reading 34	Reading 35	Reading 36	Reading 37	Reading 38	Reading 39	Reading 40	Reading 41	Reading 42	Reading 43	Reading 44	Reading 45	Reading 46
1	A1	AKR1B15	SYBR	1.07793	1.08522	1.09493	1.10516	1.11397	1.11986	1.1221	1.12095	1.11757	1.11359	1.11033	1.10799	1.10547	1.10101	1.09346	1.08328	1.0727	1.06474	1.06166	1.06386	1.06987	1.07732	1.08434	1.09039	1.09595	1.10146	1.10621	1.10802	1.10426	1.09341	1.07611	1.05509	1.03379	1.015	1.00023	0.990306	0.986336	0.990201	1.00417	1.02986	1.06751	1.11596	1.17312	1.23661	1.30402	1.37293
2	A2	AKR1B15	SYBR	0.959121	0.965553	0.973702	0.982177	0.989726	0.995415	0.998642	0.999131	0.996973	0.992597	0.986636	0.97973	0.972424	0.965111	0.958003	0.951107	0.94423	0.937156	0.929868	0.922737	0.916425	0.91156	0.908335	0.906276	0.904368	0.901418	0.896601	0.88974	0.881289	0.872029	0.862672	0.853685	0.845299	0.837634	0.830793	0.824875	0.819972	0.816284	0.814251	0.814491	0.81754	0.823451	0.831609	0.84091	0.850153	0.858363
3	A3	AKR1B15	SYBR	1.12698	1.14101	1.1551	1.16624	1.17293	1.17537	1.17469	1.17194	1.1675	1.16108	1.15219	1.14072	1.12716	1.11251	1.09787	1.08412	1.07172	1.0608	1.05121	1.0426	1.03454	1.02654	1.01821	1.00931	0.999785	0.989708	0.979254	0.968624	0.958007	0.947616	0.937665	0.928328	0.919633	0.91142	0.90344	0.895526	0.887707	0.880096	0.872702	0.865396	0.858075	0.850933	0.844488	0.839307	0.835589	0.832915
4	A4	AKR1B15	SYBR	1.06644	1.05738	1.04779	1.04052	1.03886	1.04527	1.06026	1.08163	1.10472	1.12376	1.13396	1.13349	1.1242	1.11046	1.09669	1.08526	1.07607	1.06786	1.06001	1.05328	1.04911	1.0483	1.05012	1.05238	1.05244	1.04848	1.04033	1.02953	1.01833	1.00846	1.00019	0.992466	0.983863	0.973636	0.962272	0.951229	0.942117	0.935925	0.932699	0.931718	0.931942	0.932514	0.933063	0.933775	0.935205	0.937899
5	A5	AKR1B15	SYBR	1.03639	1.03432	1.03393	1.03628	1.04184	1.04999	1.05909	1.06735	1.07349	1.07716	1.07863	1.07829	1.07622	1.0723	1.06656	1.05949	1.05202	1.04515	1.03952	1.03525	1.03213	1.02988	1.02826	1.02706	1.02585	1.024	1.02083	1.01588	1.00909	1.00078	0.99149	0.981741	0.971852	0.961953	0.952131	0.942597	0.933822	0.926502	0.921417	0.919347	0.920975	0.926886	0.937508	0.953073	0.973519	0.998438
6	A6	AKR1B15	SYBR	1.26631	1.2728	1.28307	1.29535	1.30764	1.31821	1.32586	1.32976	1.32943	1.32478	1.31636	1.3054	1.2935	1.28224	1.27255	1.26451	1.25742	1.25024	1.24212	1.23271	1.22212	1.2107	1.19888	1.1873	1.17689	1.16875	1.16375	1.16191	1.16223	1.16301	1.16243	1.15917	1.15266	1.14301	1.13085	1.11719	1.10324	1.09019	1.0789	1.06977	1.06273	1.05745	1.05339	1.04983	1.04599	1.04113
7	A7	AKR1B15	SYBR	0.895716	0.913889	0.930804	0.942592	0.947429	0.945568	0.938467	0.927893	0.91548	0.902672	0.890611	0.879917	0.870506	0.861748	0.852958	0.843896	0.834986	0.827081	0.820902	0.816524	0.813172	0.809524	0.804328	0.797005	0.787844	0.777721	0.767594	0.758122	0.749651	0.742402	0.736536	0.731972	0.728145	0.724071	0.718789	0.711916	0.703925	0.695863	0.688732	0.682931	0.678151	0.673697	0.669008	0.663908	0.658485	0.652808
8	A8	AKR1B15	SYBR	0.907583	0.920303	0.9325	0.941447	0.945794	0.945597	0.941797	0.93558	0.928029	0.920036	0.912251	0.90498	0.898154	0.891388	0.884125	0.875835	0.866205	0.855294	0.843578	0.831833	0.820841	0.811125	0.802797	0.795635	0.789269	0.783354	0.777602	0.771739	0.765477	0.758575	0.750938	0.742711	0.734254	0.725959	0.71809	0.710665	0.7035	0.69633	0.688977	0.681426	0.673835	0.666437	0.659413	0.652791	0.646414	0.64004
9	A9	AKR1B15	SYBR	0.937939	0.950452	0.963189	0.973802	0.980633	0.982754	0.979906	0.972624	0.962287	0.95088	0.940307	0.931591	0.924428	0.917375	0.908618	0.89694	0.882365	0.866214	0.850638	0.837821	0.829188	0.82483	0.823441	0.822796	0.820695	0.815835	0.80827	0.799132	0.789863	0.781438	0.774005	0.767089	0.760111	0.752764	0.745038	0.737032	0.728813	0.720485	0.712314	0.704728	0.698114	0.692558	0.687701	0.682828	0.677226	0.670616
10	A10	AKR1B15	SYBR	0.958047	0.974337	0.989987	1.00125	1.00629	1.00549	1.00055	0.993303	0.984826	0.97547	0.965281	0.954439	0.943376	0.93258	0.922324	0.912502	0.902629	0.892115	0.880598	0.868307	0.856153	0.8454	0.837064	0.831363	0.827557	0.824322	0.820385	0.815006	0.808107	0.800102	0.791636	0.78335	0.775709	0.768845	0.762522	0.756247	0.749531	0.74212	0.734075	0.725675	0.717235	0.709003	0.701133	0.693697	0.686727	0.680218
11	A11	AKR1B15	SYBR	1.01298	1.02849	1.04214	1.05008	1.05082	1.0455	1.03691	1.02795	1.02039	1.01458	1.00979	1.00495	0.999289	0.992508	0.984611	0.975571	0.965154	0.953117	0.9395	0.924888	0.910333	0.897083	0.886174	0.878062	0.872419	0.86816	0.863798	0.857988	0.850052	0.840154	0.829087	0.817826	0.807136	0.797446	0.788961	0.781782	0.775903	0.771079	0.766661	0.761619	0.754886	0.745883	0.734973	0.723364	0.712517	0.703377
12	A12	AKR1B15	SYBR	1.12869	1.14613	1.16409	1.17854	1.18698	1.18891	1.18538	1.17806	1.16841	1.15732	1.14506	1.13151	1.11633	1.09923	1.0802	1.05972	1.03875	1.0185	1.00004	0.984103	0.971002	0.960743	0.953053	0.947249	0.942218	0.936632	0.929426	0.920232	0.909488	0.898084	0.886822	0.876052	0.865624	0.855173	0.844448	0.833496	0.82266	0.812376	0.80299	0.794648	0.787294	0.780695	0.774493	0.768194	0.761293	0.753465
13	B1	AKR1B15	SYBR	0.960804	0.966284	0.973022	0.980531	0.988467	0.996144	1.00232	1.00559	1.00506	1.00083	0.993741	0.984916	0.975264	0.965405	0.955848	0.947227	0.940434	0.936437	0.935851	0.938442	0.942977	0.947692	0.951178	0.953088	0.954088	0.9551	0.956351	0.956978	0.955401	0.950226	0.941053	0.928793	0.91537	0.903037	0.893694	0.888472	0.887823	0.891858	0.900739	0.914879	0.934846	0.96117	0.994014	1.03298	1.07691	1.12388
14	B2	AKR1B15	SYBR	1.0437	1.05166	1.06163	1.07192	1.08093	1.08749	1.09092	1.09104	1.08805	1.08239	1.07463	1.06547	1.05566	1.04594	1.03684	1.0285	1.02073	1.01322	1.00599	0.999497	0.994534	0.991816	0.991556	0.993222	0.995598	0.997124	0.996307	0.99205	0.983884	0.972026	0.957448	0.94176	0.926924	0.914765	0.906442	0.90227	0.901965	0.905187	0.911919	0.922476	0.937162	0.955951	0.97847	1.0042	1.03265	1.0633
15	B3	AKR1B15	SYBR	1.06247	1.07559	1.08721	1.09477	1.09767	1.09695	1.09423	1.09061	1.08619	1.0805	1.07315	1.0644	1.05501	1.04565	1.03649	1.02718	1.01735	1.00707	0.996897	0.987359	0.978523	0.969818	0.960432	0.949878	0.938322	0.926471	0.915121	0.904768	0.895483	0.887015	0.878902	0.870614	0.861688	0.852055	0.842282	0.833479	0.826726	0.822338	0.819544	0.816922	0.81327	0.808342	0.802908	0.798202	0.795155	0.793887
16	B4	AKR1B15	SYBR	1.08527	1.07497	1.06171	1.04878	1.04083	1.04216	1.05482	1.07726	1.10445	1.12944	1.14608	1.15148	1.14689	1.13638	1.12422	1.11272	1.10192	1.09119	1.08081	1.07245	1.06803	1.06833	1.07212	1.07654	1.07824	1.07477	1.06577	1.05301	1.03937	1.02711	1.01673	1.00701	0.996274	0.983681	0.969878	0.95646	0.944973	0.936008	0.929013	0.9228	0.916446	0.910029	0.904828	0.902944	0.906454	0.916447
17	B5	AKR1B15	SYBR	1.126	1.12745	1.13351	1.14298	1.15327	1.16144	1.16575	1.16648	1.16565	1.16557	1.16732	1.17023	1.17247	1.17216	1.16825	1.1607	1.15022	1.13793	1.12513	1.11313	1.10288	1.09473	1.08821	1.08227	1.07572	1.06786	1.05886	1.04967	1.04153	1.03528	1.03079	1.02704	1.02249	1.01579	1.00634	0.994512	0.981515	0.968913	0.958053	0.949582	0.943283	0.938278	0.933496	0.928086	0.92161	0.914041
18	B6	AKR1B15	SYBR	1.26669	1.28058	1.29832	1.31673	1.33273	1.34386	1.34829	1.3449	1.3337	1.31635	1.29626	1.27764	1.26397	1.25662	1.25456	1.25524	1.25606	1.25542	1.25279	1.2481	1.24104	1.23088	1.21697	1.19954	1.18013	1.16142	1.14629	1.13655	1.13216	1.13128	1.13105	1.12873	1.12264	1.11257	1.09967	1.08586	1.07297	1.06197	1.05274	1.04451	1.03668	1.02928	1.02285	1.01777	1.0138	1.01012
19	B7	AKR1B15	SYBR	0.914552	0.927934	0.942493	0.954868	0.962533	0.964424	0.960937	0.953589	0.944404	0.935283	0.927293	0.920395	0.913658	0.905935	0.896472	0.885184	0.872593	0.859526	0.846865	0.835383	0.825674	0.818063	0.812476	0.808325	0.804569	0.800128	0.794349	0.787265	0.779386	0.771211	0.762927	0.754458	0.745798	0.737252	0.729362	0.72259	0.716975	0.712053	0.707109	0.701616	0.695529	0.689221	0.683145	0.677482	0.67202	0.666314
20	B8	AKR1B15	SYBR	0.864113	0.875662	0.888258	0.899519	0.907855	0.912582	0.91361	0.911012	0.90492	0.895685	0.884089	0.871273	0.858449	0.846545	0.836016	0.826875	0.81885	0.811517	0.80442	0.797181	0.789631	0.781873	0.774227	0.767037	0.760483	0.754504	0.748873	0.743368	0.737869	0.732384	0.726952	0.721548	0.716041	0.710299	0.704302	0.698227	0.692369	0.686947	0.681961	0.677187	0.672332	0.667196	0.661742	0.656018	0.650044	0.6438
21	B9	AKR1B15	SYBR	0.9232	0.934904	0.946708	0.955921	0.960824	0.960869	0.956499	0.948813	0.939362	0.929947	0.922207	0.917114	0.914579	0.913386	0.911515	0.906708	0.897216	0.882495	0.863677	0.843442	0.825215	0.8118	0.804085	0.800627	0.798412	0.794469	0.787353	0.777638	0.767195	0.757894	0.750567	0.744842	0.739753	0.73456	0.729176	0.723935	0.719044	0.71418	0.708648	0.701968	0.694395	0.686868	0.680401	0.675365	0.671293	0.66732
22	B10	AKR1B15	SYBR	0.981692	0.998386	1.01503	1.02779	1.03451	1.0351	1.0309	1.02359	1.01446	1.00421	0.99317	0.981595	0.969712	0.95775	0.945891	0.934373	0.923476	0.913401	0.904057	0.895056	0.885956	0.876604	0.867304	0.858563	0.850619	0.843153	0.835439	0.826841	0.817251	0.80719	0.797503	0.788919	0.781727	0.775749	0.770485	0.765332	0.759733	0.753333	0.746065	0.738173	0.730129	0.72241	0.715285	0.708714	0.702437	0.696159
23	B11	AKR1B15	SYBR	0.977681	0.991539	1.00685	1.02022	1.02893	1.03165	1.02859	1.02122	1.01157	1.00146	0.991782	0.982473	0.972894	0.962457	0.951011	0.938794	0.926126	0.913118	0.899755	0.886163	0.872877	0.860757	0.850551	0.842501	0.836222	0.830949	0.825864	0.820306	0.813858	0.806415	0.798216	0.789759	0.78159	0.774038	0.767059	0.760272	0.753212	0.745643	0.737794	0.730289	0.723758	0.718396	0.713792	0.709211	0.704133	0.698572
24	B12	AKR1B15	SYBR	1.07099	1.08993	1.10801	1.12056	1.12497	1.12135	1.11195	1.09986	1.08777	1.07713	1.06808	1.05977	1.05107	1.04115	1.02975	1.01708	1.00349	0.989246	0.974592	0.959953	0.946065	0.933808	0.92374	0.915693	0.908774	0.901809	0.893929	0.884871	0.874856	0.864242	0.853323	0.842343	0.831611	0.82153	0.812451	0.804473	0.797368	0.790685	0.783974	0.77701	0.769847	0.762638	0.755406	0.747949	0.739984	0.7314
25	C1	KCTD6	SYBR	0.982157	0.988387	0.993125	0.994534	0.99235	0.988106	0.984293	0.983072	0.985325	0.990428	0.996699	1.00209	1.00488	1.00407	0.99952	0.991803	0.981879	0.970794	0.959523	0.948951	0.939844	0.932705	0.92755	0.923792	0.920435	0.916466	0.911192	0.904403	0.896307	0.887417	0.878418	0.869945	0.862324	0.855424	0.848796	0.84205	0.835184	0.828683	0.823226	0.819303	0.81689	0.815405	0.81394	0.811691	0.808328	0.804118
26	C2	KCTD6	SYBR	0.90099	0.899235	0.899875	0.903688	0.910794	0.920349	0.930691	0.939834	0.946076	0.948529	0.947217	0.942889	0.93663	0.929463	0.922159	0.915214	0.908986	0.903862	0.900194	0.898142	0.897467	0.897549	0.897587	0.89695	0.895428	0.893272	0.890904	0.888571	0.886121	0.883075	0.878959	0.87366	0.867507	0.861204	0.855604	0.851671	0.850492	0.853219	0.860814	0.873643	0.891229	0.912405	0.935885	0.960887	0.987508	1.01649
27	C3	KCTD6	SYBR	1.02928	1.03378	1.03692	1.03807	1.03768	1.03664	1.03574	1.03545	1.03608	1.03794	1.04118	1.04532	1.04906	1.05059	1.0482	1.04107	1.02967	1.01571	1.00139	0.988608	0.978285	0.970375	0.964355	0.959835	0.956803	0.955342	0.955127	0.955208	0.954265	0.951196	0.945629	0.938009	0.929309	0.920565	0.912484	0.905259	0.898655	0.892263	0.885809	0.879349	0.873251	0.867974	0.86383	0.860834	0.858744	0.857171
28	C4	KCTD6	SYBR	0.931396	0.93293	0.939561	0.950567	0.963331	0.974161	0.979866	0.979266	0.973805	0.966793	0.961699	0.960372	0.962297	0.965219	0.966716	0.965578	0.962133	0.957424	0.952114	0.9461	0.938933	0.930697	0.922487	0.916249	0.913909	0.916287	0.92239	0.929562	0.934627	0.93546	0.93201	0.926136	0.920443	0.916895	0.916153	0.917828	0.921296	0.926388	0.933615	0.943904	0.958168	0.976997	1.00055	1.02865	1.06093	1.0971
29	C5	KCTD6	SYBR	0.99431	0.996565	0.997129	0.996537	0.996668	0.999455	1.0054	1.01298	1.01938	1.02215	1.02053	1.01568	1.00977	1.00461	1.0009	0.998252	0.995868	0.993217	0.990214	0.986933	0.98326	0.978792	0.973063	0.965837	0.957333	0.948224	0.939467	0.931948	0.926112	0.921699	0.917844	0.913475	0.907861	0.900923	0.893124	0.885001	0.876737	0.86813	0.859023	0.849789	0.841472	0.835332	0.832113	0.831495	0.832102	0.83206
30	C6	KCTD6	SYBR	1.13091	1.1231	1.11475	1.10865	1.10729	1.11163	1.12085	1.13309	1.1464	1.15925	1.17053	1.17927	1.1846	1.18593	1.18319	1.17702	1.16865	1.15965	1.15151	1.14532	1.14165	1.14062	1.14202	1.14527	1.1492	1.15206	1.1519	1.1474	1.13855	1.12679	1.11439	1.10343	1.09507	1.0893	1.0852	1.08158	1.07751	1.07265	1.06729	1.06196	1.05703	1.0524	1.04758	1.04197	1.03518	1.02717
31	C7	KCTD6	SYBR	0.916511	0.933413	0.94748	0.95416	0.951823	0.942308	0.929634	0.917927	0.909781	0.905772	0.904992	0.905886	0.906925	0.906885	0.904978	0.901103	0.89594	0.890711	0.886516	0.883647	0.88138	0.878443	0.87371	0.866766	0.857915	0.84785	0.83724	0.826624	0.816536	0.80763	0.800466	0.795011	0.790313	0.784861	0.777547	0.768593	0.759592	0.752575	0.748705	0.747588	0.747638	0.747125	0.745071	0.741421	0.736571	0.730808
32	C8	KCTD6	SYBR	0.888249	0.897881	0.907057	0.913909	0.917783	0.919012	0.918205	0.915695	0.911565	0.906062	0.899796	0.893541	0.887733	0.882221	0.876438	0.86991	0.862581	0.854776	0.84693	0.839354	0.832231	0.825639	0.81949	0.813443	0.80695	0.7995	0.791021	0.782001	0.77328	0.765609	0.759226	0.753761	0.74847	0.742662	0.7361	0.729096	0.722331	0.716414	0.711505	0.70722	0.702945	0.698267	0.693216	0.688143	0.683338	0.678754
33	C9	KCTD6	SYBR	1.0127	1.02694	1.04004	1.0494	1.05413	1.05485	1.05256	1.04777	1.04041	1.03051	1.01894	1.00728	0.996909	0.987889	0.978881	0.968177	0.955207	0.941155	0.928324	0.918724	0.91294	0.909985	0.908033	0.905408	0.901245	0.89553	0.888603	0.880657	0.871496	0.860865	0.848941	0.836631	0.825246	0.815729	0.808041	0.801179	0.793964	0.785968	0.777814	0.770639	0.765079	0.7607	0.756218	0.750341	0.742587	0.733491
34	C10	KCTD6	SYBR	1.01568	1.02536	1.03429	1.0409	1.0448	1.04634	1.04584	1.04338	1.03909	1.03349	1.02743	1.02161	1.01614	1.01052	1.00408	0.996516	0.987974	0.978882	0.96958	0.960179	0.950727	0.941409	0.93259	0.92461	0.917556	0.911156	0.904942	0.898485	0.8916	0.884325	0.876761	0.868973	0.861036	0.8532	0.845928	0.839644	0.834317	0.829268	0.823403	0.815849	0.806544	0.796359	0.786637	0.778429	0.77198	0.766743
35	C11	KCTD6	SYBR	0.945451	0.956626	0.967475	0.974657	0.976244	0.972723	0.966682	0.961392	0.958945	0.959127	0.95969	0.957906	0.952281	0.943296	0.932793	0.922573	0.913318	0.904547	0.895495	0.886186	0.87784	0.872283	0.870767	0.873009	0.877052	0.880052	0.87944	0.873876	0.863582	0.850062	0.835412	0.821567	0.809811	0.800695	0.794266	0.790318	0.788525	0.788401	0.789202	0.789823	0.788896	0.785142	0.777973	0.767901	0.756377	0.74506
36	C12	KCTD6	SYBR	0.989612	1.00672	1.02323	1.03441	1.03763	1.0334	1.02464	1.01491	1.00657	0.999947	0.993891	0.986943	0.978386	0.968492	0.95805	0.947655	0.937404	0.927123	0.91683	0.906988	0.89828	0.891131	0.885285	0.879864	0.873839	0.866603	0.858248	0.849325	0.840355	0.831462	0.822431	0.813037	0.803412	0.794054	0.785571	0.778338	0.772346	0.767278	0.762708	0.758154	0.75315	0.747273	0.740359	0.73264	0.724697	0.717166
37	D1	KCTD6	SYBR	0.963947	0.964636	0.963311	0.960501	0.958065	0.958231	0.962235	0.969451	0.977646	0.984091	0.986961	0.98616	0.983096	0.979615	0.976776	0.974257	0.97074	0.965078	0.957275	0.94869	0.941261	0.936322	0.93386	0.932577	0.930746	0.927102	0.921306	0.91384	0.905575	0.897397	0.889979	0.883608	0.878115	0.872944	0.867414	0.861106	0.854052	0.846696	0.839621	0.833271	0.827849	0.823357	0.81968	0.81666	0.814079	0.811602
38	D2	KCTD6	SYBR	0.96727	0.965164	0.964312	0.965596	0.969556	0.975912	0.983502	0.990744	0.996285	0.999542	1.00089	1.00129	1.00175	1.00264	1.00345	1.00321	1.00111	0.99728	0.992686	0.988652	0.986074	0.985102	0.985309	0.986091	0.986934	0.987387	0.986863	0.984614	0.979949	0.972691	0.9635	0.953783	0.945087	0.938354	0.933444	0.929396	0.925108	0.920061	0.914575	0.909456	0.905409	0.90256	0.900431	0.898333	0.895787	0.892704
39	D3	KCTD6	SYBR	1.14146	1.14277	1.14641	1.15245	1.16043	1.16916	1.17694	1.18219	1.18419	1.18341	1.18107	1.17826	1.17523	1.17131	1.1656	1.15777	1.14838	1.1387	1.12997	1.12287	1.11735	1.11292	1.10909	1.10563	1.10251	1.09966	1.09683	1.09351	1.08918	1.08355	1.07666	1.06875	1.06012	1.05087	1.0409	1.03004	1.01833	1.00622	0.994547	0.984331	0.976272	0.970406	0.966005	0.961887	0.956875	0.950206
40	D4	KCTD6	SYBR	0.966647	0.967084	0.969527	0.974244	0.980575	0.986652	0.990042	0.989228	0.984971	0.980422	0.979528	0.984619	0.994799	1.00647	1.01566	1.02039	1.02136	1.02052	1.01918	1.01708	1.01305	1.0065	0.998277	0.990522	0.985511	0.984336	0.986118	0.988388	0.988391	0.984661	0.977844	0.970201	0.964218	0.961246	0.960975	0.961866	0.962166	0.960802	0.957746	0.953795	0.949923	0.946713	0.94401	0.94108	0.937065	0.931482
41	D5	KCTD6	SYBR	0.975009	0.980335	0.987188	0.994047	0.999391	1.00233	1.00303	1.00259	1.00227	1.00258	1.00288	1.00189	0.998565	0.992724	0.985025	0.976451	0.967902	0.960164	0.953974	0.949922	0.948072	0.947664	0.947279	0.945522	0.941777	0.936558	0.931149	0.926769	0.923742	0.921196	0.917427	0.910763	0.900463	0.887151	0.872634	0.859188	0.848703	0.842052	0.838873	0.837821	0.837122	0.835206	0.831234	0.825309	0.818341	0.811592
42	D6	KCTD6	SYBR	0.925924	0.922516	0.920374	0.920826	0.924489	0.930804	0.938294	0.945321	0.950809	0.954539	0.956951	0.958702	0.960287	0.961842	0.963225	0.964273	0.964985	0.965547	0.966204	0.967071	0.968136	0.96936	0.970797	0.972411	0.973833	0.974237	0.972619	0.968345	0.961555	0.953129	0.944242	0.935846	0.928474	0.922267	0.917149	0.912875	0.909099	0.905512	0.901973	0.898546	0.895328	0.892229	0.888903	0.884915	0.880037	0.874425
43	D7	KCTD6	SYBR	0.819998	0.825604	0.830869	0.834524	0.836155	0.836367	0.836464	0.837647	0.840164	0.842897	0.843853	0.841285	0.834849	0.825912	0.816864	0.809827	0.805521	0.803023	0.80046	0.796219	0.789844	0.782149	0.774563	0.768217	0.763383	0.759502	0.755712	0.751418	0.74657	0.7415	0.736645	0.732346	0.7289	0.726523	0.725196	0.724388	0.723028	0.719913	0.714342	0.706594	0.697885	0.689758	0.683292	0.678625	0.67513	0.672019
44	D8	KCTD6	SYBR	0.797914	0.808231	0.817615	0.823853	0.826259	0.825575	0.82311	0.819861	0.816212	0.81215	0.807593	0.802503	0.7968	0.790324	0.782954	0.774781	0.766137	0.757461	0.749157	0.741552	0.734974	0.729697	0.725771	0.722847	0.720179	0.71689	0.712383	0.706632	0.70018	0.693784	0.687959	0.682666	0.677444	0.671835	0.665824	0.659892	0.654688	0.650542	0.647232	0.644152	0.640722	0.636716	0.632287	0.627711	0.623135	0.618492
45	D9	KCTD6	SYBR	0.883286	0.894973	0.904122	0.908741	0.909157	0.907319	0.905102	0.902996	0.900114	0.895337	0.888477	0.880476	0.872535	0.865067	0.857445	0.848726	0.838742	0.828515	0.819625	0.813076	0.80856	0.804731	0.800233	0.794644	0.788613	0.783135	0.778637	0.774559	0.769753	0.763352	0.755383	0.746794	0.738809	0.732129	0.726515	0.721034	0.714767	0.707428	0.699455	0.691581	0.68435	0.677943	0.672346	0.667576	0.663616	0.660203
46	D10	KCTD6	SYBR	0.894943	0.904775	0.91412	0.920661	0.923282	0.922298	0.919025	0.915064	0.911654	0.909263	0.90749	0.905282	0.901486	0.895411	0.887197	0.877702	0.868053	0.859159	0.851462	0.844951	0.839334	0.834223	0.829268	0.824191	0.81883	0.813137	0.807165	0.801023	0.794775	0.788359	0.781599	0.774388	0.766914	0.759725	0.753481	0.748498	0.744405	0.740274	0.73513	0.728546	0.720895	0.71311	0.706129	0.700402	0.695702	0.691376
47	D11	KCTD6	SYBR	0.867853	0.876086	0.883546	0.888109	0.889068	0.887346	0.884759	0.882752	0.881477	0.879885	0.876698	0.871528	0.865177	0.85894	0.853522	0.848459	0.842534	0.834832	0.825612	0.81635	0.808981	0.804808	0.803835	0.804771	0.805684	0.804827	0.801196	0.794628	0.785548	0.774687	0.762928	0.751303	0.740931	0.732777	0.727302	0.724265	0.722875	0.722185	0.721441	0.720082	0.717563	0.713277	0.706853	0.698591	0.689557	0.681103
48	D12	KCTD6	SYBR	1.00694	1.02235	1.03708	1.04721	1.05074	1.0481	1.0414	1.03302	1.02439	1.01576	1.00682	0.997596	0.988762	0.981212	0.975203	0.96983	0.963325	0.954013	0.941352	0.926356	0.911138	0.897866	0.887768	0.8807	0.875491	0.870701	0.865301	0.858884	0.851417	0.842881	0.83319	0.822425	0.811124	0.800286	0.790937	0.783622	0.778156	0.773771	0.769535	0.764689	0.758784	0.751691	0.74359	0.734925	0.726311	0.718305
49	E1	KPNA2	SYBR	0.768033	0.778015	0.78718	0.793254	0.795384	0.794199	0.791077	0.787297	0.783583	0.780065	0.776462	0.772299	0.767103	0.760575	0.752651	0.743479	0.733408	0.723005	0.713079	0.704481	0.69777	0.692916	0.689308	0.686049	0.68236	0.677851	0.67253	0.66664	0.660463	0.654254	0.648223	0.642547	0.637314	0.632491	0.627911	0.623356	0.618632	0.613636	0.608375	0.603007	0.597807	0.59308	0.589054	0.58576	0.582997	0.580351
50	E2	KPNA2	SYBR	1.22463	1.23812	1.25098	1.2607	1.26636	1.26828	1.26711	1.26317	1.2566	1.24788	1.23809	1.22854	1.22009	1.21261	1.20512	1.19632	1.18531	1.17198	1.15692	1.141	1.12506	1.10985	1.09622	1.08514	1.07729	1.07251	1.06951	1.06627	1.06093	1.05268	1.04199	1.03016	1.01848	1.00759	0.997385	0.987329	0.976909	0.965997	0.954947	0.94445	0.935217	0.927589	0.921347	0.915857	0.91043	0.904612
51	E3	KPNA2	SYBR	1.19442	1.20789	1.22116	1.2312	1.23653	1.23733	1.2347	1.22991	1.22405	1.21789	1.2119	1.20601	1.19963	1.19184	1.18193	1.16977	1.15593	1.14145	1.12735	1.11429	1.1024	1.09155	1.08169	1.07291	1.0653	1.05854	1.05182	1.04411	1.0347	1.02368	1.01194	1.0007	0.990903	0.98279	0.975848	0.969136	0.961795	0.953412	0.944136	0.934429	0.924782	0.915464	0.90655	0.898039	0.889931	0.882174
52	E4	KPNA2	SYBR	1.03784	1.04757	1.05911	1.07032	1.07936	1.08488	1.0863	1.08394	1.07896	1.07285	1.06667	1.06053	1.05362	1.04498	1.03441	1.0229	1.01222	1.00377	0.997729	0.992907	0.987561	0.980485	0.97161	0.961853	0.952426	0.944121	0.936962	0.930323	0.923305	0.915268	0.906152	0.896521	0.88728	0.879247	0.8728	0.867783	0.86359	0.859373	0.85432	0.847912	0.840143	0.831551	0.822961	0.815075	0.808065	0.801508
53	E5	KPNA2	SYBR	0.969978	0.980202	0.990909	0.999812	1.0054	1.00716	1.00542	1.00095	0.994739	0.987757	0.980907	0.974847	0.969747	0.965021	0.959398	0.951435	0.940303	0.92635	0.911086	0.896598	0.884739	0.876484	0.871616	0.868855	0.866394	0.862669	0.857059	0.85007	0.842903	0.836598	0.831295	0.826067	0.819471	0.810432	0.79893	0.786123	0.773827	0.763709	0.756562	0.752063	0.749011	0.745889	0.741476	0.735205	0.727285	0.718539
54	E6	KPNA2	SYBR	1.03566	1.04704	1.05988	1.07184	1.08114	1.08684	1.08854	1.08631	1.08045	1.0715	1.06031	1.04793	1.03549	1.02391	1.01379	1.00529	0.998302	0.992557	0.987667	0.983099	0.978153	0.972064	0.964232	0.954502	0.94331	0.931688	0.920998	0.912446	0.906552	0.902875	0.900165	0.896887	0.891847	0.884594	0.875413	0.865023	0.854171	0.843371	0.832912	0.822992	0.813834	0.805614	0.798265	0.791403	0.7845	0.777211
55	E7	KPNA2	SYBR	1.32174	1.3413	1.36221	1.37956	1.38997	1.3925	1.38828	1.37939	1.36772	1.35455	1.34056	1.32619	1.31193	1.29833	1.28589	1.27466	1.26396	1.25276	1.24034	1.227	1.21403	1.20287	1.19418	1.18743	1.18135	1.17475	1.16706	1.15827	1.14855	1.13805	1.12698	1.11587	1.10547	1.09641	1.08873	1.08179	1.07466	1.06662	1.05749	1.04764	1.0377	1.0281	1.01891	1.00982	1.00043	0.990612
56	E8	KPNA2	SYBR	0.946415	0.958736	0.969542	0.97634	0.978536	0.977258	0.974255	0.970848	0.967447	0.963735	0.959098	0.952966	0.945035	0.935364	0.924368	0.912693	0.900871	0.889073	0.87709	0.86476	0.852473	0.84137	0.832925	0.828067	0.826511	0.826721	0.826647	0.824679	0.820217	0.813583	0.805469	0.796435	0.786814	0.776942	0.76735	0.758648	0.751185	0.74482	0.738996	0.733113	0.726866	0.720343	0.713835	0.70754	0.701327	0.694805
57	E9	KPNA2	SYBR	1.27093	1.28732	1.30228	1.31247	1.31683	1.31636	1.31288	1.30779	1.30155	1.29398	1.28486	1.27431	1.26284	1.2512	1.23999	1.22944	1.21929	1.20883	1.19724	1.18398	1.16909	1.15333	1.13797	1.12431	1.11309	1.10409	1.09618	1.08787	1.07812	1.06686	1.05492	1.04343	1.03317	1.02415	1.01577	1.00728	0.998148	0.988136	0.977193	0.965364	0.952864	0.940168	0.927978	0.916903	0.907191	0.898679
58	E10	KPNA2	SYBR	1.15802	1.17269	1.18793	1.20039	1.20773	1.20922	1.20563	1.19867	1.19028	1.1819	1.17407	1.16648	1.15842	1.14923	1.13865	1.12687	1.11445	1.10205	1.09016	1.07896	1.06836	1.0582	1.04845	1.0392	1.03051	1.0222	1.01392	1.00523	0.995823	0.985571	0.974455	0.962589	0.9504	0.938692	0.928441	0.920198	0.913623	0.907566	0.900746	0.892513	0.883187	0.873743	0.865165	0.857893	0.85169	0.845856
59	E11	KPNA2	SYBR	1.37077	1.387	1.40154	1.41086	1.41418	1.41325	1.41052	1.40725	1.40273	1.39534	1.38414	1.36999	1.35514	1.34164	1.32993	1.31862	1.30571	1.29037	1.27375	1.25835	1.24631	1.23801	1.23194	1.22584	1.21811	1.2086	1.19806	1.18717	1.17574	1.16304	1.14873	1.13367	1.11965	1.1083	1.09986	1.09284	1.08496	1.07467	1.06208	1.04869	1.03624	1.02567	1.01701	1.00985	1.00385	0.998742
60	E12	KPNA2	SYBR	1.05868	1.07279	1.08677	1.09806	1.10525	1.10771	1.10516	1.09748	1.08531	1.07036	1.05518	1.04229	1.03308	1.02721	1.02277	1.01722	1.00857	0.996297	0.981387	0.965659	0.950792	0.937677	0.926399	0.916623	0.9081	0.900841	0.894958	0.890332	0.886375	0.882048	0.876223	0.868157	0.857888	0.846289	0.834691	0.824251	0.815428	0.807874	0.800728	0.793095	0.784423	0.774675	0.764282	0.753978	0.744495	0.736251
61	F1	KPNA2	SYBR	1.11554	1.12112	1.12934	1.13943	1.15021	1.16003	1.16712	1.17021	1.16908	1.16443	1.15726	1.14826	1.13773	1.12596	1.11357	1.10148	1.09044	1.08066	1.07185	1.06348	1.05518	1.04689	1.03875	1.03099	1.02378	1.01715	1.01094	1.00486	0.99858	0.99195	0.985082	0.978331	0.972099	0.966579	0.961554	0.956359	0.950107	0.94207	0.9321	0.920779	0.909175	0.898326	0.888841	0.880775	0.873834	0.867561
62	F2	KPNA2	SYBR	1.10478	1.11993	1.13393	1.14346	1.14745	1.14704	1.14423	1.14043	1.1359	1.13017	1.12282	1.11388	1.10376	1.09292	1.08174	1.07059	1.05994	1.05018	1.0413	1.03271	1.02358	1.01356	1.00318	0.993487	0.985213	0.978102	0.971168	0.9635	0.954996	0.946339	0.938346	0.931279	0.924619	0.917499	0.909266	0.899769	0.889229	0.877957	0.866229	0.854443	0.843195	0.833188	0.824898	0.818315	0.812982	0.808322
63	F3	KPNA2	SYBR	1.55225	1.55958	1.56904	1.5795	1.59021	1.6005	1.60956	1.61629	1.61957	1.61857	1.61299	1.60298	1.58912	1.57218	1.55314	1.53319	1.51368	1.49573	1.47989	1.4659	1.45287	1.44001	1.42703	1.4142	1.40184	1.38993	1.37802	1.36553	1.35216	1.33816	1.32411	1.31058	1.29778	1.28546	1.27314	1.26049	1.2475	1.23438	1.22131	1.20831	1.19529	1.18228	1.16951	1.1572	1.14556	1.13468
64	F4	KPNA2	SYBR	1.0731	1.07585	1.07547	1.07169	1.06677	1.06457	1.06846	1.07914	1.09381	1.10726	1.11444	1.11283	1.10341	1.08969	1.07546	1.06303	1.05269	1.04377	1.03585	1.02921	1.02432	1.02093	1.01776	1.01285	1.00465	0.992882	0.978961	0.965279	0.9539	0.945374	0.938452	0.930944	0.921111	0.908667	0.894802	0.881327	0.86961	0.85998	0.851795	0.844014	0.835866	0.8273	0.818974	0.811902	0.806873	0.803977
65	F5	KPNA2	SYBR	0.833226	0.838847	0.845164	0.851098	0.855908	0.859154	0.860568	0.860056	0.85787	0.854632	0.851148	0.847982	0.845116	0.841901	0.837466	0.831245	0.823363	0.814554	0.805717	0.797414	0.789726	0.782445	0.775435	0.768795	0.762754	0.757456	0.752838	0.748704	0.744881	0.741229	0.737535	0.733395	0.728273	0.72179	0.714038	0.70565	0.697527	0.690405	0.684511	0.679534	0.674893	0.670088	0.664948	0.659615	0.654375	0.649428
66	F6	KPNA2	SYBR	1.15613	1.17172	1.18946	1.20539	1.21622	1.22017	1.21701	1.20778	1.19449	1.17976	1.1662	1.15576	1.14909	1.14545	1.1432	1.14048	1.13593	1.12886	1.1193	1.10768	1.09473	1.08122	1.06783	1.05496	1.04273	1.03106	1.0201	1.0103	1.00227	0.996349	0.992171	0.988526	0.983725	0.976315	0.965801	0.95295	0.939493	0.927308	0.917587	0.910499	0.905406	0.901322	0.897217	0.892067	0.884988	0.875574
67	F7	KPNA2	SYBR	1.28125	1.29897	1.32008	1.33999	1.35442	1.36073	1.35868	1.35009	1.33777	1.3241	1.31033	1.29654	1.28238	1.26776	1.2531	1.23908	1.22618	1.21438	1.20331	1.19253	1.18186	1.17136	1.1611	1.15093	1.14051	1.12972	1.11884	1.10848	1.09918	1.09097	1.0833	1.07534	1.06654	1.0569	1.04686	1.03696	1.02752	1.01862	1.0103	1.00268	0.995936	0.989936	0.984065	0.977395	0.969218	0.959546
68	F8	KPNA2	SYBR	0.969228	0.986968	1.00221	1.01067	1.01093	1.00465	0.995239	0.985884	0.978229	0.972232	0.966887	0.961155	0.95453	0.947046	0.938963	0.930407	0.921203	0.911029	0.899722	0.887634	0.875694	0.865137	0.856929	0.851243	0.847274	0.843545	0.838555	0.831426	0.822205	0.811699	0.800988	0.79099	0.782279	0.775096	0.769383	0.764687	0.760181	0.754954	0.748528	0.741184	0.733798	0.72722	0.721686	0.716655	0.711162	0.704399
69	F9	KPNA2	SYBR	1.47789	1.4912	1.50722	1.52344	1.53743	1.54706	1.55066	1.54756	1.53849	1.52535	1.51049	1.49579	1.48228	1.47024	1.45948	1.44953	1.43956	1.42848	1.41521	1.39925	1.38094	1.36139	1.34199	1.32388	1.30761	1.29323	1.28065	1.26978	1.26052	1.25257	1.24528	1.23774	1.22894	1.21807	1.20484	1.18959	1.17321	1.15679	1.14117	1.1268	1.11375	1.10195	1.0912	1.08118	1.0714	1.06149
70	F10	KPNA2	SYBR	1.19511	1.21424	1.2331	1.24773	1.25568	1.25619	1.2496	1.23699	1.22024	1.20207	1.18566	1.1736	1.16685	1.16412	1.16244	1.15847	1.14998	1.13674	1.1203	1.10306	1.08701	1.07309	1.06125	1.05097	1.04159	1.03241	1.02255	1.01128	0.998524	0.985092	0.972305	0.961151	0.951707	0.943315	0.935241	0.927203	0.919387	0.911996	0.904888	0.897509	0.889258	0.879928	0.869948	0.860183	0.851442	0.843906
71	F11	KPNA2	SYBR	1.45688	1.47685	1.49716	1.51259	1.51995	1.51899	1.51165	1.50059	1.48801	1.4753	1.46327	1.45246	1.44303	1.43443	1.42532	1.41397	1.39915	1.38102	1.3612	1.34205	1.32535	1.31133	1.29868	1.28567	1.27136	1.25632	1.24219	1.23044	1.22132	1.21363	1.20552	1.19565	1.18378	1.17061	1.15707	1.14373	1.13076	1.11821	1.10626	1.09514	1.0849	1.07534	1.06618	1.05737	1.04904	1.04142
72	F12	KPNA2	SYBR	1.16116	1.17392	1.18988	1.20621	1.21956	1.22681	1.22613	1.21771	1.20391	1.18814	1.17352	1.16162	1.15226	1.144	1.13507	1.12398	1.10998	1.09304	1.07382	1.05364	1.03424	1.0175	1.00479	0.996391	0.99119	0.987149	0.982257	0.975407	0.966633	0.956571	0.945709	0.934057	0.92143	0.908021	0.894673	0.882554	0.872525	0.864635	0.858115	0.851833	0.844838	0.836648	0.827253	0.816952	0.806298	0.796058
73	G1	ACTIN	SYBR	1.04303	1.05201	1.06022	1.06613	1.06955	1.07126	1.07223	1.07298	1.07333	1.07253	1.06948	1.06322	1.05334	1.04043	1.02598	1.01184	0.999429	0.989206	0.980726	0.97312	0.96569	0.958208	0.950823	0.943764	0.937051	0.930459	0.923735	0.916836	0.910063	0.903847	0.898373	0.893301	0.887783	0.880908	0.872249	0.862146	0.851492	0.841226	0.831855	0.823316	0.815257	0.807406	0.799781	0.7926	0.786021	0.779944
74	G2	ACTIN	SYBR	0.991073	1.00333	1.01384	1.01998	1.02114	1.01862	1.01441	1.01005	1.00607	1.00216	0.997665	0.992143	0.985628	0.978621	0.971716	0.965024	0.957966	0.949613	0.939416	0.927849	0.916289	0.906251	0.898538	0.892833	0.888064	0.883053	0.877109	0.870141	0.86243	0.854345	0.846213	0.838368	0.831167	0.824906	0.819579	0.814787	0.809854	0.804207	0.797703	0.790642	0.783405	0.77607	0.768353	0.759969	0.751067	0.742242
75	G3	ACTIN	SYBR	1.12804	1.1379	1.1478	1.15608	1.16195	1.16532	1.16613	1.16416	1.1593	1.15195	1.14327	1.13484	1.12799	1.12311	1.11942	1.11534	1.10931	1.10049	1.08905	1.07583	1.06192	1.04827	1.0356	1.02436	1.01471	1.00638	0.998663	0.990668	0.981738	0.971766	0.961155	0.950515	0.940287	0.930591	0.92133	0.912409	0.903855	0.895768	0.888159	0.880887	0.87366	0.866163	0.858165	0.849566	0.840393	0.830803
76	G4	ACTIN	SYBR	0.980859	0.989934	0.999991	1.0087	1.01424	1.01581	1.01375	1.0093	1.00423	1.00027	0.998423	0.998288	0.997972	0.994811	0.986779	0.973701	0.957499	0.941168	0.927178	0.916345	0.907815	0.899998	0.891777	0.883158	0.875075	0.868599	0.864172	0.861308	0.858885	0.855744	0.8512	0.845225	0.838267	0.830943	0.823728	0.816749	0.809788	0.802451	0.794505	0.786133	0.777853	0.770194	0.763288	0.756766	0.750025	0.742646
77	G5	ACTIN	SYBR	1.01837	1.02937	1.03954	1.04661	1.04989	1.05017	1.04881	1.04679	1.04422	1.04055	1.03511	1.02773	1.01889	1.00951	1.00037	0.991809	0.983707	0.97595	0.968731	0.962487	0.957455	0.953326	0.949269	0.944406	0.938253	0.930875	0.922625	0.913771	0.904317	0.894153	0.883405	0.872635	0.862722	0.854424	0.847885	0.842472	0.837056	0.830646	0.822918	0.814354	0.805863	0.798161	0.791337	0.784822	0.777778	0.769654
78	G6	ACTIN	SYBR	0.95492	0.965277	0.976995	0.987199	0.993616	0.995389	0.993194	0.988701	0.983642	0.979008	0.974817	0.970387	0.964923	0.957977	0.949586	0.940184	0.930379	0.920798	0.911926	0.904018	0.89708	0.890922	0.885235	0.87963	0.87368	0.867034	0.859566	0.851486	0.843274	0.835453	0.828418	0.822306	0.817017	0.812215	0.807331	0.801655	0.794633	0.786225	0.777111	0.768438	0.761257	0.755904	0.751809	0.747836	0.742906	0.736518
79	G7	ACTIN	SYBR	0.96023	0.971523	0.981442	0.987676	0.989681	0.988451	0.985523	0.982029	0.978371	0.974479	0.970161	0.965301	0.959811	0.953575	0.946513	0.938694	0.930495	0.92247	0.915082	0.908411	0.902059	0.895363	0.887762	0.8791	0.869676	0.860085	0.850924	0.842609	0.835315	0.829007	0.823465	0.818195	0.812466	0.805497	0.79677	0.78635	0.774877	0.7633	0.752503	0.743052	0.735183	0.728881	0.72396	0.72001	0.716365	0.712197
80	G8	ACTIN	SYBR	0.89939	0.907017	0.917096	0.927468	0.935656	0.939827	0.939614	0.936265	0.931858	0.928057	0.92515	0.922081	0.917331	0.909957	0.900162	0.889098	0.878203	0.868596	0.860749	0.854517	0.849327	0.844432	0.839079	0.832651	0.824772	0.815416	0.804994	0.794272	0.784119	0.775145	0.767468	0.760747	0.754407	0.747979	0.741274	0.734404	0.727655	0.721264	0.715298	0.709642	0.704161	0.698779	0.693499	0.6883	0.683052	0.677537
81	G9	ACTIN	SYBR	0.996779	1.00805	1.02069	1.03229	1.0409	1.04532	1.04501	1.0401	1.03149	1.02082	1.00999	1.00055	0.993157	0.987508	0.982601	0.97719	0.9702	0.961051	0.94984	0.937329	0.924699	0.913133	0.90342	0.895677	0.889325	0.883351	0.876716	0.868795	0.85961	0.849759	0.84008	0.831266	0.823637	0.817128	0.811413	0.806043	0.800523	0.794394	0.787325	0.779298	0.770629	0.761896	0.753618	0.746007	0.738832	0.731672
82	G10	ACTIN	SYBR	1.03518	1.05151	1.0675	1.07942	1.08529	1.08517	1.08035	1.07241	1.06265	1.05203	1.04132	1.0312	1.02222	1.01473	1.00869	1.0036	0.998414	0.991807	0.982671	0.970733	0.956869	0.942868	0.930661	0.921533	0.915683	0.912343	0.910183	0.907706	0.903502	0.896443	0.885954	0.872346	0.856927	0.841663	0.828408	0.818116	0.810573	0.804803	0.79974	0.794669	0.789233	0.783208	0.776339	0.768373	0.759105	0.74845
83	G11	ACTIN	SYBR	1.0229	1.0367	1.04842	1.05531	1.05662	1.05331	1.04709	1.03953	1.03173	1.02444	1.01819	1.01313	1.00879	1.00413	0.997999	0.989772	0.979742	0.968963	0.958636	0.949509	0.941621	0.934509	0.927607	0.920512	0.913	0.90485	0.895731	0.885318	0.87367	0.861478	0.849928	0.840143	0.832504	0.826409	0.820597	0.813938	0.806028	0.797288	0.788538	0.78042	0.773121	0.766498	0.760358	0.754622	0.749226	0.743935
84	G12	ACTIN	SYBR	0.991965	1.00706	1.02162	1.03178	1.03555	1.03343	1.02757	1.02025	1.01265	1.00474	0.996107	0.986821	0.977687	0.969584	0.962711	0.95634	0.949255	0.940493	0.929803	0.917652	0.904946	0.892642	0.881531	0.872036	0.8642	0.857686	0.85191	0.846164	0.839809	0.832353	0.823528	0.813317	0.801923	0.789771	0.777492	0.765882	0.75579	0.747904	0.742469	0.739073	0.736663	0.733881	0.729608	0.723459	0.715831	0.707542
85	H1	ACTIN	SYBR	0.984934	0.989651	0.99507	1.00045	1.00532	1.00933	1.0121	1.01331	1.01294	1.0113	1.00886	1.00585	1.00207	0.996921	0.989728	0.980136	0.968334	0.955092	0.941613	0.929261	0.919218	0.912124	0.907861	0.905561	0.903887	0.901481	0.897372	0.891247	0.883457	0.874772	0.866042	0.857847	0.850334	0.843238	0.836131	0.82869	0.82086	0.812807	0.804801	0.797059	0.789709	0.782767	0.77613	0.769575	0.7628	0.755563
86	H2	ACTIN	SYBR	0.940272	0.949551	0.959795	0.968676	0.974441	0.976412	0.975047	0.971619	0.967618	0.964068	0.961078	0.957893	0.953447	0.947129	0.939193	0.930555	0.922204	0.91462	0.907659	0.900854	0.893894	0.886874	0.880128	0.873814	0.867684	0.861229	0.854139	0.846571	0.839048	0.832012	0.825482	0.819077	0.812398	0.80538	0.798291	0.7914	0.784683	0.777831	0.770621	0.763273	0.756389	0.750456	0.745302	0.740007	0.733435	0.725031
87	H3	ACTIN	SYBR	0.982216	0.988244	0.994946	1.00122	1.00644	1.01032	1.01276	1.01366	1.01293	1.01047	1.00633	1.00074	0.994233	0.987483	0.981012	0.974906	0.968787	0.962113	0.954569	0.946288	0.937704	0.929242	0.921082	0.913199	0.905512	0.898034	0.890787	0.883667	0.8764	0.868674	0.860394	0.851787	0.843247	0.835062	0.827202	0.819397	0.811363	0.803038	0.794623	0.786478	0.778921	0.772085	0.765869	0.759999	0.754162	0.748079
88	H4	ACTIN	SYBR	0.922822	0.936232	0.950481	0.961778	0.967321	0.966294	0.959848	0.950322	0.940222	0.931473	0.925123	0.921374	0.919747	0.919254	0.918593	0.916436	0.911824	0.904512	0.895109	0.884817	0.87488	0.866041	0.858408	0.851718	0.845768	0.840552	0.836025	0.831783	0.827081	0.821255	0.814195	0.806481	0.798961	0.792213	0.786213	0.780454	0.77438	0.767775	0.760831	0.753908	0.747189	0.740486	0.733391	0.725599	0.717169	0.708535
89	H5	ACTIN	SYBR	0.887649	0.899361	0.911822	0.922272	0.928742	0.930437	0.927624	0.921375	0.913204	0.904696	0.897073	0.890863	0.885909	0.881664	0.877607	0.873498	0.869286	0.864866	0.859904	0.853932	0.846627	0.838089	0.828927	0.820055	0.812402	0.806537	0.802492	0.799687	0.797143	0.79383	0.789038	0.782654	0.775143	0.767305	0.759864	0.753212	0.747307	0.741851	0.7365	0.731041	0.725421	0.719657	0.713726	0.707494	0.700735	0.693273
90	H6	ACTIN	SYBR	0.854742	0.860149	0.86434	0.866515	0.867005	0.86681	0.866794	0.867225	0.867849	0.868264	0.868153	0.867288	0.865357	0.861943	0.856714	0.849714	0.841547	0.833275	0.82604	0.820601	0.817006	0.814652	0.812619	0.810098	0.806648	0.802159	0.796655	0.790063	0.782209	0.773035	0.762893	0.752657	0.743478	0.736253	0.731158	0.727565	0.724445	0.720902	0.716535	0.711413	0.705764	0.699667	0.693021	0.68568	0.677676	0.669306
91	H7	ACTIN	SYBR	0.792747	0.799515	0.805126	0.808398	0.809365	0.808934	0.808116	0.807418	0.806749	0.805718	0.803984	0.80141	0.798016	0.793874	0.789081	0.78376	0.778129	0.772425	0.766811	0.761284	0.755715	0.749946	0.743914	0.737647	0.731285	0.725087	0.71939	0.714498	0.710547	0.70736	0.70448	0.701293	0.697237	0.691978	0.685475	0.677973	0.669878	0.661649	0.653724	0.646511	0.640357	0.635438	0.631661	0.628561	0.625398	0.621405
92	H8	ACTIN	SYBR	0.790095	0.797438	0.803544	0.80715	0.808151	0.807256	0.805342	0.803028	0.800686	0.798593	0.796917	0.795491	0.793683	0.790573	0.78544	0.778224	0.769677	0.761043	0.753465	0.747483	0.742864	0.738871	0.734773	0.730227	0.725321	0.720309	0.715277	0.710092	0.704543	0.698583	0.692348	0.686038	0.6798	0.673731	0.667979	0.6627	0.657922	0.653421	0.648794	0.643707	0.638149	0.632435	0.626948	0.621831	0.616804	0.611347
93	H9	ACTIN	SYBR	0.841447	0.848752	0.856933	0.864382	0.869922	0.873002	0.873553	0.871802	0.868113	0.862984	0.85703	0.850988	0.845528	0.841084	0.83767	0.834845	0.831881	0.828016	0.822714	0.815853	0.80781	0.799428	0.79173	0.785546	0.7811	0.777892	0.77491	0.771086	0.765731	0.758712	0.750403	0.741449	0.732509	0.724051	0.716287	0.709171	0.702582	0.696434	0.690752	0.685649	0.681187	0.67729	0.673683	0.66991	0.665448	0.659865
94	H10	ACTIN	SYBR	0.873981	0.885685	0.896584	0.904679	0.909233	0.91035	0.908212	0.902809	0.89434	0.883795	0.87301	0.863943	0.857671	0.853759	0.850545	0.846141	0.839519	0.830982	0.821813	0.81342	0.806587	0.801253	0.796843	0.792729	0.788486	0.783846	0.778554	0.772387	0.765371	0.757946	0.750833	0.744628	0.739458	0.734941	0.730506	0.725722	0.720401	0.714496	0.707947	0.700685	0.692829	0.684807	0.677316	0.670993	0.666049	0.66205
95	H11	ACTIN	SYBR	0.879785	0.883652	0.88841	0.893341	0.898012	0.902194	0.905663	0.908015	0.908746	0.907456	0.904093	0.899009	0.892753	0.885694	0.877851	0.869058	0.859408	0.84958	0.840694	0.833775	0.829178	0.826367	0.824237	0.821671	0.817958	0.812922	0.806708	0.799502	0.791378	0.782379	0.772693	0.762701	0.752866	0.743491	0.734536	0.725695	0.716703	0.707691	0.699224	0.691961	0.68613	0.681308	0.676663	0.671537	0.665867	0.660124
96	H12	ACTIN	SYBR	0.996009	1.00702	1.0201	1.03219	1.04032	1.04258	1.03891	1.03108	1.0219	1.0138	1.00781	1.00331	0.998792	0.99288	0.985025	0.975421	0.964438	0.952207	0.938753	0.924557	0.910886	0.899478	0.891626	0.887306	0.885068	0.882801	0.878902	0.872924	0.865371	0.85687	0.847526	0.836956	0.824978	0.812242	0.800187	0.790312	0.783276	0.778527	0.774676	0.770326	0.764753	0.758059	0.750786	0.743374	0.735862	0.72801
[truncated: 71 more columns]
