# Supplementary material for: Estrogen-related genes influence immune cell infiltration and immunotherapy response in Hepatocellular Carcinoma
Source: Front Immunol. 2023 Feb 6;14:1114717. doi: 10.3389/fimmu.2023.1114717 (PMC9939443; doi:10.3389/fimmu.2023.1114717)
Supplement: Supplementary file 1 [file DataSheet_1.zip › Data Sheet/TCR.xlsx]

## Sheet: Sheet1
TCGA Participant Barcode	Immune Subtype	TCGA Subtype	SNV Neoantigens	Indel Neoantigens	BCR Richness	TCR Richness	CTA Score
TCGA-2Y-A9GV	C3	NA	35	5	NA	9	0.863333
TCGA-2Y-A9HA	C4	NA	42	10	NA	3	5.29187
TCGA-5C-A9VH	C4	NA	54	44	NA	9	0.616695
TCGA-BC-A216	C1	LIHC.iCluster:3	28	1	7	21	2.23039
TCGA-BC-A3KF	C3	LIHC.iCluster:3	35	4	NA	5	0.799379
TCGA-CC-5261	C3	LIHC.iCluster:1	NA	NA	NA	25	0.553796
TCGA-CC-A7IH	C3	LIHC.iCluster:3	315	58	NA	0	1.42757
TCGA-CC-A7IK	C4	LIHC.iCluster:3	137	17	NA	1	4.53817
TCGA-DD-A1EF	C3	LIHC.iCluster:1	61	4	11	22	0.730752
TCGA-DD-A3A6	NA	NA	14	8	NA	NA	NA
TCGA-DD-A4NN	C3	LIHC.iCluster:1	28	140	NA	0	0.891235
TCGA-DD-AACE	C4	NA	48	12	1	2	1.27603
TCGA-DD-AACM	NA	NA	NA	NA	NA	NA	NA
TCGA-DD-AADB	C2	NA	55	NA	45	39	1.42777
TCGA-DD-AADN	C2	NA	56	21	1	12	0.756786
TCGA-DD-AAE1	C4	NA	18	1	NA	5	1.18022
TCGA-ED-A627	C3	LIHC.iCluster:1	0	0	49	16	1.60991
TCGA-ED-A7PY	C3	LIHC.iCluster:1	18	NA	NA	3	0.754014
TCGA-FV-A2QR	C3	LIHC.iCluster:3	46	22	4	0	3.08509
TCGA-FV-A3R3	C3	LIHC.	30	5	NA	9	1.03947
TCGA-G3-A25T	C1	LIHC.iCluster:1	35	14	NA	0	1.13795
TCGA-G3-A6UC	C4	LIHC.iCluster:3	58	33	NA	0	0.548644
TCGA-G3-AAV7	C4	NA	39	16	NA	13	1.35764
TCGA-GJ-A3OU	C3	NA	26	20	5	68	0.577154
TCGA-MI-A75G	C4	LIHC.iCluster:3	121	176	NA	1	2.20761
TCGA-RC-A7SH	C4	NA	27	4	NA	2	0.816047
TCGA-WX-AA47	C4	NA	20	31	NA	0	0.559568
TCGA-ZP-A9CZ	C2	NA	27	7	22	13	0.361408
TCGA-2Y-A9GS	C4	NA	43	34	NA	5	3.95516
TCGA-2Y-A9GX	C3	NA	23	120	28	43	1.3979
TCGA-2Y-A9H3	C3	NA	103	56	33	8	1.46653
TCGA-2Y-A9H6	C3	NA	28	5	1	14	0.839068
TCGA-2Y-A9H9	C4	NA	65	171	1	2	2.54008
TCGA-BC-A10W	C4	LIHC.iCluster:1	42	17	NA	6	1.28806
TCGA-BC-A112	C4	LIHC.iCluster:1	NA	NA	NA	4	0.844985
TCGA-CC-A3MC	C3	LIHC.iCluster:1	33	37	NA	1	1.16245
TCGA-CC-A5UD	C4	LIHC.iCluster:2	62	14	NA	4	1.37456
TCGA-CC-A7IJ	C2	LIHC.iCluster:1	73	117	4	43	2.24067
TCGA-CC-A8HV	C4	NA	65	191	NA	2	1.06669
TCGA-CC-A9FS	C3	NA	58	0	NA	5	1.33735
TCGA-DD-A1E9	NA	LIHC.	NA	NA	NA	NA	NA
TCGA-DD-A1EG	C2	LIHC.iCluster:3	NA	NA	47	20	2.63766
TCGA-DD-A39Y	C4	LIHC.iCluster:3	NA	NA	NA	2	3.52842
TCGA-DD-A3A2	C3	LIHC.iCluster:2	42	222	NA	0	1.31549
TCGA-DD-A4NA	C3	NA	13	53	30	4	2.68153
TCGA-DD-A4NF	C4	LIHC.iCluster:2	79	6	NA	0	1.1036
TCGA-DD-A4NP	C4	LIHC.iCluster:2	15	4	NA	2	0.765682
TCGA-DD-AACW	C4	NA	26	11	NA	5	1.36812
TCGA-DD-AACZ	C2	NA	73	15	20	32	3.5389
TCGA-DD-AAD1	C3	NA	59	35	1	40	1.04305
TCGA-DD-AADR	C4	NA	39	34	NA	8	2.73648
TCGA-DD-AAEG	C4	NA	61	109	NA	0	1.32268
TCGA-DD-AAEH	C3	NA	40	57	6	36	0.259327
TCGA-DD-AAW1	C4	NA	59	7	NA	2	1.04522
TCGA-ED-A7PZ	C4	LIHC.iCluster:3	86	7	NA	0	5.03649
TCGA-EP-A26S	C4	LIHC.iCluster:3	51	65	NA	2	1.53842
TCGA-EP-A2KC	C4	LIHC.iCluster:3	42	59	1	4	1.86987
TCGA-ES-A2HT	C4	LIHC.iCluster:1	44	NA	41	1	0.716875
TCGA-G3-A25Y	C2	LIHC.iCluster:1	57	1	NA	13	0.888238
TCGA-G3-A5SK	C4	LIHC.	41	5	NA	0	0.924663
TCGA-G3-A7M6	C3	LIHC.iCluster:3	48	12	5	10	4.7708
TCGA-G3-AAV5	C4	NA	47	1	NA	4	1.37391
TCGA-G3-AAV6	C1	NA	30	18	NA	2	2.68083
TCGA-MR-A520	C4	LIHC.iCluster:2	12	NA	NA	3	0.826079
TCGA-UB-A7ME	C3	LIHC.iCluster:1	40	10	26	21	1.38416
TCGA-UB-A7MF	C2	LIHC.iCluster:1	NA	NA	9	20	0.428389
TCGA-XR-A8TD	C2	NA	28	3	62	27	3.61243
TCGA-ZP-A9CV	C4	NA	38	8	1	7	1.16989
TCGA-ZP-A9D1	C3	NA	75	NA	NA	18	1.84901
TCGA-ZP-A9D4	C4	NA	39	124	NA	0	1.11379
TCGA-ZS-A9CE	C4	NA	21	19	NA	0	2.04171
TCGA-2Y-A9GU	C3	NA	59	53	NA	4	1.03121
TCGA-2Y-A9HB	C4	NA	34	1	8	17	1.12943
TCGA-4R-AA8I	C4	NA	460	1081	NA	1	5.19685
TCGA-BC-A10Q	NA	NA	12	1	NA	NA	NA
TCGA-BC-A10X	C3	LIHC.iCluster:1	1	NA	NA	5	0.848926
TCGA-BC-A10Z	C4	LIHC.iCluster:3	58	252	NA	0	3.52498
TCGA-BC-A5W4	C4	LIHC.iCluster:3	30	8	NA	0	1.1719
TCGA-CC-5258	C4	LIHC.iCluster:1	75	264	NA	26	0.982148
TCGA-CC-A7IE	C2	NA	79	98	2	28	1.55543
TCGA-CC-A8HS	C3	NA	18	5	NA	2	1.76422
TCGA-CC-A9FU	C1	NA	27	52	12	6	NA
TCGA-DD-A11A	C4	LIHC.iCluster:2	71	30	NA	0	3.7048
TCGA-DD-A1EH	C3	LIHC.iCluster:1	17	5	10	15	1.01681
TCGA-DD-A3A5	C4	LIHC.iCluster:3	23	4	NA	2	3.5945
TCGA-DD-A3A7	C3	LIHC.iCluster:2	40	34	NA	0	1.26666
TCGA-DD-A4NI	C3	LIHC.iCluster:2	57	27	3	17	1.08473
TCGA-DD-A4NL	C3	LIHC.iCluster:1	14	17	NA	5	0.754386
TCGA-DD-A73G	C4	LIHC.iCluster:1	53	2	NA	0	0.478731
TCGA-DD-AACA	C3	NA	26	NA	2	3	1.82567
TCGA-DD-AACI	C3	NA	180	297	NA	6	1.13088
TCGA-DD-AACV	C4	NA	42	91	NA	1	4.35166
TCGA-DD-AADA	C3	NA	62	4	2	12	1.1553
TCGA-DD-AADS	C4	NA	71	27	NA	5	0.759754
TCGA-DD-AADY	C3	NA	21	0	NA	1	0.483937
TCGA-DD-AAEE	C4	NA	39	21	NA	2	2.1837
TCGA-DD-AAVS	C3	NA	15	24	NA	7	0.474641
TCGA-DD-AAVU	C4	NA	24	55	NA	0	1.01839
TCGA-ED-A66X	C3	LIHC.iCluster:1	20	0	18	8	0.88935
TCGA-ED-A8O5	C3	NA	31	0	NA	5	0.753781
TCGA-G3-A5SL	C3	LIHC.iCluster:2	59	45	NA	3	1.15898
TCGA-G3-A7M8	C4	LIHC.iCluster:2	10	0	NA	0	0.690477
TCGA-LG-A6GG	C3	LIHC.iCluster:3	58	0	NA	1	3.74418
TCGA-LG-A9QD	C4	NA	29	96	NA	7	0.735484
TCGA-MI-A75H	C4	LIHC.iCluster:3	74	87	NA	4	1.07038
TCGA-RC-A6M5	C3	LIHC.iCluster:1	14	45	7	5	0.221115
TCGA-RC-A7S9	C4	LIHC.iCluster:1	32	5	3	3	0.417309
TCGA-UB-A7MA	NA	NA	31	14	NA	NA	NA
TCGA-UB-A7MB	C4	LIHC.iCluster:2	683	233	NA	1	1.08288
TCGA-WX-AA46	C3	NA	25	32	NA	2	0.748255
TCGA-XR-A8TG	C3	NA	28	48	NA	3	2.01488
TCGA-YA-A8S7	C4	NA	33	7	1	10	1.83726
TCGA-ZS-A9CG	C3	NA	28	49	NA	3	1.07506
TCGA-2V-A95S	C2	NA	36	85	56	31	NA
TCGA-2Y-A9GZ	C3	NA	39	38	3	0	3.95774
TCGA-5R-AA1D	C3	NA	8	NA	2	10	0.651141
TCGA-BC-4073	C2	LIHC.iCluster:3	35	20	164	62	5.11681
TCGA-BC-A110	C3	LIHC.iCluster:1	NA	NA	NA	6	2.81666
TCGA-BC-A217	C2	LIHC.iCluster:3	45	10	8	6	4.25471
TCGA-BC-A8YO	C4	NA	22	90	13	33	2.20492
TCGA-CC-5260	C3	LIHC.iCluster:1	31	9	NA	12	2.10814
TCGA-CC-A3MB	C4	LIHC.iCluster:2	42	39	NA	5	0.809002
TCGA-CC-A5UE	C4	LIHC.iCluster:3	65	112	NA	3	3.72352
TCGA-CC-A7IF	C4	LIHC.iCluster:1	50	24	NA	1	0.909086
TCGA-DD-A119	C4	LIHC.iCluster:1	35	1	NA	4	0.711571
TCGA-DD-A11B	C3	LIHC.iCluster:2	20	29	NA	4	0.782271
TCGA-DD-A1EA	C3	LIHC.iCluster:3	NA	NA	43	15	1.59567
TCGA-DD-A1ED	C3	LIHC.iCluster:1	8	99	NA	7	1.41041
TCGA-DD-A1EK	C3	LIHC.iCluster:3	36	0	NA	6	4.04071
TCGA-DD-A4NO	C3	LIHC.iCluster:2	25	3	NA	3	0.692076
TCGA-DD-A4NR	C2	LIHC.iCluster:1	29	107	4	32	3.15123
TCGA-DD-A73D	C4	LIHC.iCluster:3	44	15	NA	0	0.736728
TCGA-DD-A73F	C2	LIHC.iCluster:3	34	0	12	27	3.20811
TCGA-DD-AACD	C4	NA	49	52	NA	2	1.24763
TCGA-DD-AACP	C1	NA	92	15	2	10	5.47092
TCGA-DD-AACT	C3	NA	51	48	NA	6	1.13672
TCGA-DD-AACY	C4	NA	31	16	NA	2	0.88567
TCGA-DD-AAD0	C4	NA	57	24	NA	5	1.10476
TCGA-DD-AAD6	C4	NA	53	3	NA	2	0.86262
TCGA-DD-AADK	C3	NA	34	139	4	13	1.47533
TCGA-DD-AAE7	C3	NA	122	166	2	5	0.819075
TCGA-DD-AAEK	C3	NA	32	1	17	28	1.21406
TCGA-DD-AAVV	C3	NA	56	36	4	11	1.03007
TCGA-DD-AAVW	C3	NA	18	1	NA	15	2.29152
TCGA-ED-A459	C4	LIHC.iCluster:2	126	179	NA	2	1.40552
TCGA-ED-A7XO	C2	LIHC.	36	36	NA	6	2.05081
TCGA-ED-A8O6	C3	NA	30	87	1	7	0.967732
TCGA-EP-A2KA	C2	LIHC.iCluster:2	41	123	31	31	1.08587
TCGA-EP-A2KB	C3	LIHC.iCluster:2	33	5	NA	5	0.854651
TCGA-G3-A25V	C3	LIHC.iCluster:2	33	47	NA	11	2.93766
TCGA-G3-A5SI	C4	LIHC.iCluster:2	18	6	NA	0	0.402644
TCGA-G3-A7M5	C4	LIHC.iCluster:3	94	297	NA	0	3.42552
TCGA-HP-A5MZ	C3	LIHC.iCluster:1	18	22	2	24	0.97332
TCGA-HP-A5N0	C3	LIHC.iCluster:2	86	159	NA	1	0.988282
TCGA-KR-A7K0	C4	LIHC.iCluster:2	41	130	2	0	1.33104
TCGA-MI-A75I	C4	LIHC.iCluster:3	69	14	NA	5	3.99191
TCGA-RC-A6M3	C1	LIHC.iCluster:1	31	3	NA	4	NA
TCGA-ZS-A9CF	C4	NA	44	NA	NA	3	2.07662
TCGA-2Y-A9GW	C3	NA	42	74	NA	18	1.19777
TCGA-2Y-A9H2	C3	NA	22	5	NA	4	1.5386
TCGA-2Y-A9H7	C3	NA	44	61	NA	14	1.31094
TCGA-5C-AAPD	C2	NA	27	1	258	21	4.4136
TCGA-BC-A69I	C3	LIHC.iCluster:2	NA	NA	NA	2	0.999231
TCGA-BW-A5NO	C4	LIHC.iCluster:3	52	16	7	2	3.9826
TCGA-BW-A5NQ	C2	LIHC.iCluster:3	42	53	41	27	NA
TCGA-CC-5259	C3	LIHC.	62	7	NA	1	1.6876
TCGA-CC-A3M9	C2	LIHC.iCluster:1	56	48	NA	52	3.60237
TCGA-CC-A3MA	C1	LIHC.iCluster:1	23	53	NA	0	1.20424
TCGA-CC-A7IG	C1	LIHC.iCluster:1	66	10	NA	0	0.848095
TCGA-CC-A9FW	C3	NA	78	58	19	9	4.01537
TCGA-DD-A1EB	C4	LIHC.iCluster:2	91	78	NA	5	0.908011
TCGA-DD-A39X	C3	LIHC.iCluster:1	36	0	NA	2	0.866549
TCGA-DD-A3A0	NA	LIHC.	NA	NA	NA	NA	NA
TCGA-DD-A4NE	C4	LIHC.	24	7	NA	0	0.359997
TCGA-DD-A4NH	C3	LIHC.iCluster:1	19	24	NA	3	1.21564
TCGA-DD-AAC8	C4	NA	298	24	NA	1	1.91793
TCGA-DD-AACN	C3	NA	22	75	24	9	0.702085
TCGA-DD-AACQ	C4	NA	98	242	NA	0	0.761156
TCGA-DD-AACS	C4	NA	30	2	NA	0	0.471513
TCGA-DD-AACX	C4	NA	65	18	NA	2	0.703623
TCGA-DD-AAD2	C3	NA	36	2	NA	12	1.30713
TCGA-DD-AADG	C4	NA	85	67	2	0	3.37832
TCGA-DD-AADI	C2	NA	61	113	NA	30	0.907978
TCGA-DD-AADO	C2	NA	88	110	NA	8	1.04591
TCGA-DD-AADP	C3	NA	45	0	NA	6	0.775193
TCGA-DD-AADU	C3	NA	43	11	NA	0	0.823091
TCGA-DD-AAE4	C2	NA	30	0	5	10	2.74547
TCGA-DD-AAE8	NA	NA	NA	NA	NA	NA	NA
TCGA-DD-AAEB	C3	NA	56	70	NA	1	1.76886
TCGA-ED-A4XI	C4	LIHC.iCluster:1	91	12	NA	10	0.866218
TCGA-ED-A5KG	C2	LIHC.iCluster:1	14	0	42	163	2.0273
TCGA-ED-A7XP	C4	LIHC.iCluster:1	36	5	4	6	1.66651
TCGA-G3-A25S	C4	LIHC.iCluster:3	88	102	NA	2	4.1909
TCGA-G3-A25Z	C4	LIHC.iCluster:3	35	113	NA	3	2.34318
TCGA-G3-A5SJ	C1	LIHC.iCluster:3	56	154	54	14	3.70293
TCGA-GJ-A6C0	NA	NA	21	NA	NA	NA	NA
TCGA-KR-A7K8	C3	LIHC.iCluster:2	15	11	13	15	3.642
TCGA-MR-A8JO	C3	NA	15	4	1	17	0.563079
TCGA-O8-A75V	C3	LIHC.iCluster:2	33	15	1	16	1.12957
TCGA-WX-AA44	C3	NA	37	152	NA	2	0.851084
TCGA-XR-A8TC	C4	NA	24	0	NA	5	0.344254
TCGA-2Y-A9H4	C4	NA	28	87	NA	3	3.81712
TCGA-5R-AA1C	C4	NA	27	10	NA	4	1.83952
TCGA-BW-A5NP	C3	LIHC.iCluster:1	37	7	NA	1	NA
TCGA-CC-5262	C2	LIHC.iCluster:2	59	9	NA	13	2.7478
TCGA-CC-A123	C4	LIHC.	28	47	NA	1	0.748745
TCGA-CC-A8HT	C4	NA	99	95	NA	4	4.94592
TCGA-DD-A39W	C3	LIHC.iCluster:2	21	10	1	4	0.765069
TCGA-DD-A3A4	C4	LIHC.iCluster:2	17	42	1	0	0.267092
TCGA-DD-A4NG	C3	LIHC.	33	14	1	4	1.47309
TCGA-DD-A73C	C3	LIHC.iCluster:2	38	NA	NA	2	1.0643
TCGA-DD-AACL	C2	NA	124	13	37	7	2.84428
TCGA-DD-AADF	C4	NA	88	127	25	4	3.22007
TCGA-DD-AADL	C4	NA	59	157	NA	4	3.5559
TCGA-DD-AAED	C4	NA	35	134	NA	0	0.366707
TCGA-EP-A3JL	C2	LIHC.iCluster:2	46	26	NA	17	1.99013
TCGA-FV-A23B	C3	LIHC.iCluster:2	36	7	1	13	2.61636
TCGA-FV-A3I1	C3	LIHC.iCluster:3	11	1	14	14	2.94454
TCGA-G3-A3CH	C3	LIHC.iCluster:1	19	7	1	10	0.661755
TCGA-G3-A3CJ	C4	LIHC.iCluster:2	NA	NA	NA	0	0.838311
TCGA-KR-A7K2	NA	NA	16	54	NA	NA	NA
TCGA-LG-A9QC	C4	NA	NA	NA	NA	3	0.496645
TCGA-MI-A75C	C4	LIHC.iCluster:2	32	85	NA	9	1.0108
TCGA-NI-A8LF	C3	NA	37	5	NA	3	1.46701
TCGA-RC-A6M4	C4	LIHC.iCluster:3	65	14	NA	1	0.631591
TCGA-WQ-A9G7	C1	NA	161	395	NA	0	1.37844
TCGA-2Y-A9GT	C6	NA	35	17	9	27	1.17161
TCGA-2Y-A9H8	C2	NA	28	13	16	24	0.544179
TCGA-BC-4072	C3	LIHC.iCluster:1	NA	NA	17	37	1.35873
TCGA-BC-A10U	C3	LIHC.iCluster:3	52	167	NA	1	2.97929
TCGA-BC-A3KG	C4	LIHC.iCluster:3	NA	NA	NA	4	3.47688
TCGA-CC-A5UC	C1	LIHC.iCluster:1	24	59	NA	0	0.851048
TCGA-CC-A9FV	C3	NA	6	6	NA	22	NA
TCGA-DD-A39V	C2	LIHC.iCluster:3	38	2	NA	3	3.36408
TCGA-DD-A3A8	C4	LIHC.iCluster:2	77	19	NA	1	0.997515
TCGA-DD-A3A9	C3	LIHC.iCluster:1	170	242	NA	4	0.554564
TCGA-DD-A4ND	C3	LIHC.iCluster:2	26	13	3	19	1.51071
TCGA-DD-A4NJ	C3	LIHC.	33	6	15	4	1.43557
TCGA-DD-A4NQ	C4	LIHC.iCluster:3	19	12	NA	2	2.14897
TCGA-DD-A73A	C3	LIHC.iCluster:3	47	130	NA	11	0.858565
TCGA-DD-AAC9	C3	NA	31	0	NA	6	0.203422
TCGA-DD-AACH	C4	NA	42	71	NA	4	5.02853
TCGA-DD-AACJ	C4	NA	27	19	NA	0	2.3708
TCGA-DD-AACU	C4	NA	72	8	NA	11	1.8061
TCGA-DD-AADJ	C3	NA	31	126	NA	3	2.12164
TCGA-DD-AADQ	C4	NA	56	84	NA	4	1.55029
TCGA-DD-AAE3	C4	NA	60	117	NA	1	2.75882
TCGA-DD-AAE6	C4	NA	31	71	NA	0	1.18901
TCGA-DD-AAEI	C4	NA	15	28	NA	8	0.77118
TCGA-DD-AAVR	C3	NA	27	6	NA	10	0.41873
TCGA-DD-AAVZ	C4	NA	21	5	NA	2	0.834398
TCGA-DD-AAW2	C4	NA	59	6	NA	0	0.849569
TCGA-ED-A82E	C3	LIHC.iCluster:1	13	0	NA	3	0.55101
TCGA-EP-A12J	C4	LIHC.iCluster:2	27	94	NA	1	0.863901
TCGA-FV-A4ZQ	C2	LIHC.iCluster:2	34	0	120	44	1.09763
TCGA-G3-A25X	C2	LIHC.iCluster:1	NA	NA	NA	6	1.73196
TCGA-G3-A7M7	C4	LIHC.iCluster:2	34	NA	NA	1	0.882019
TCGA-G3-AAV4	C4	NA	44	2	NA	2	0.83235
TCGA-GJ-A9DB	C3	NA	42	1	4	0	3.76925
TCGA-KR-A7K7	C2	LIHC.iCluster:3	35	13	2	10	2.31932
TCGA-MI-A75E	C3	LIHC.iCluster:2	60	128	2	12	0.878981
TCGA-QA-A7B7	C4	LIHC.iCluster:3	39	5	NA	12	3.14703
TCGA-RC-A6M6	C1	LIHC.iCluster:1	77	65	1	11	4.98684
TCGA-UB-A7MD	C4	LIHC.iCluster:3	55	45	NA	7	4.00825
TCGA-ZP-A9D2	C2	NA	17	3	NA	2	1.73076
TCGA-2Y-A9GY	C2	NA	23	5	52	34	3.511
TCGA-2Y-A9H1	C4	NA	74	132	NA	3	1.47389
TCGA-5R-AAAM	C3	NA	32	15	NA	8	1.12069
TCGA-BC-A10S	C3	LIHC.iCluster:2	NA	NA	NA	12	0.94435
TCGA-BC-A10T	C1	LIHC.iCluster:3	37	70	NA	4	2.95824
TCGA-BC-A10Y	C4	LIHC.iCluster:3	25	NA	3	1	3.20214
TCGA-CC-A7II	C1	LIHC.iCluster:1	52	26	NA	2	5.35137
TCGA-DD-A114	C2	LIHC.iCluster:1	52	42	28	24	2.08236
TCGA-DD-A1EE	C4	LIHC.iCluster:3	366	411	5	2	0.793816
TCGA-DD-A1EL	C4	LIHC.iCluster:3	29	9	1	1	4.4166
TCGA-DD-A39Z	C4	LIHC.iCluster:2	40	8	NA	2	1.01283
TCGA-DD-A3A3	C4	LIHC.iCluster:1	1	0	NA	0	0.655657
TCGA-DD-A4NK	C3	LIHC.	36	23	NA	0	0.962882
TCGA-DD-A73B	C4	LIHC.iCluster:2	NA	NA	NA	1	0.519929
TCGA-DD-AACG	C4	NA	50	96	NA	2	3.5199
TCGA-DD-AACK	C4	NA	44	1	NA	12	2.26666
TCGA-DD-AAD3	C3	NA	35	1	1	8	1.42462
TCGA-DD-AAE0	C1	NA	27	28	NA	2	0.906106
TCGA-DD-AAE9	C4	NA	49	8	NA	0	2.72131
TCGA-DD-AAEA	C4	NA	41	83	NA	4	1.21623
TCGA-DD-AAVX	C4	NA	22	0	NA	5	0.539435
TCGA-DD-AAW0	C3	NA	42	6	NA	18	1.74092
TCGA-ED-A66Y	C4	LIHC.iCluster:1	39	1	NA	2	1.51656
TCGA-EP-A3RK	C2	LIHC.iCluster:2	39	0	80	23	2.62865
TCGA-FV-A2QQ	C3	LIHC.iCluster:2	66	162	NA	8	3.43095
TCGA-FV-A4ZP	C4	LIHC.iCluster:1	56	119	NA	0	0.734133
TCGA-G3-A25W	NA	LIHC.	NA	NA	NA	NA	NA
TCGA-G3-A3CI	C3	LIHC.iCluster:1	4	NA	NA	8	0.400832
TCGA-G3-AAUZ	C2	NA	31	25	5	2	0.948955
TCGA-G3-AAV2	C4	NA	26	2	NA	0	1.23496
TCGA-K7-A5RF	C4	LIHC.iCluster:2	23	NA	1	17	1.16234
TCGA-K7-A6G5	C4	LIHC.iCluster:2	32	2	1	5	0.997028
TCGA-PD-A5DF	C4	LIHC.iCluster:3	18	12	NA	5	2.83962
TCGA-RC-A7SF	C3	LIHC.iCluster:3	30	60	NA	5	1.19528
TCGA-UB-A7MC	C4	LIHC.iCluster:3	18	47	NA	2	1.26347
TCGA-WQ-AB4B	C4	NA	35	39	NA	1	0.646675
TCGA-ZP-A9D0	C3	NA	26	54	NA	0	0.518797
TCGA-2Y-A9H0	C2	NA	33	121	18	18	2.72993
TCGA-3K-AAZ8	C4	NA	48	12	NA	4	0.976952
TCGA-5C-A9VG	C4	NA	62	2	NA	3	0.911305
TCGA-BC-A10R	C3	LIHC.iCluster:1	32	0	NA	2	3.10267
TCGA-BD-A3EP	C3	LIHC.iCluster:2	69	178	110	16	4.75511
TCGA-CC-5264	C1	LIHC.iCluster:3	49	18	1	20	3.74178
TCGA-CC-A7IL	C4	LIHC.iCluster:3	38	163	NA	1	1.99455
TCGA-CC-A8HU	C4	NA	19	1	NA	2	2.23672
TCGA-DD-A115	C3	LIHC.iCluster:3	18	5	NA	4	3.4098
TCGA-DD-A116	C4	LIHC.iCluster:1	55	20	4	5	1.2736
TCGA-DD-A118	C3	LIHC.iCluster:1	52	97	NA	9	0.771426
TCGA-DD-A1EC	C3	LIHC.iCluster:1	7	NA	9	103	0.452773
TCGA-DD-A1EJ	C4	LIHC.iCluster:3	38	54	4	4	4.17553
TCGA-DD-A3A1	C4	LIHC.iCluster:3	NA	NA	NA	2	1.55663
TCGA-DD-A4NS	C3	LIHC.iCluster:1	32	4	NA	27	1.54872
TCGA-DD-A4NV	C3	LIHC.iCluster:2	71	0	NA	9	2.69403
TCGA-DD-AA3A	C1	NA	15	21	NA	2	1.5016
TCGA-DD-AACC	C2	NA	46	49	64	54	0.87413
TCGA-DD-AAD8	C4	NA	61	0	NA	0	3.66886
TCGA-DD-AADC	C4	NA	29	8	NA	3	4.26984
TCGA-DD-AADD	C4	NA	38	9	NA	4	4.18363
TCGA-DD-AADE	NA	NA	NA	NA	NA	NA	NA
TCGA-DD-AADM	C4	NA	74	80	NA	7	1.4086
TCGA-DD-AADW	C1	NA	27	11	3	6	1.17806
TCGA-DD-AAVQ	C2	NA	27	0	68	79	0.747607
TCGA-ES-A2HS	C3	LIHC.iCluster:2	28	68	NA	0	0.350067
TCGA-FV-A3R2	C4	LIHC.	37	67	NA	6	0.356563
TCGA-G3-A3CK	C4	LIHC.iCluster:2	69	18	1	9	0.940604
TCGA-G3-A7M9	C1	LIHC.iCluster:1	67	165	1	2	7.07411
TCGA-G3-AAV1	C4	NA	31	87	NA	5	0.707951
TCGA-K7-A5RG	C2	LIHC.iCluster:2	62	3	199	55	5.51378
TCGA-K7-AAU7	C1	NA	28	6	1	9	3.72348
TCGA-RG-A7D4	C2	LIHC.iCluster:3	58	35	112	16	3.16346
TCGA-WJ-A86L	C4	NA	55	171	NA	3	5.65227
TCGA-XR-A8TE	C3	NA	7	3	NA	4	0.667381
TCGA-XR-A8TF	C3	NA	61	15	1	0	2.35939
TCGA-ZP-A9CY	C4	NA	41	2	NA	5	1.96268
TCGA-ZS-A9CD	C3	NA	NA	NA	NA	5	0.844211
TCGA-2Y-A9H5	C3	NA	37	45	4	11	0.491726
TCGA-BC-A69H	C4	LIHC.iCluster:1	47	32	NA	2	3.06885
TCGA-BD-A2L6	C4	LIHC.iCluster:3	28	16	3	4	2.72459
TCGA-CC-5263	C4	LIHC.iCluster:3	70	3	NA	4	3.64102
TCGA-CC-A1HT	C2	LIHC.iCluster:1	52	49	10	72	5.44408
TCGA-DD-A113	C3	LIHC.iCluster:1	69	7	15	14	1.15867
TCGA-DD-A11C	C3	LIHC.iCluster:3	47	97	1	4	3.25853
TCGA-DD-A11D	C4	LIHC.iCluster:3	54	247	NA	2	2.19715
TCGA-DD-A1EI	C1	LIHC.iCluster:1	27	198	NA	14	1.0172
TCGA-DD-A4NB	C3	LIHC.iCluster:1	15	64	NA	13	0.678028
TCGA-DD-A73E	C3	LIHC.iCluster:3	59	14	NA	0	0.837142
TCGA-DD-AACB	C2	NA	47	64	70	10	4.37699
TCGA-DD-AACF	C4	NA	66	209	NA	1	0.518414
TCGA-DD-AACO	C4	NA	23	9	NA	1	0.153093
TCGA-DD-AAD5	C4	NA	27	60	NA	0	4.9074
TCGA-DD-AADV	C4	NA	60	48	NA	3	4.05303
TCGA-DD-AAE2	C3	NA	47	32	24	19	4.04422
TCGA-DD-AAVP	C3	NA	42	9	1	1	0.536706
TCGA-DD-AAVY	C4	NA	41	166	NA	1	0.475509
TCGA-DD-AAW3	C4	NA	35	99	NA	1	0.579638
TCGA-ED-A7PX	C1	LIHC.iCluster:1	17	1	NA	3	1.27225
TCGA-ED-A97K	C3	NA	24	28	NA	10	2.351
TCGA-FV-A3I0	NA	NA	30	0	NA	NA	NA
TCGA-FV-A495	C2	LIHC.iCluster:2	67	13	1	6	2.83075
TCGA-FV-A496	C3	LIHC.iCluster:2	65	1	NA	0	1.8107
TCGA-G3-A25U	C4	LIHC.iCluster:3	34	2	NA	1	1.0613
TCGA-G3-A5SM	C3	LIHC.iCluster:2	58	7	9	13	2.38519
TCGA-G3-AAV0	C3	NA	91	254	NA	6	0.916458
TCGA-G3-AAV3	C3	NA	40	6	96	26	1.62754
TCGA-NI-A4U2	C4	LIHC.iCluster:2	59	61	NA	0	1.4436
TCGA-RC-A7SB	C4	LIHC.iCluster:3	34	8	NA	0	5.02404
TCGA-RC-A7SK	C4	LIHC.iCluster:3	75	6	NA	1	3.4047
TCGA-UB-AA0U	C3	NA	32	3	NA	16	1.06547
TCGA-UB-AA0V	C3	NA	18	NA	NA	3	0.485329
