# Supplementary material for: Estrogen-related genes influence immune cell infiltration and immunotherapy response in Hepatocellular Carcinoma
Source: Front Immunol. 2023 Feb 6;14:1114717. doi: 10.3389/fimmu.2023.1114717 (PMC9939443; doi:10.3389/fimmu.2023.1114717)
Supplement: Supplementary file 1 [file DataSheet_1.zip › Data Sheet/Wilcox_DEG.R]

# input1:data_matrix，rowname is gene，colname is sample
# input2:sample_group(df),column must contains Sample_ID and Type
wilDEGs <- function(expr_matrix, sample_df, pval, fdr, FC, adj.method = "BH"){
  # tot_sam_ct <- ncol(expr_matrix)
  # tot_gene_ct <- nrow(expr_matrix)
  # tot_sam_label <- nrow(sample_df)
  
  # 提取shared samples
  if("Sample_ID" %in% colnames(sample_df)){
    inter_sam <- intersect(colnames(expr_matrix),
                           sample_df$Sample_ID)
  }else{
    return("Sample_df should contain two cols: Sample_ID,Type")
  }
  if(length(inter_sam) == 0){
    return("No samples shared in expr data and sample_df")
  }else{
    ana_expr <- expr_matrix[,as.character(inter_sam)]
    ana_df <- sample_df %>% filter(Sample_ID %in% inter_sam)
    cat("Shared sample count ",nrow(ana_df),"\n")
  }
  
  # 定义输出结果
  out_data <- data.frame(Gene = rownames(ana_expr),
                         MeanA = 0,MeanB = 0,
                         LogFC = 0,Pvalue = 1,FDR = 1)
  type1 <- unique(ana_df$Type)[1]
  type2 <- unique(ana_df$Type)[2]
  
  colnames(out_data)[2] <- paste0("Mean_",type1)
  colnames(out_data)[3] <- paste0("Mean_",type2)
  
  # 逐列进行计算均值，FC，P值，FDR
  out_data[,2] <- apply(ana_expr,1,function(x){
    mean(x[ana_df$Sample_ID[ana_df$Type == type1]],na.rm = T)
  })
  cat("Finished cal of mean ",type1,"\n")
  out_data[,3] <- apply(ana_expr,1,function(x){
    mean(x[ana_df$Sample_ID[ana_df$Type == type2]],na.rm = T)
  })
  cat("Finished cal of mean ",type2,"\n")
  out_data$Pvalue <- apply(ana_expr,1,function(x){
    wl <- wilcox.test(x[ana_df$Sample_ID[ana_df$Type == type1]],
                      x[ana_df$Sample_ID[ana_df$Type == type2]])
    # round(wl$p.value,4)
    wl$p.value
  })
  cat("Finished cal of Pvalue\n")
  out_data$FDR <- p.adjust(out_data$Pvalue, method = adj.method)
  
  out_data$LogFC <- round(log2(out_data[,3]/out_data[,2]),3)
  
  # 按照阈值生成最后的label
  out_data <- out_data %>% 
    mutate(Label = ifelse(
      LogFC >= log2(FC) & Pvalue <= pval & 
        FDR <= fdr,paste0(type2,"_up"),"Stable")) %>%
    mutate(Label = ifelse(
      LogFC <= -log2(FC) & Pvalue <= pval & 
        FDR <= fdr,paste0(type2,"_down"),Label))
  
  return(out_data)
}
